# Supplementary material for: Genome-scale analysis of genetic regulatory elements in Streptomyces avermitilis MA-4680 using transcript boundary information
Source: BMC Genomics. 2022 Jan 21;23:68. doi: 10.1186/s12864-022-08314-0 (PMC8780764; doi:10.1186/s12864-022-08314-0)
Supplement: Supplementary file 2 — Additional file 2: Table S1. List of transcription start sites (TSSs) identified in this study. [file 12864_2022_8314_MOESM2_ESM.xlsx]

## Sheet: Supplementary Dataset S1
Table S1. List of transcription start sites (TSSs) identified in this study.
TSS position	Strand	Signal intensity	Associated gene (TSS position if not associated)	TSS category	5′-UTR length
868	-	-24.58	868	N	-
1326	-	-16.815	1326	N	-
1811	-	-16.225	SAVERM_1	P	0
1882	+	6.195	1882	N	-
2765	+	1.095	SAVERM_3	P	0
10954	-	-3.005	SAVERM_8	P	319
11741	+	31.395	SAVERM_10	A	-
13688	+	3.025	SAVERM_11	A	-
19577	+	13.05	SAVERM_14	I	-
25806	-	-6.5	SAVERM_20	P	116
26822	+	5.605	SAVERM_21	A	-
31648	-	-83.58	SAVERM_24	P	325
37315	+	1.74	SAVERM_29	P	0
44778	-	-30.55	SAVERM_35	I	-
51230	+	4.775	SAVERM_42	P	2
56620	+	61.995	SAVERM_47	P	0
63493	+	5.28	SAVERM_53	P	36
65382	-	-5.28	SAVERM_56	P	-16
65914	+	5.865	SAVERM_57	A	-
67588	+	8.455	67588	N	-
69027	+	1.285	SAVERM_59	P	109
71914	-	-15.18	SAVERM_61	P	-6
72163	+	39.515	SAVERM_62	P	26
74068	+	1.095	SAVERM_65	P	30
75618	+	2.38	SAVERM_67	P	-18
79376	+	585.785	SAVERM_71	P	49
82954	-	-3.465	SAVERM_73	P	0
84982	+	97.495	SAVERM_75	P	60
92349	-	-19.62	SAVERM_82	P	32
94207	+	2.175	SAVERM_85	P	35
98042	+	40321.8	98042	N	-
104670	+	1204.19	SAVERM_95	P	26
119278	-	-3.02	SAVERM_102	P	57
121034	-	-14.95	121034	N	-
121487	+	24.94	121487	N	-
129453	+	1.285	SAVERM_112	P	44
132372	+	7.345	SAVERM_114	P	107
132383	-	-4.325	132383	N	-
136445	-	-19.325	136445	N	-
266779	+	40.205	SAVERM_227	P	0
279919	-	-230.72	SAVERM_241	P	0
612512	+	27.395	SAVERM_459	P	53
614700	-	-7.82	SAVERM_462	P	0
617752	-	-4.54	617752	N	-
618142	+	2.56	SAVERM_466	P	47
624017	-	-3.245	624017	N	-
632638	-	-44.55	SAVERM_484	P	0
637380	+	1.955	SAVERM_492	P	43
637381	-	-5.845	SAVERM_491	P	64
639907	+	3.96	639907	N	-
641343	+	11.025	SAVERM_496	P	0
645757	+	10.565	645757	N	-
648030	+	3.025	648030	N	-
648062	-	-5.405	648062	N	-
653382	+	3.48	SAVERM_508	P	360
653552	-	-1.515	SAVERM_507	P	197
662273	-	-8.275	SAVERM_516	P	148
664873	-	-3.52	SAVERM_520	P	0
671113	-	-4.72	SAVERM_526	P	0
677241	+	32.84	SAVERM_534	P	0
679055	+	3.52	SAVERM_537	P	0
684158	-	-6.28	SAVERM_540	P	45
685157	-	-48.04	685157	N	-
697528	-	-3.84	SAVERM_551	P	21
717140	+	0.435	SAVERM_566	P	0
720608	+	1.085	SAVERM_569	P	-2
730897	+	185.875	SAVERM_576	P	0
732822	-	-29.635	SAVERM_577	P	0
735684	+	1.955	SAVERM_582	P	32
740664	-	-2.16	SAVERM_586	A	-
743162	-	-2.13	SAVERM_587	A	-
745287	-	-4.4	SAVERM_588	P	0
745381	+	0.865	SAVERM_589	P	0
748597	+	2.64	SAVERM_594	A	-
750886	-	-20.16	SAVERM_599	P	38
767069	+	0.865	SAVERM_613	P	229
767207	-	-23.805	767207	N	-
772641	-	-5.435	SAVERM_618	P	-23
774428	-	-2.62	SAVERM_620	P	39
774499	+	10.55	SAVERM_621	P	-30
777138	-	-2.585	SAVERM_624	P	99
777216	+	5.79	SAVERM_625	P	0
778373	+	3.44	SAVERM_626	P	-39
786359	+	3.96	SAVERM_633	P	92
787564	-	-12.365	787564	N	-
791475	-	-17.085	SAVERM_636	P	24
792556	-	-7.8	SAVERM_637	I	-
793160	+	17.295	SAVERM_638	P	32
796303	+	9.38	796303	N	-
796503	+	5.22	SAVERM_640	P	398
802744	+	2.785	SAVERM_644	P	31
824522	+	1.3	SAVERM_666	A	-
830912	+	34.995	SAVERM_673	P	-30
833429	+	2.56	SAVERM_676	P	81
835587	+	5.165	SAVERM_678	S	78
835639	+	11.94	SAVERM_678	P	26
840850	+	41.1	SAVERM_687	P	46
844659	+	47.52	SAVERM_692	P	51
849027	+	7.345	SAVERM_694	A	-
850886	-	-28.715	SAVERM_696	P	50
851056	+	13.22	SAVERM_697	P	26
853261	-	-5.97	SAVERM_698	I	-
858441	+	13.79	SAVERM_703	P	29
860134	+	6.085	SAVERM_705	P	0
863235	+	3.225	SAVERM_708	A	-
865310	-	-6.26	SAVERM_710	P	137
865923	-	-1.725	SAVERM_711	P	30
867341	-	-20.105	SAVERM_714	P	0
880131	-	-30.34	880131	N	-
881105	-	-19.01	SAVERM_727	I	-
885191	-	-1.075	SAVERM_733	P	0
885559	+	1.08	SAVERM_734	P	32
888944	+	3.08	SAVERM_739	P	48
889021	-	-69.81	SAVERM_738	P	209
889408	+	102.38	SAVERM_740	P	90
890011	+	39.31	SAVERM_741	P	56
897643	+	0.435	SAVERM_748	P	0
901451	+	63.105	SAVERM_751	P	53
903755	+	36.19	SAVERM_754	P	0
909043	+	141.965	SAVERM_757	P	43
911458	-	-20.845	SAVERM_758	P	-36
918490	-	-3.43	SAVERM_767	P	74
919888	-	-1.52	SAVERM_769	P	0
921431	-	-1.305	SAVERM_770	P	44
921494	+	1.305	SAVERM_771	P	0
927130	+	21.75	SAVERM_778	P	394
933869	-	-4.305	933869	N	-
934654	-	-8.19	SAVERM_785	P	-60
943347	+	3.245	SAVERM_791	A	-
949325	-	-15.78	SAVERM_795	P	55
950035	-	-2.385	SAVERM_796	P	0
957314	-	-98.375	SAVERM_803	P	37
958110	-	-971.445	SAVERM_804	P	51
967025	+	2.36	SAVERM_815	P	109
968891	+	8.85	SAVERM_818	P	48
972629	-	-1.715	SAVERM_821	P	0
972654	+	12.96	SAVERM_822	P	26
974766	-	-3.495	SAVERM_823	P	0
975855	-	-6.69	975855	N	-
976047	+	1.76	976047	N	-
977809	-	-589.74	SAVERM_826	P	145
983762	-	-3.48	SAVERM_830	P	15
990837	-	-2.155	SAVERM_836	P	5
1012102	-	-9.465	1012102	N	-
1013075	+	3.04	SAVERM_850	I	-
1023071	+	2.385	SAVERM_857	P	-8
1028187	+	1.095	SAVERM_861	P	49
1038889	-	-2.825	SAVERM_868	A	-
1041961	+	1.715	SAVERM_870	P	313
1049122	+	7.47	SAVERM_876	P	43
1050452	+	20.28	SAVERM_877	P	3
1053901	-	-37.995	SAVERM_879	P	27
1054618	+	2.4	SAVERM_881	P	100
1059494	+	1241.08	SAVERM_885	P	0
1067361	-	-5.97	SAVERM_889	P	81
1067660	+	4.29	SAVERM_890	P	32
1071999	-	-17.325	SAVERM_893	P	142
1072856	-	-33.2	SAVERM_894	P	0
1073834	-	-6.525	SAVERM_895	P	369
1074240	+	25.46	SAVERM_896	P	56
1075439	-	-945.275	SAVERM_897	P	33
1076836	+	1.095	1076836	N	-
1079130	+	1.315	SAVERM_901	P	44
1080296	+	10.585	SAVERM_902	P	111
1082866	+	33.94	SAVERM_904	P	0
1087319	-	-3.005	SAVERM_907	P	-30
1092937	+	26.01	SAVERM_913	P	0
1105369	-	-94.95	SAVERM_923	P	0
1105730	+	0.86	SAVERM_924	P	-26
1108381	-	-6.515	1108381	N	-
1131929	+	3.08	SAVERM_935	P	116
1137535	-	-0.655	SAVERM_937	P	55
1171036	-	-1.28	SAVERM_941	P	36
1202596	-	-1.3	SAVERM_943	P	23
1206753	-	-0.88	SAVERM_947	P	42
1206888	+	1.28	SAVERM_948	P	-51
1213312	+	1.94	SAVERM_954	P	0
1218112	-	-728.43	SAVERM_956	P	18
1218253	+	559.245	SAVERM_957	P	22
1219805	+	2.185	SAVERM_960	P	22
1221906	-	-3.41	1221906	N	-
1221957	+	3.45	SAVERM_963	P	72
1223517	+	1859	SAVERM_964	P	0
1225857	-	-5.54	1225857	N	-
1233814	-	-3.465	SAVERM_972	P	122
1236719	+	34.195	SAVERM_974	P	194
1239828	-	-3.89	SAVERM_975	P	0
1243471	+	4.15	SAVERM_980	P	0
1243920	-	-12.105	SAVERM_980	A	-
1256034	+	2.38	SAVERM_990	P	130
1257690	+	14.945	SAVERM_992	P	-81
1259585	-	-5.185	SAVERM_993	P	165
1259676	+	26.395	SAVERM_994	P	0
1261713	-	-104.125	SAVERM_995	P	0
1266364	-	-2.585	SAVERM_999	P	182
1272671	-	-1.08	SAVERM_1005	P	100
1273197	-	-570.36	SAVERM_1006	P	28
1274578	+	56.295	SAVERM_1008	P	110
1285093	-	-533.395	SAVERM_1018	P	61
1301854	+	8.79	SAVERM_1031	P	46
1303098	+	140.255	SAVERM_1032	P	52
1303870	+	78.945	SAVERM_1033	P	39
1313656	-	-7.03	SAVERM_1038	P	-9
1316641	-	-2.2	1316641	N	-
1318016	+	15.775	SAVERM_1042	A	-
1323407	-	-1.32	SAVERM_1046	P	385
1323424	+	2.2	SAVERM_1047	P	128
1323915	+	12.25	SAVERM_1048	P	28
1324175	-	-4.545	SAVERM_1048	A	-
1325807	-	-43.08	SAVERM_1049	P	44
1328977	-	-118.24	SAVERM_1052	P	106
1334787	-	-2.175	SAVERM_1057	P	86
1336444	-	-0.645	SAVERM_1058	P	39
1341759	-	-157.16	SAVERM_1063	P	51
1341885	+	13.19	SAVERM_1064	P	123
1344597	-	-3.035	SAVERM_1065	P	160
1346563	-	-3.48	SAVERM_1067	P	82
1346620	+	2.2	SAVERM_1068	P	31
1359144	+	3.9	1359144	N	-
1367887	+	65.575	SAVERM_1085	P	137
1376693	-	-37.635	SAVERM_1089	P	103
1377070	-	-4.31	SAVERM_1090	P	-5
1378454	-	-0.86	SAVERM_1092	P	54
1385300	+	23.605	SAVERM_1100	P	147
1387996	-	-313.235	SAVERM_1103	P	53
1388195	+	16.27	SAVERM_1104	P	51
1393843	-	-17.69	SAVERM_1108	P	1
1393937	+	26.685	SAVERM_1109	P	44
1397698	-	-11.465	SAVERM_1113	P	21
1403984	-	-26.24	1403984	N	-
1411540	+	0.865	SAVERM_1125	P	107
1411660	-	-4.945	SAVERM_1124	P	231
1414465	-	-4.95	SAVERM_1126	P	0
1414635	+	77.56	SAVERM_1127	P	0
1419793	-	-9.965	SAVERM_1130	P	213
1424001	-	-5.71	SAVERM_1134	P	35
1424835	+	2.825	SAVERM_1136	P	34
1426925	-	-3.52	SAVERM_1138	P	-12
1428558	-	-11.94	SAVERM_1140	P	44
1435372	+	2.145	SAVERM_1146	P	281
1435390	-	-5.62	SAVERM_1145	P	35
1439272	+	8596.99	SAVERM_1150	P	44
1442790	-	-78.8	SAVERM_1153	P	107
1445788	+	2.4	SAVERM_1156	P	46
1451395	-	-24.025	SAVERM_1160	P	137
1451542	+	1.525	SAVERM_1161	P	129
1456338	-	-0.875	SAVERM_1166	P	31
1457806	+	0.655	SAVERM_1169	P	163
1457881	-	-0.875	SAVERM_1168	P	112
1462765	-	-3.48	SAVERM_1172	P	-18
1464499	+	1.285	SAVERM_1174	P	142
1473761	+	1.295	SAVERM_1182	P	193
1476667	-	-2.155	SAVERM_1185	P	0
1491378	+	64.205	SAVERM_1201	P	100
1499817	-	-8.53	SAVERM_1208	P	369
1501437	-	-35.45	1501437	N	-
1501536	+	14.95	SAVERM_1211	P	-6
1521060	+	10.2	SAVERM_1225	P	30
1525290	-	-33.805	SAVERM_1229	P	47
1532406	+	0.435	SAVERM_1235	P	47
1535563	-	-260.3	SAVERM_1236	P	23
1540737	-	-162.56	SAVERM_1241	P	27
1548623	-	-4.97	SAVERM_1248	P	0
1548899	+	3.9	1548899	N	-
1554361	+	0.645	SAVERM_1252	P	194
1559595	+	112.48	SAVERM_1257	P	61
1569074	-	-7.12	SAVERM_1263	P	-5
1576705	-	-6.4	SAVERM_1269	P	36
1581727	+	6.885	SAVERM_1274	P	26
1581731	-	-1.08	SAVERM_1273	P	14
1587763	+	20.62	SAVERM_1279	P	37
1591562	-	-4.55	SAVERM_1282	P	11
1594012	+	1.955	SAVERM_1285	P	122
1604300	-	-2.365	SAVERM_1294	P	9
1604319	+	11.94	SAVERM_1295	P	20
1613355	+	5.825	SAVERM_1305	P	24
1615206	+	0.435	SAVERM_1307	P	0
1619342	-	-1.525	SAVERM_1309	P	-36
1631612	-	-4.53	SAVERM_1319	S	32
1631760	-	-7.33	SAVERM_1319	P	180
1633485	-	-0.655	SAVERM_1323	P	39
1648299	-	-17.98	SAVERM_1336	P	277
1653663	+	1.935	SAVERM_1342	P	0
1667637	-	-2.175	SAVERM_1352	P	0
1668573	+	3.52	SAVERM_1353	A	-
1674910	-	-125.96	SAVERM_1358	P	57
1674979	+	8.46	SAVERM_1359	P	-42
1676422	+	32.885	SAVERM_1361	P	21
1678258	-	-45.235	SAVERM_1362	P	0
1680923	+	6.435	SAVERM_1366	P	51
1685841	-	-2.595	SAVERM_1368	P	78
1688606	+	55.79	SAVERM_1371	P	-63
1697062	-	-20.04	SAVERM_1378	P	71
1697123	+	23.42	SAVERM_1379	P	0
1701131	-	-5.16	SAVERM_1382	P	-36
1703338	-	-0.435	SAVERM_1384	P	128
1705119	-	-6.055	SAVERM_1385	P	27
1708840	-	-0.645	SAVERM_1387	P	-9
1708896	+	181.76	SAVERM_1388	P	-37
1720296	-	-29.415	SAVERM_1394	A	-
1726155	+	29.03	SAVERM_1399	P	-9
1730914	+	7.14	SAVERM_1403	P	139
1734085	+	4.53	SAVERM_1406	P	44
1741165	-	-10.625	SAVERM_1410	A	-
1742707	-	-9.3	SAVERM_1411	A	-
1747173	+	0.865	SAVERM_1414	A	-
1747745	-	-3.465	SAVERM_1415	P	-33
1754880	-	-18.6	SAVERM_1421	P	0
1756548	-	-0.435	SAVERM_1422	P	0
1759331	-	-11.51	SAVERM_1425	P	0
1762233	-	-29.43	SAVERM_1427	P	318
1769576	+	3.92	SAVERM_1433	P	92
1772315	-	-5.12	SAVERM_1435	P	48
1772504	+	13.67	SAVERM_1436	P	130
1774407	+	1.095	SAVERM_1439	P	-15
1781754	-	-2.99	SAVERM_1446	P	-30
1782918	+	2.4	SAVERM_1448	P	26
1785250	+	0.865	SAVERM_1450	P	44
1800276	-	-2.16	SAVERM_1459	P	233
1803375	-	-3.45	1803375	N	-
1803393	+	1.94	SAVERM_1461	P	0
1805154	-	-25.73	SAVERM_1463	I	-
1809635	-	-9.89	SAVERM_1466	P	57
1809724	+	1.085	SAVERM_1467	P	40
1811743	+	13.42	SAVERM_1469	P	-61
1813564	-	-4.57	SAVERM_1470	S	42
1813618	+	4.155	SAVERM_1471	P	89
1813671	-	-32.265	SAVERM_1470	P	149
1817038	-	-6.72	SAVERM_1473	P	24
1820951	-	-0.435	SAVERM_1476	P	134
1823669	-	-10.11	SAVERM_1478	P	28
1823751	+	20.225	SAVERM_1479	P	0
1826635	-	-431	SAVERM_1481	P	41
1828540	+	6.095	SAVERM_1485	P	77
1834041	-	-4.14	SAVERM_1490	P	75
1835919	-	-0.865	SAVERM_1493	P	34
1842744	+	1.08	SAVERM_1502	P	0
1843574	+	5.64	SAVERM_1503	P	27
1845876	+	5.435	SAVERM_1505	P	0
1852790	-	-1.315	SAVERM_1511	P	41
1853721	+	16.71	SAVERM_1513	P	-24
1862612	+	13.19	SAVERM_1520	P	89
1863752	+	15.115	SAVERM_1521	P	-45
1866458	-	-4.4	SAVERM_1524	P	0
1868910	-	-21.385	1868910	N	-
1869773	-	-11.92	SAVERM_1527	P	0
1869864	+	0.435	SAVERM_1528	P	160
1877038	-	-2.815	SAVERM_7579	P	-20
1877861	-	-3.665	SAVERM_1533	P	38
1878548	+	8.225	SAVERM_1535	P	0
1884380	-	-28.14	SAVERM_1540	P	180
1887893	-	-5.215	SAVERM_1543	P	-40
1912470	-	-30.15	SAVERM_1552	P	188
1913156	-	-0.435	SAVERM_1553	A	-
1917856	+	10.11	1917856	N	-
1919771	-	-2.38	SAVERM_1557	P	0
1931603	-	-5.625	SAVERM_1568	P	-60
1935969	+	5.61	SAVERM_1571	P	122
1937937	-	-0.88	SAVERM_1574	P	71
1938012	+	7.325	SAVERM_1573	I	-
1943069	-	-7.6	SAVERM_1577	P	45
1943120	+	23.88	SAVERM_1578	P	-9
1950033	-	-4.4	SAVERM_1585	P	35
1950138	+	0.655	SAVERM_1586	P	-9
1951578	-	-9.38	SAVERM_1587	P	25
1951603	+	1.095	SAVERM_1588	P	5
1952078	+	9.07	SAVERM_1589	P	27
1953329	-	-119.595	SAVERM_1590	P	-19
1962504	+	1.08	SAVERM_1596	P	-48
1964044	-	-1.945	SAVERM_1597	P	41
1972276	+	59.025	SAVERM_1605	P	45
1979725	-	-5.28	SAVERM_1612	P	150
1979827	+	2.365	SAVERM_1613	P	51
1986770	-	-12.13	SAVERM_1619	P	28
2003817	+	23.785	SAVERM_1635	I	-
2005912	+	3.025	SAVERM_1637	P	0
2007504	-	-2.595	SAVERM_1638	P	108
2009818	-	-12.305	SAVERM_1640	P	201
2024077	+	21.21	SAVERM_1652	A	-
2027039	-	-26.645	SAVERM_1654	P	193
2032687	-	-187.74	SAVERM_1660	P	242
2034577	+	18.805	SAVERM_1662	P	0
2035768	+	2.13	SAVERM_1663	P	146
2037126	-	-8.28	SAVERM_1664	P	-30
2037350	+	3.225	SAVERM_1665	P	0
2040695	+	2.805	SAVERM_1669	S	266
2040930	+	86.26	SAVERM_1669	P	31
2046285	-	-1.08	SAVERM_1671	P	0
2050563	-	-151.5	SAVERM_1674	P	0
2050710	+	330.77	SAVERM_1675	P	35
2054554	-	-26.005	SAVERM_1677	P	93
2056229	-	-5.405	SAVERM_1679	P	0
2066645	-	-10.185	SAVERM_1688	P	-33
2066680	+	1.3	SAVERM_1689	P	238
2069737	+	2.605	SAVERM_1691	P	81
2076681	+	4.325	SAVERM_1698	P	220
2087135	-	-16.23	SAVERM_1707	P	34
2089889	+	40.09	SAVERM_1710	P	0
2094791	+	4.26	2094791	N	-
2096937	-	-3.445	SAVERM_1715	P	59
2098481	+	3.275	SAVERM_1718	P	0
2101817	+	3.45	SAVERM_1722	P	-51
2121058	-	-127.775	SAVERM_1738	P	32
2121067	+	1.075	SAVERM_1739	P	64
2121097	-	-16.495	SAVERM_1738	S	71
2123485	-	-7.68	SAVERM_1741	P	40
2123616	+	1.96	SAVERM_1742	P	82
2128854	+	1.515	SAVERM_1747	P	0
2130810	-	-49.345	SAVERM_1749	P	53
2140662	-	-1.525	SAVERM_1755	P	-21
2144290	-	-1.96	SAVERM_1759	A	-
2152920	-	-9.795	SAVERM_1762	P	138
2157559	+	16.04	SAVERM_1766	P	35
2166571	+	660.365	SAVERM_1773	P	71
2170471	+	1.315	SAVERM_1775	P	1
2177777	+	0.875	SAVERM_1781	P	-6
2179741	+	8.79	SAVERM_1783	P	44
2188516	+	71.84	SAVERM_1792	P	27
2204696	+	1.52	SAVERM_1805	P	84
2206358	+	0.435	SAVERM_1806	P	58
2214359	-	-139.255	SAVERM_1811	P	37
2216915	+	35.825	2216915	N	-
2219471	-	-20.825	SAVERM_1814	P	5
2222269	-	-45.94	SAVERM_1815	P	101
2222727	-	-2.38	SAVERM_t5	P	-
2252529	+	7.385	SAVERM_1837	P	103
2254159	-	-0.435	SAVERM_1838	P	0
2264937	+	10.665	SAVERM_1848	P	28
2266984	+	1706.12	SAVERM_1849	P	31
2269645	+	3.46	2269645	N	-
2283438	+	3.005	SAVERM_1858	A	-
2283683	-	-34.265	SAVERM_1858	P	30
2284807	-	-4.4	SAVERM_1859	P	28
2287455	-	-11241	SAVERM_1862	P	42
2287569	+	5.435	SAVERM_1863	P	87
2294454	-	-3.045	SAVERM_1867	P	35
2301032	-	-3.695	SAVERM_1873	P	137
2301194	+	24.69	SAVERM_1874	P	35
2305034	-	-84.33	SAVERM_1878	P	0
2312888	-	-110.67	SAVERM_1890	P	9
2317239	+	30.305	SAVERM_1894	P	0
2324278	-	-48.7	SAVERM_1900	P	0
2327752	-	-4.4	SAVERM_1902	P	44
2330914	-	-9.38	SAVERM_1904	P	33
2331022	+	29.4	SAVERM_1905	P	20
2335121	-	-6.15	SAVERM_1908	P	-18
2338450	+	1.075	SAVERM_1911	P	220
2342021	+	97.83	SAVERM_1913	P	42
2342102	+	1.3	SAVERM_1913	S	-39
2349134	+	0.875	SAVERM_1920	P	0
2350772	+	9.125	SAVERM_1922	P	46
2359054	+	2.56	SAVERM_1930	P	8
2369822	-	-15.17	SAVERM_1936	P	32
2370805	-	-7.68	SAVERM_1937	P	6
2374446	-	-6.28	SAVERM_1940	P	35
2374494	-	-3.04	SAVERM_1940	S	83
2375923	-	-2.99	SAVERM_1941	P	57
2380782	+	1.3	SAVERM_1946	P	51
2386665	-	-211.535	SAVERM_1950	P	23
2390601	-	-1.71	SAVERM_1953	P	74
2392754	-	-18.06	SAVERM_1955	P	-6
2392839	+	19.25	SAVERM_1956	P	0
2395685	-	-3.905	SAVERM_1957	P	66
2398495	+	4.8	SAVERM_1960	A	-
2405474	-	-119.585	SAVERM_1967	P	0
2410952	-	-333.81	SAVERM_1973	P	23
2412123	-	-7.8	SAVERM_1974	P	34
2412155	+	6.285	SAVERM_1975	P	0
2420099	-	-8.53	SAVERM_1980	P	0
2423053	-	-24.94	SAVERM_1983	P	33
2427567	+	63.535	SAVERM_1989	P	37
2430785	-	-1.505	SAVERM_1991	P	0
2432668	+	5	SAVERM_1994	P	41
2438073	-	-2.405	SAVERM_1998	P	-95
2441841	-	-23.93	SAVERM_2002	P	0
2448228	+	8.37	SAVERM_2008	P	27
2450972	+	168.855	SAVERM_2011	P	27
2451894	-	-3.52	SAVERM_2012	P	19
2462814	-	-4.32	SAVERM_2022	P	84
2464689	+	11.87	SAVERM_2024	P	72
2468588	+	26.95	SAVERM_2027	P	0
2471093	-	-4.325	SAVERM_2028	P	113
2475606	-	-1.525	SAVERM_2031	P	25
2491628	-	-4.69	SAVERM_2042	P	23
2496020	+	381.91	SAVERM_2046	P	369
2501340	-	-527.945	SAVERM_2050	P	164
2507261	-	-2.385	SAVERM_2057	P	0
2509852	-	-5.28	SAVERM_2059	P	302
2513050	-	-2.56	SAVERM_2062	P	43
2521312	-	-11.48	SAVERM_2069	P	91
2525674	-	-1.085	SAVERM_2073	P	86
2526762	+	9.47	SAVERM_2075	P	160
2526890	+	8.42	SAVERM_2075	S	32
2528573	-	-140.13	SAVERM_2076	P	110
2534484	-	-1.76	SAVERM_2080	P	-58
2535006	+	2.175	SAVERM_2081	P	91
2538136	+	6.32	SAVERM_2084	P	-30
2541468	-	-4.31	SAVERM_2086	P	180
2546427	-	-7.18	SAVERM_2088	P	43
2549119	+	4.125	SAVERM_2091	P	24
2560684	-	-3.035	SAVERM_2097	P	101
2564970	-	-34.65	SAVERM_2102	P	37
2564993	-	-4.96	SAVERM_2102	S	60
2566313	-	-3.26	SAVERM_2104	P	0
2588569	-	-3.08	SAVERM_2122	P	126
2588694	+	0.435	SAVERM_2123	P	0
2590584	+	1.32	SAVERM_2124	P	66
2594347	+	33.035	SAVERM_2127	P	219
2605766	-	-5.41	SAVERM_2140	P	0
2606014	+	75.555	SAVERM_2141	P	49
2614619	-	-16.21	SAVERM_2147	P	35
2618476	-	-30.7	SAVERM_2150	P	67
2621126	+	6.095	SAVERM_2152	P	0
2630036	-	-7.405	SAVERM_2158	P	-87
2630173	+	1.52	SAVERM_2159	P	36
2637760	-	-1.725	SAVERM_2163	P	0
2641794	-	-1.735	SAVERM_2167	P	-6
2648124	+	3.24	SAVERM_2175	P	63
2658423	-	-5.62	SAVERM_2185	P	71
2668608	+	1.295	SAVERM_2195	P	-45
2673477	-	-18.81	SAVERM_2198	P	218
2677551	-	-3.225	SAVERM_2199	P	20
2680573	-	-2.175	SAVERM_2202	A	-
2686585	-	-34.08	SAVERM_2206	P	70
2686621	-	-10.025	SAVERM_2206	S	106
2687569	+	0.865	SAVERM_2207	P	-39
2695154	+	85.3	SAVERM_2215	P	0
2701815	-	-125.745	SAVERM_2221	P	0
2704494	+	7.98	SAVERM_2225	P	0
2706401	+	0.435	SAVERM_2227	P	0
2708297	-	-2.99	SAVERM_2228	P	0
2708486	+	1.505	SAVERM_2229	P	0
2710371	+	6.4	SAVERM_2231	P	0
2712079	+	14.995	SAVERM_2233	P	66
2725416	-	-127.835	SAVERM_2239	P	0
2732439	-	-12.11	SAVERM_2244	P	42
2737362	-	-7.8	SAVERM_2248	P	58
2741205	-	-15.355	SAVERM_2251	P	189
2756041	-	-153.62	SAVERM_2258	S	31
2756152	-	-1001.11	SAVERM_2258	P	142
2756584	+	128.21	SAVERM_2259	P	17
2756863	+	48.38	SAVERM_2260	P	216
2761351	-	-3.025	SAVERM_2262	P	49
2762247	-	-12.11	SAVERM_2263	P	0
2766289	+	3.21	SAVERM_2268	P	30
2767997	+	939.485	SAVERM_2270	P	200
2768071	-	-2.145	SAVERM_2269	P	66
2784933	+	322.535	SAVERM_2283	P	80
2802765	-	-32.45	SAVERM_2300	P	32
2823974	-	-2.175	SAVERM_2319	P	40
2825273	-	-10.365	SAVERM_2320	P	0
2831927	+	22.05	SAVERM_2325	P	0
2835659	-	-65.065	SAVERM_2329	P	23
2835881	+	2.845	SAVERM_2330	P	0
2842238	+	114.06	SAVERM_2333	P	187
2860629	+	2.605	SAVERM_2346	P	89
2877530	+	4.57	SAVERM_2366	S	411
2877572	-	-66.205	SAVERM_2365	P	110
2877595	+	5.655	SAVERM_2366	P	346
2896193	-	-7.97	SAVERM_2371	P	225
2897681	-	-45.99	SAVERM_2373	P	26
2906496	-	-7.595	SAVERM_2380	P	61
2906562	+	19.615	SAVERM_2381	P	27
2909596	+	1.075	SAVERM_2384	P	41
2911652	+	63.73	SAVERM_2386	P	0
2918045	-	-2.2	SAVERM_2390	P	0
2918413	+	36.37	SAVERM_2391	P	44
2921117	-	-152.955	SAVERM_2393	P	402
2927033	-	-669.24	SAVERM_2398	P	253
2927890	-	-1.745	SAVERM_2400	P	0
2930166	-	-20.42	SAVERM_2403	P	384
2932193	-	-2.16	SAVERM_2405	P	107
2932291	+	23.03	2932291	N	-
2934736	-	-32.275	SAVERM_2407	P	0
2938174	-	-61.72	SAVERM_2410	P	44
2938351	+	14.93	SAVERM_2411	P	252
2940644	+	9.32	SAVERM_2413	P	263
2944269	-	-18.495	SAVERM_2416	P	0
2946905	+	58.095	SAVERM_2418	P	402
2947171	-	-5.6	SAVERM_2417	P	0
2949745	-	-3.265	SAVERM_2420	P	208
2952717	-	-105.41	SAVERM_2422	P	55
2952927	+	248.155	SAVERM_2423	P	40
2956638	-	-27.49	SAVERM_2424	P	117
2956715	+	9.38	SAVERM_2425	P	179
2959172	-	-2.605	SAVERM_2427	P	17
2967268	-	-40.735	SAVERM_2434	P	165
2970071	-	-1.505	SAVERM_2437	P	-8
2970913	-	-14.5	SAVERM_2438	P	88
2975035	+	16.715	2975035	N	-
2975062	-	-4.55	SAVERM_2442	P	114
2978551	-	-98.195	SAVERM_2444	P	158
2993394	+	14.965	SAVERM_2455	P	46
2993849	-	-17.11	SAVERM_2455	A	-
2998960	-	-22.96	SAVERM_2458	P	0
2999759	-	-10.37	SAVERM_2459	P	0
2999853	+	102.655	SAVERM_2460	P	63
3004213	-	-123.16	SAVERM_2462	P	64
3004405	+	20.8	SAVERM_2463	P	263
3013034	+	2.82	SAVERM_2468	P	227
3017585	-	-20.47	SAVERM_2470	P	144
3024536	-	-1.94	SAVERM_2475	P	0
3024616	+	45.45	SAVERM_2476	P	103
3027844	-	-56.055	SAVERM_2479	P	0
3028547	+	4.84	SAVERM_2481	P	0
3031955	+	977.155	SAVERM_2484	P	28
3041038	-	-25.375	SAVERM_2492	P	154
3043980	-	-51.915	SAVERM_2495	P	0
3047096	-	-16.9	SAVERM_2499	P	0
3054614	-	-14.725	SAVERM_2503	P	12
3055306	-	-175.745	SAVERM_2504	P	32
3055934	-	-775.99	SAVERM_2505	P	38
3058880	-	-64.725	SAVERM_2508	P	0
3062843	-	-6.265	SAVERM_2510	P	-36
3063778	-	-192.94	SAVERM_2511	P	105
3069611	-	-91.84	SAVERM_2512	P	174
3069656	+	0.645	SAVERM_2513	P	170
3073468	-	-38.68	SAVERM_2514	P	0
3083070	-	-1273.16	SAVERM_2517	P	35
3083198	+	647.895	SAVERM_2518	P	41
3083568	+	9.58	SAVERM_2519	P	36
3089312	-	-66.74	SAVERM_2523	P	246
3089866	-	-257.445	SAVERM_2524	P	165
3094999	-	-8.35	SAVERM_2527	P	211
3095053	+	259.765	SAVERM_2528	P	70
3100494	-	-3.885	SAVERM_2530	A	-
3103510	-	-406.765	SAVERM_2533	P	231
3107015	+	3.025	SAVERM_2537	S	389
3107042	-	-46.515	SAVERM_2536	P	14
3107319	+	53.88	SAVERM_2537	P	85
3114852	-	-8.255	SAVERM_2541	P	108
3114872	+	8.1	SAVERM_2542	P	99
3117345	+	11.3	3117345	N	-
3123077	-	-43.175	SAVERM_2546	P	46
3128827	-	-13.805	SAVERM_2550	P	60
3132499	-	-1936.32	SAVERM_2552	P	-2
3134162	-	-48.865	SAVERM_2554	P	48
3134284	+	3.41	SAVERM_2555	P	105
3141670	-	-18.335	SAVERM_2561	S	57
3141744	-	-24.405	SAVERM_2561	P	131
3144480	+	17.105	SAVERM_2564	P	49
3150422	-	-8.96	SAVERM_2567	P	49
3160235	+	333.175	SAVERM_2574	A	-
3170804	-	-57.415	SAVERM_2579	P	61
3175357	+	787.82	SAVERM_2583	P	105
3176942	+	41.28	SAVERM_2584	P	32
3181353	+	2.825	SAVERM_2588	A	-
3181385	+	3.71	SAVERM_2588	A	-
3187159	+	119.29	SAVERM_2593	P	-24
3189149	+	21.425	SAVERM_2595	P	73
3189449	-	-14.31	SAVERM_2595	A	-
3193605	-	-16.17	SAVERM_2598	P	-57
3199935	+	40.345	SAVERM_2604	P	42
3207878	+	2.145	3207878	N	-
3209602	-	-4.84	SAVERM_2610	P	44
3209748	+	448.175	SAVERM_2611	P	0
3215701	+	26.685	SAVERM_2617	P	74
3221677	-	-11.68	SAVERM_2621	P	3
3224547	-	-435.81	SAVERM_2624	P	184
3225432	-	-67.8	SAVERM_2625	P	157
3227506	-	-13.605	SAVERM_2627	P	171
3233924	-	-58.2	SAVERM_2634	P	25
3236435	-	-104.285	SAVERM_2637	P	203
3240841	-	-14093.7	SAVERM_2644	P	127
3241593	-	-2591.18	SAVERM_2645	P	0
3243270	-	-8.395	SAVERM_2646	P	0
3252273	-	-52.34	SAVERM_2652	P	159
3254526	-	-260.91	SAVERM_2654	P	-18
3258850	-	-73.515	SAVERM_2657	P	219
3262586	+	96.825	3262586	N	-
3263180	-	-13.7	3263180	N	-
3263576	-	-73.7	SAVERM_2659	P	0
3270094	-	-51.205	SAVERM_2667	P	84
3271924	-	-69.955	SAVERM_2669	P	53
3272017	-	-27.845	SAVERM_2669	S	146
3283024	+	18.68	SAVERM_2675	P	140
3285187	-	-22.55	SAVERM_2678	A	-
3288623	-	-194.54	SAVERM_2681	P	63
3290676	-	-390.275	SAVERM_2684	P	368
3293117	-	-151.95	SAVERM_2686	P	120
3293189	+	14.95	SAVERM_2687	P	0
3294534	+	8.79	SAVERM_2689	P	24
3296585	-	-3.9	SAVERM_2690	I	-
3299443	-	-43.2	SAVERM_2692	P	40
3299848	-	-5.97	SAVERM_2693	P	106
3300176	+	99.465	SAVERM_2694	P	183
3305986	+	29.045	SAVERM_2698	P	99
3313263	-	-6.4	SAVERM_2703	P	0
3313592	-	-3.705	SAVERM_2703	S	329
3316388	-	-10.205	SAVERM_2705	P	66
3325764	-	-9.54	SAVERM_2710	P	246
3327138	-	-10.11	SAVERM_2711	P	0
3334442	-	-11.87	SAVERM_2717	P	103
3335649	-	-4.72	SAVERM_2718	P	0
3337741	-	-6.025	SAVERM_2720	P	142
3345881	-	-33.94	SAVERM_2727	P	0
3356481	-	-6.15	SAVERM_2733	P	198
3360876	+	34.28	SAVERM_2736	P	91
3368104	-	-8.425	SAVERM_2741	P	0
3370863	-	-419.84	SAVERM_2744	P	28
3372673	-	-17.54	SAVERM_2746	P	34
3375407	-	-23.22	SAVERM_2747	P	121
3378738	-	-6.76	SAVERM_2749	P	0
3380090	-	-4.84	SAVERM_2751	P	0
3386244	-	-25.82	SAVERM_2758	P	71
3392326	-	-110.575	SAVERM_2764	P	36
3398107	+	14.375	SAVERM_2769	A	-
3400155	-	-8.915	SAVERM_2770	P	67
3402010	+	11.09	SAVERM_2773	P	260
3407347	+	11.925	SAVERM_2778	P	186
3408632	-	-23.775	SAVERM_2779	P	31
3409083	-	-1144.87	SAVERM_2780	P	40
3414765	-	-30.22	SAVERM_2786	P	0
3416148	-	-98.055	SAVERM_2787	P	61
3416311	-	-46.5	SAVERM_2787	S	224
3416634	-	-34.54	SAVERM_2788	I	-
3417581	+	2.395	SAVERM_2789	P	83
3420093	+	0.645	SAVERM_2790	I	-
3431816	+	2.395	SAVERM_2796	P	0
3437499	+	32.065	SAVERM_2801	P	481
3451190	-	-6.905	SAVERM_2807	P	68
3452018	-	-16.055	SAVERM_2809	P	0
3452607	-	-4.97	SAVERM_2810	P	96
3452622	+	1.32	SAVERM_2811	P	74
3453742	+	4.985	SAVERM_2812	P	78
3456596	-	-4.53	SAVERM_2813	P	56
3458883	-	-61.535	SAVERM_2815	P	85
3467252	+	0.88	SAVERM_2823	P	73
3470703	+	336.075	SAVERM_2825	P	0
3475347	-	-1144.64	SAVERM_2829	P	334
3476624	-	-97.325	SAVERM_2830	P	0
3476766	-	-5.39	SAVERM_2830	S	142
3479358	-	-53.855	SAVERM_2832	P	0
3479773	-	-188.62	SAVERM_2833	P	0
3480348	-	-4.56	SAVERM_2834	P	75
3493414	+	33.88	SAVERM_2850	P	6
3495516	+	57.36	SAVERM_2853	P	75
3499892	-	-4.84	SAVERM_2856	P	51
3499990	+	198.99	SAVERM_2857	P	-51
3500464	+	5.625	SAVERM_2858	P	294
3504684	+	4.56	SAVERM_2859	P	33
3507600	+	3.08	SAVERM_2862	P	48
3512104	-	-15.835	SAVERM_2866	P	130
3517317	-	-400.42	SAVERM_2870	P	36
3518090	-	-6.59	SAVERM_2871	P	0
3519748	+	6.4	SAVERM_2874	P	0
3520882	-	-3.84	SAVERM_2875	P	-58
3532408	+	4.55	SAVERM_2887	A	-
3536562	-	-2790.33	SAVERM_2891	P	41
3536688	+	7.365	SAVERM_2892	P	78
3536697	-	-4.54	SAVERM_2891	S	176
3554630	+	99.79	SAVERM_2894	P	116
3626482	-	-7.615	SAVERM_2899	P	135
3634654	-	-46.25	SAVERM_2903	P	62
3639415	-	-40.84	SAVERM_2907	P	79
3646067	-	-2.18	SAVERM_2914	P	89
3655708	-	-25.525	SAVERM_2921	I	-
3664071	-	-81.02	SAVERM_2925	P	48
3664384	+	8.845	3664384	N	-
3671808	-	-6.32	3671808	N	-
3677563	-	-8.225	SAVERM_2932	P	120
3677637	+	10.82	SAVERM_2933	S	171
3677750	-	-2.835	SAVERM_2932	S	307
3677769	+	63.54	SAVERM_2933	P	39
3679430	-	-4.76	SAVERM_2934	I	-
3680434	-	-44.195	SAVERM_2934	P	30
3681692	+	6.69	3681692	N	-
3688135	-	-175.55	SAVERM_2940	P	-24
3691542	-	-3.41	SAVERM_2943	P	-38
3696671	-	-1.535	SAVERM_2947	P	13
3696729	+	2.605	SAVERM_2948	P	54
3702240	+	8.245	SAVERM_2952	I	-
3703688	-	-6.1	SAVERM_2953	P	0
3703778	+	2.835	SAVERM_2954	P	61
3705840	+	1.755	SAVERM_2956	P	0
3713577	-	-2.825	SAVERM_2962	P	123
3713815	+	16.2	SAVERM_2963	P	0
3715498	-	-13.27	SAVERM_2964	P	64
3715709	+	1.3	SAVERM_2965	P	-6
3721809	+	5.84	SAVERM_2970	P	80
3723968	+	87.645	SAVERM_2972	P	43
3731947	-	-1.76	SAVERM_2973	P	38
3732008	+	0.86	SAVERM_2974	P	-7
3732285	+	12.34	SAVERM_2975	P	-83
3732909	+	306.58	SAVERM_2976	P	-86
3739151	-	-5.425	SAVERM_2981	P	427
3739212	+	275.92	SAVERM_2982	P	104
3742468	+	4.36	SAVERM_2985	A	-
3744031	-	-55.86	SAVERM_2987	P	31
3744116	+	1102.85	SAVERM_2988	P	30
3745384	-	-3.88	SAVERM_2989	P	24
3745422	+	229.015	SAVERM_2990	P	75
3746821	+	71.86	SAVERM_2991	P	41
3763500	-	-3235.13	SAVERM_3007	P	31
3763709	+	252.055	SAVERM_3008	P	371
3764118	+	228.465	SAVERM_3008	S	-38
3767391	+	15.435	SAVERM_3011	P	0
3767851	+	22.43	SAVERM_3012	P	73
3770188	-	-40.215	SAVERM_3014	P	152
3771267	+	40.18	SAVERM_3016	P	171
3779636	-	-3.035	SAVERM_3022	P	-90
3779985	+	4.31	SAVERM_3023	P	119
3781068	+	5.16	SAVERM_3024	P	37
3787585	-	-8.005	SAVERM_3029	P	-24
3791290	-	-9.95	SAVERM_3032	P	71
3792242	-	-117.705	SAVERM_3033	P	41
3793521	-	-94.645	SAVERM_3034	P	266
3797368	-	-77.23	SAVERM_3038	S	40
3797532	-	-356.84	SAVERM_3038	P	204
3799050	-	-9.775	SAVERM_3040	P	0
3812191	-	-3.84	SAVERM_3052	P	48
3818667	-	-402.82	SAVERM_3055	P	96
3818736	+	2.62	SAVERM_3056	P	-6
3820524	-	-32.585	SAVERM_3057	P	0
3820810	-	-76.98	SAVERM_3058	P	37
3822719	+	3002.49	SAVERM_3061	P	163
3822825	+	243.72	SAVERM_3061	S	57
3828111	-	-5.54	SAVERM_3065	P	38
3828795	-	-2.595	SAVERM_3066	P	153
3830161	+	30.59	SAVERM_3068	P	68
3833147	-	-107.1	SAVERM_3071	P	78
3835626	+	55.815	SAVERM_3073	P	40
3845536	+	18.755	SAVERM_3077	A	-
3846237	-	-64.48	SAVERM_3078	I	-
3851008	+	15.115	SAVERM_3081	P	49
3853890	-	-434.95	SAVERM_3082	P	39
3859031	-	-198.045	SAVERM_3086	P	56
3867617	+	12.925	SAVERM_3093	P	75
3868971	+	1391.31	SAVERM_3095	P	-7
3870628	-	-2.64	SAVERM_3097	P	-9
3870745	+	0.655	SAVERM_3098	P	353
3875516	-	-1.76	SAVERM_3100	P	2
3879686	+	7.38	SAVERM_3107	P	467
3880083	-	-173.965	SAVERM_3106	P	473
3882844	-	-2.2	SAVERM_3109	P	39
3882941	+	4.76	SAVERM_3110	P	115
3884984	+	127.495	SAVERM_3112	P	0
3887761	-	-4.75	SAVERM_3114	P	56
3892128	-	-550.04	SAVERM_3117	P	246
3893288	-	-639.54	SAVERM_3119	P	28
3893502	+	10.59	SAVERM_3120	P	57
3895425	+	26.165	SAVERM_3123	P	124
3897240	-	-76.065	SAVERM_3124	P	27
3899702	+	0.645	SAVERM_3127	P	102
3902047	-	-384.52	SAVERM_3129	P	85
3902084	+	8.395	SAVERM_3130	P	19
3910510	-	-131.09	SAVERM_3136	P	69
3911910	-	-1.96	SAVERM_3138	P	0
3913658	-	-12.57	SAVERM_3140	P	0
3913697	+	224.715	SAVERM_3141	P	92
3915277	-	-106.61	SAVERM_3143	P	105
3923684	+	12.285	SAVERM_3150	P	92
3924542	-	-2.595	SAVERM_3150	A	-
3941571	+	15.78	3941571	N	-
3942033	-	-308.875	SAVERM_3164	P	-29
3944179	+	44.69	SAVERM_3167	P	0
3945965	-	-7.955	SAVERM_3170	P	1
3952142	-	-8.42	SAVERM_3175	P	-5
3952367	+	84.055	SAVERM_3176	A	-
3953585	-	-4.545	SAVERM_3176	P	287
3955889	-	-4.84	SAVERM_3177	P	86
3964100	-	-10.825	SAVERM_3183	P	174
3969354	-	-7.38	SAVERM_3185	P	3
3970856	-	-195.03	SAVERM_3188	P	68
3971895	-	-51.475	SAVERM_3189	P	27
3995016	-	-4.135	SAVERM_3202	P	76
3995122	+	87.615	SAVERM_3203	P	2
3998290	+	2.6	SAVERM_3206	A	-
3998398	-	-218.065	SAVERM_3206	P	25
3999758	-	-11.705	SAVERM_3207	P	96
4001532	-	-736.745	SAVERM_3209	P	0
4002569	-	-123.28	SAVERM_3210	P	-9
4002836	+	31.76	SAVERM_3211	P	0
4005979	-	-19.1	SAVERM_3214	P	0
4008662	+	199.42	SAVERM_3218	P	39
4010539	+	1.935	SAVERM_3219	P	26
4014261	+	37.855	SAVERM_3221	P	14
4016530	+	12.16	SAVERM_3223	P	238
4019028	+	18.88	SAVERM_3224	P	47
4029317	+	7358.66	SAVERM_3232	P	57
4031876	-	-25.195	SAVERM_3234	P	0
4032953	-	-249.52	SAVERM_3235	P	211
4035648	-	-36.885	SAVERM_3237	P	98
4039413	+	6.59	SAVERM_3241	P	27
4041377	-	-3.45	SAVERM_3243	P	0
4044346	-	-4.33	SAVERM_3248	P	34
4053770	-	-163.33	SAVERM_3257	P	82
4055912	+	6.59	4055912	N	-
4059728	-	-2.99	SAVERM_3262	P	138
4059832	+	22.495	SAVERM_3263	P	0
4061392	-	-10.59	SAVERM_3265	P	-26
4063606	-	-3.52	SAVERM_3267	P	0
4068905	-	-1.965	SAVERM_3271	P	42
4077999	-	-9.575	SAVERM_3276	P	-75
4087192	+	72.015	SAVERM_3285	P	0
4091421	-	-46.405	SAVERM_3287	P	103
4091661	+	2.2	SAVERM_3288	P	14
4094130	+	10.55	SAVERM_3290	P	0
4102105	-	-109.03	SAVERM_3295	P	14
4104274	-	-16.795	SAVERM_3296	P	0
4109056	-	-52.085	SAVERM_3299	P	58
4109074	+	5.01	SAVERM_3300	P	80
4109646	+	17.97	SAVERM_3301	S	75
4109660	-	-6.48	4109660	N	-
4109680	+	37.105	SAVERM_3301	P	41
4111713	-	-14.465	SAVERM_3302	P	0
4114680	-	-57.57	SAVERM_3305	P	0
4114899	+	59.7	SAVERM_3306	P	0
4116847	-	-135.795	SAVERM_3307	P	71
4117077	+	80.35	SAVERM_3308	P	0
4117669	-	-4.135	SAVERM_3308	A	-
4117783	-	-10.865	4117783	N	-
4120060	-	-22.42	SAVERM_3309	P	69
4120563	+	172.385	4120563	N	-
4121178	+	180.745	SAVERM_3310	P	-93
4126449	+	0.88	SAVERM_3315	P	0
4128222	-	-5.54	SAVERM_3316	P	-12
4129847	+	3.255	SAVERM_3319	A	-
4133240	-	-3.08	SAVERM_3319	P	-8
4137043	-	-779.56	SAVERM_3322	P	48
4137267	-	-73.415	SAVERM_3322	S	272
4137583	-	-209.95	SAVERM_3323	P	51
4137653	+	13.22	SAVERM_3324	P	41
4141928	-	-10.99	SAVERM_3327	P	35
4144265	-	-3.48	SAVERM_3329	P	40
4145178	+	80.175	SAVERM_3331	P	272
4145296	-	-3.705	SAVERM_3330	P	0
4145364	+	9.6	SAVERM_3331	S	86
4148785	+	1.08	SAVERM_3335	P	0
4149974	-	-21.385	SAVERM_3336	P	44
4149975	+	6.28	SAVERM_3337	P	348
4154697	-	-93.905	SAVERM_3339	P	36
4156314	-	-72.05	SAVERM_3340	P	12
4162565	-	-4.4	SAVERM_3345	P	-6
4168484	-	-89.35	SAVERM_3351	P	235
4168730	+	8.075	SAVERM_3352	P	0
4174329	-	-9.78	SAVERM_3358	P	-60
4174443	+	0.875	SAVERM_3359	P	0
4187543	-	-15.15	SAVERM_3370	P	45
4188549	-	-2.165	SAVERM_7581	I	-
4188926	-	-377.06	SAVERM_7581	P	72
4195448	-	-3.86	SAVERM_3375	P	0
4195647	+	3.93	SAVERM_3376	P	0
4196418	-	-8.895	SAVERM_3376	A	-
4203850	-	-42.58	SAVERM_3382	P	159
4208830	+	8.44	SAVERM_3388	P	203
4217322	+	2.64	SAVERM_3395	P	82
4221270	-	-9.545	SAVERM_3399	P	114
4225283	-	-46.59	SAVERM_3402	P	395
4225969	+	22.13	SAVERM_3405	P	37
4226939	+	4.1	SAVERM_3407	P	0
4234146	-	-51.74	SAVERM_3412	P	0
4236515	-	-6.495	SAVERM_3414	P	-60
4239468	+	5.625	SAVERM_3418	P	311
4239579	-	-3.485	SAVERM_3417	P	0
4242095	+	2.185	SAVERM_3420	P	-7
4243841	+	8.385	SAVERM_3421	A	-
4244966	-	-22.13	SAVERM_3422	P	30
4249119	+	6.48	SAVERM_3428	P	0
4262519	-	-24.485	SAVERM_3437	P	242
4266758	-	-26.45	SAVERM_3442	P	0
4266900	+	3.89	SAVERM_3443	P	100
4266931	-	-5.61	SAVERM_3442	S	173
4270227	+	6.265	SAVERM_3446	P	159
4276806	-	-32.025	SAVERM_3452	P	121
4285872	+	44.4	SAVERM_3458	P	135
4289711	-	-59.79	SAVERM_3460	P	83
4289772	+	74.375	SAVERM_3461	P	393
4295643	-	-2.99	SAVERM_3463	P	1
4298942	-	-7.98	SAVERM_3466	P	0
4302696	-	-20.47	SAVERM_3470	P	227
4309829	-	-4.29	SAVERM_3477	P	0
4312175	-	-28.57	SAVERM_3479	P	31
4314289	-	-3.41	SAVERM_3481	P	0
4323062	-	-347.47	SAVERM_3489	P	39
4323179	+	86.85	SAVERM_3490	P	95
4323263	-	-35.75	SAVERM_3489	S	240
4332401	-	-3.22	SAVERM_3496	P	32
4334206	+	0.435	SAVERM_3498	P	34
4340072	-	-8.79	SAVERM_3504	P	86
4343554	+	36.93	SAVERM_3509	P	0
4345809	-	-176.175	SAVERM_3510	P	37
4345889	+	5.205	SAVERM_3511	P	29
4347144	+	1.745	SAVERM_3512	P	38
4348677	+	2.64	SAVERM_3513	P	38
4349932	+	20.76	SAVERM_3515	P	39
4351213	-	-2464.43	SAVERM_3516	P	32
4351257	-	-55.135	SAVERM_3516	S	76
4351277	-	-44.685	SAVERM_3516	S	96
4361356	-	-33.345	SAVERM_3524	P	184
4362717	-	-3.52	SAVERM_t15	P	-
4369443	-	-4373.84	SAVERM_3529	P	84
4369818	-	-8.08	SAVERM_3529	S	459
4373615	-	-123.59	SAVERM_3533	P	78
4373671	-	-52.795	SAVERM_3533	S	134
4373695	+	4.09	4373695	N	-
4374812	-	-35.4	SAVERM_3534	P	250
4388601	-	-17.67	SAVERM_3545	P	54
4397963	-	-4.31	SAVERM_3551	P	202
4407543	-	-117.54	SAVERM_3557	P	47
4407694	+	6.505	SAVERM_3558	P	56
4409636	+	3.68	SAVERM_3560	A	-
4410157	-	-168.68	SAVERM_3560	P	0
4410686	+	3.01	SAVERM_3561	P	32
4412592	-	-1.725	SAVERM_3562	A	-
4413346	+	147.87	SAVERM_3563	P	121
4418395	+	5.6	SAVERM_3567	P	72
4419486	+	7.595	SAVERM_3568	P	-12
4421595	+	8.665	SAVERM_3571	P	0
4423000	-	-9.38	SAVERM_3572	P	170
4423081	+	4.775	SAVERM_3573	P	-39
4425687	-	-11.06	SAVERM_3575	P	53
4437842	-	-17.525	SAVERM_3584	P	26
4438214	-	-2.2	SAVERM_3584	S	398
4448066	+	4.345	4448066	N	-
4449331	+	192.13	SAVERM_3593	P	311
4452145	+	158.26	SAVERM_3596	A	-
4459956	-	-6.92	SAVERM_3602	I	-
4460239	+	19.635	SAVERM_3603	P	65
4464143	-	-0.86	SAVERM_3605	P	55
4464253	+	0.865	SAVERM_3606	P	0
4472122	+	29.885	SAVERM_3616	I	-
4475591	-	-1695.05	SAVERM_3619	P	72
4475650	-	-18.9	SAVERM_3619	S	131
4479559	-	-36.61	SAVERM_3622	P	37
4484640	+	5.28	SAVERM_3627	P	0
4541605	-	-8.35	SAVERM_3667	P	37
4541966	-	-4.325	SAVERM_3667	S	398
4544010	-	-5.205	SAVERM_3668	P	0
4548187	+	1.955	SAVERM_3674	P	121
4548213	-	-38.72	SAVERM_3673	P	0
4551870	-	-45.29	SAVERM_3675	P	59
4551996	+	17.73	SAVERM_3676	P	54
4553774	+	7.25	SAVERM_3677	P	164
4555266	+	845.48	SAVERM_3678	P	39
4557402	+	13.685	SAVERM_3681	P	40
4558150	-	-1.085	SAVERM_3682	P	0
4560734	+	133.855	SAVERM_3685	P	59
4562110	+	4.12	SAVERM_3686	P	90
4567589	-	-5.84	SAVERM_3690	P	39
4569388	-	-3.885	SAVERM_3691	P	0
4573480	-	-30.28	SAVERM_3694	P	399
4574366	+	8.865	SAVERM_3697	P	362
4581385	+	1.725	SAVERM_3702	P	43
4583015	-	-44.08	SAVERM_3703	P	25
4585377	-	-26.035	SAVERM_3705	P	102
4585435	-	-6.705	SAVERM_3705	S	160
4589316	-	-3.9	SAVERM_3707	A	-
4593520	+	0.645	SAVERM_3711	A	-
4594875	+	56.565	SAVERM_3713	P	0
4602696	+	167.26	SAVERM_3721	P	31
4605633	-	-29.95	4605633	N	-
4608539	-	-25.535	SAVERM_3723	S	187
4608747	-	-50.64	SAVERM_3723	P	395
4609341	-	-22.74	SAVERM_3724	P	102
4609984	+	22.825	SAVERM_3725	A	-
4612380	-	-7.03	SAVERM_3726	P	24
4613291	-	-1.745	SAVERM_3727	P	72
4613798	+	10.23	4613798	N	-
4614386	+	1.3	4614386	N	-
4620802	-	-2.57	SAVERM_3735	P	60
4621755	-	-4.75	SAVERM_3736	P	47
4621766	+	7.985	SAVERM_3737	P	-31
4628310	-	-20.99	4628310	N	-
4629484	+	3.255	4629484	N	-
4629516	-	-12.125	4629516	N	-
4632005	-	-254.09	SAVERM_3743	P	33
4632331	-	-5.84	SAVERM_3743	S	359
4632370	+	13.63	SAVERM_3744	P	25
4634257	-	-13.63	4634257	N	-
4634605	+	20.215	SAVERM_3746	P	-8
4634842	+	6.305	SAVERM_3746	I	-
4637051	+	44.525	SAVERM_3747	P	0
4638369	-	-85.03	SAVERM_3748	I	-
4639259	-	-2.64	SAVERM_3748	P	-75
4641614	-	-1.305	SAVERM_3751	P	33
4647873	+	0.645	SAVERM_3758	P	35
4651377	-	-30.6	SAVERM_3762	I	-
4655529	-	-86.565	SAVERM_3766	P	233
4660696	-	-39.26	SAVERM_3769	P	49
4667040	-	-1.945	SAVERM_3773	P	157
4670805	+	519.755	SAVERM_3778	P	0
4674392	-	-15.205	SAVERM_3780	P	67
4677385	+	1327.05	SAVERM_3782	P	20
4677555	-	-16.17	SAVERM_3781	P	389
4678545	+	48.435	SAVERM_3783	P	45
4678771	-	-4.69	SAVERM_3783	A	-
4679578	+	178.235	SAVERM_3784	P	99
4680986	-	-4.925	SAVERM_3785	P	28
4693746	-	-3.92	SAVERM_3794	P	129
4695397	+	10.52	SAVERM_3796	P	40
4707925	+	16.625	SAVERM_3805	P	158
4712623	+	8.53	SAVERM_3810	P	-24
4714991	-	-8.895	SAVERM_3812	P	0
4720202	+	304.4	SAVERM_3818	P	12
4726483	-	-156.71	SAVERM_3823	P	437
4726745	+	7.68	SAVERM_3824	P	0
4742001	-	-3.52	SAVERM_3837	P	340
4747679	-	-6.305	SAVERM_3842	P	64
4748233	-	-30.38	SAVERM_3843	P	56
4748369	+	3.28	SAVERM_3844	P	201
4751640	-	-56.85	SAVERM_3846	P	0
4752266	-	-100.695	SAVERM_3847	P	-6
4752390	+	1.935	SAVERM_3848	P	0
4758221	+	3.71	SAVERM_3852	P	0
4761902	-	-29.745	SAVERM_3854	P	145
4763048	-	-5.71	SAVERM_3855	P	60
4763184	+	0.435	SAVERM_3856	P	40
4765608	-	-38.625	SAVERM_3857	P	155
4765695	+	1420.21	4765695	N	-
4766940	-	-2.615	SAVERM_3858	P	0
4767054	+	18.015	SAVERM_3859	P	223
4786754	-	-57.595	SAVERM_3872	P	438
4791345	-	-2.16	SAVERM_3876	P	272
4797602	+	69.08	SAVERM_3883	P	0
4799851	-	-77.92	SAVERM_3884	P	0
4806788	-	-74.465	SAVERM_3890	P	0
4808843	+	11.09	SAVERM_3893	P	12
4811322	-	-5.645	SAVERM_3895	P	0
4811516	+	263.395	SAVERM_3896	P	0
4813428	+	24.405	SAVERM_3898	P	0
4822224	-	-8.705	SAVERM_3902	P	119
4827106	+	12.305	4827106	N	-
4827198	-	-3.67	SAVERM_3907	P	253
4827981	-	-1.5	SAVERM_3908	P	-9
4829413	-	-31.05	4829413	N	-
4832119	+	14.93	SAVERM_3912	P	37
4841042	-	-8.35	SAVERM_3918	P	0
4847822	+	2.835	SAVERM_3927	P	24
4851536	+	6.905	SAVERM_3930	P	32
4855969	-	-6001.24	SAVERM_3931	P	151
4856464	-	-95.2	SAVERM_3932	P	105
4858696	-	-14.775	SAVERM_3934	P	234
4858743	+	3.265	SAVERM_3935	P	60
4863907	-	-63.33	SAVERM_3939	P	46
4870073	-	-33.565	SAVERM_3944	P	89
4871693	+	186806	SAVERM_3947	P	79
4871982	-	-6.945	SAVERM_3946	P	405
4873576	-	-82.99	SAVERM_3948	P	15
4873678	+	1.96	SAVERM_3949	P	103
4877802	-	-1.295	SAVERM_3952	P	0
4887045	+	4.69	SAVERM_3962	P	98
4887144	-	-4.56	SAVERM_t19	P	-
4888508	+	6.905	SAVERM_3963	P	0
4889067	+	18.975	SAVERM_3964	P	0
4891683	-	-2.805	SAVERM_3965	P	0
4894266	-	-5.2	SAVERM_3967	P	0
4895793	+	6.305	4895793	N	-
4896600	-	-16635.3	SAVERM_3970	P	21
4897129	+	0.645	SAVERM_3971	P	81
4900025	-	-62.735	SAVERM_3973	P	0
4900171	+	880.415	SAVERM_3974	P	79
4901332	-	-231.14	SAVERM_3975	P	25
4902474	-	-0.655	SAVERM_3976	P	0
4905162	+	316.82	SAVERM_3979	P	0
4913806	-	-4.97	SAVERM_3989	P	47
4913817	+	1.745	SAVERM_3990	P	-31
4915646	+	15.395	SAVERM_3994	P	133
4916807	+	29.56	SAVERM_3995	P	173
4919517	+	17.95	SAVERM_3998	P	48
4926343	-	-21.665	SAVERM_4005	P	0
4928790	+	56.64	SAVERM_4008	P	145
4932212	-	-19.32	SAVERM_4010	P	32
4933451	-	-96.825	SAVERM_4012	P	0
4933711	-	-7.36	SAVERM_4012	S	260
4935198	+	6.515	SAVERM_4015	P	48
4938529	+	11.94	SAVERM_4018	P	31
4943802	-	-8.275	SAVERM_4021	P	85
4944968	-	-21.705	SAVERM_4023	P	-15
4945054	+	527.5	4945054	N	-
4946601	-	-22.175	SAVERM_4024	P	0
4950572	-	-512.82	SAVERM_4029	P	0
4951432	-	-5.415	SAVERM_4030	P	208
4954193	+	7.315	SAVERM_4034	P	15
4955145	-	-14.465	SAVERM_4035	P	-51
4956613	-	-471.85	SAVERM_4037	P	222
4957644	-	-6.74	SAVERM_4038	P	63
4960281	+	3.225	SAVERM_4042	P	274
4961428	+	24.835	SAVERM_4043	P	0
4964602	-	-8.42	SAVERM_4044	P	111
4966753	+	13.425	SAVERM_4047	P	40
4969283	-	-8.96	SAVERM_4049	P	58
4970090	-	-9.81	SAVERM_4050	P	44
4974939	-	-35.66	SAVERM_4055	P	72
4984306	+	3.685	SAVERM_4065	P	17
4987746	+	2.585	SAVERM_4069	P	12
4991796	+	76.885	SAVERM_4072	P	110
4997802	+	73.51	SAVERM_4078	P	470
4997931	+	9.38	SAVERM_4078	S	341
4998089	-	-5.845	SAVERM_4077	P	30
4998132	-	-1.955	SAVERM_4077	S	73
5002976	-	-210.38	SAVERM_4082	P	143
5004060	-	-26.63	SAVERM_4083	S	26
5004104	-	-47.115	SAVERM_4083	P	70
5005890	-	-72.74	SAVERM_4084	P	0
5007183	+	15.83	SAVERM_4087	P	184
5009085	-	-42.305	SAVERM_4090	P	0
5015163	-	-5028.97	SAVERM_4097	P	39
5015232	-	-8.9	SAVERM_4097	S	108
5015528	+	12.79	SAVERM_4098	P	355
5023974	-	-190.51	SAVERM_4104	P	0
5029875	-	-2.99	5029875	N	-
5030477	-	-6.705	SAVERM_4105	P	0
5030543	+	1.76	SAVERM_4106	P	96
5036298	+	103.14	SAVERM_4110	P	137
5043222	-	-8.86	SAVERM_4112	P	448
5043734	+	32.275	SAVERM_4113	P	55
5047782	+	12.395	SAVERM_4116	P	145
5051671	-	-4.4	SAVERM_4118	P	206
5053463	-	-8.19	SAVERM_4119	P	177
5055306	-	-8.625	5055306	N	-
5061188	-	-110.07	SAVERM_4125	P	0
5063530	+	4.26	SAVERM_4127	P	36
5065176	-	-6.905	SAVERM_4128	A	-
5068701	+	3.915	5068701	N	-
5069644	-	-6.935	SAVERM_4130	S	345
5069761	-	-25.815	SAVERM_4130	P	462
5070911	+	4.26	SAVERM_4132	P	62
5072238	+	142.225	SAVERM_4133	P	120
5075410	-	-13.9	SAVERM_4135	P	-54
5077325	-	-6.5	SAVERM_4137	P	0
5080793	-	-251.98	SAVERM_4140	P	31
5081024	+	3.84	SAVERM_4141	P	98
5082037	+	3.705	SAVERM_4142	P	0
5086832	-	-25.73	SAVERM_4146	P	27
5094970	-	-5.875	SAVERM_4150	P	0
5102609	+	45.47	SAVERM_4154	P	163
5114486	-	-9.78	SAVERM_4164	P	68
5125590	+	9.085	SAVERM_4176	P	0
5128016	+	6.7	SAVERM_4179	P	233
5129698	+	2.6	SAVERM_t29	P	-
5129922	+	92.69	5129922	N	-
5133438	+	9.95	SAVERM_4183	P	43
5133593	+	6.285	SAVERM_4184	P	114
5135277	+	13.15	SAVERM_4186	P	99
5137649	+	0.435	SAVERM_4189	P	23
5141773	+	50.98	SAVERM_4192	P	0
5154100	-	-57.095	SAVERM_4202	P	-15
5154397	+	8.66	SAVERM_4203	P	19
5156206	+	58.06	SAVERM_4205	P	74
5163199	-	-19.52	SAVERM_4207	P	75
5167203	-	-54.955	SAVERM_4211	P	178
5168920	-	-10.81	SAVERM_4213	P	112
5170261	+	10.58	5170261	N	-
5172418	-	-80.695	5172418	N	-
5179369	-	-150.855	SAVERM_4223	P	110
5179544	+	3.84	SAVERM_4224	P	0
5180533	+	393.625	SAVERM_4225	P	-61
5181297	+	12.81	SAVERM_4226	P	34
5184357	-	-19.65	SAVERM_4228	P	429
5196278	-	-4.54	SAVERM_4236	P	29
5196489	+	0.43	SAVERM_4237	P	3
5204797	+	15.825	SAVERM_4244	P	0
5209088	+	5.405	SAVERM_4248	A	-
5211196	-	-3.85	SAVERM_4250	P	6
5216312	+	6.89	SAVERM_4255	I	-
5225421	+	17.47	SAVERM_4260	A	-
5226414	-	-641.115	SAVERM_4260	P	100
5227862	-	-1366.93	SAVERM_4261	P	52
5228195	+	2.38	SAVERM_4262	P	3
5229485	+	12.79	SAVERM_4263	P	55
5230754	+	533.7	SAVERM_4264	P	84
5232494	-	-33.7	SAVERM_4265	I	-
5233837	-	-8.215	SAVERM_4265	P	151
5237455	-	-82.925	SAVERM_4269	P	70
5237964	-	-102.395	SAVERM_4270	P	98
5237980	+	139.755	SAVERM_4271	P	0
5241186	+	75.51	SAVERM_4275	P	0
5243697	-	-41.65	SAVERM_4276	P	308
5244596	+	5.185	SAVERM_4278	P	0
5247383	-	-17.345	SAVERM_4280	P	40
5247457	+	27.325	SAVERM_4281	P	27
5247952	+	43.68	SAVERM_4282	P	0
5249911	-	-36.05	SAVERM_4283	P	0
5251605	-	-6.935	SAVERM_4284	P	142
5255258	-	-558.26	SAVERM_4289	S	63
5255398	-	-1534.09	SAVERM_4289	P	203
5255467	+	6.15	SAVERM_4290	P	50
5255479	-	-31.795	SAVERM_4289	S	284
5256000	+	42.475	SAVERM_4291	P	54
5262821	-	-0.865	SAVERM_4294	P	16
5263017	+	894.47	SAVERM_4295	P	67
5266304	+	3.045	SAVERM_4298	P	45
5268401	-	-20.99	SAVERM_4299	P	0
5268601	+	0.645	SAVERM_4300	P	47
5276996	+	249.745	SAVERM_4305	P	71
5279366	-	-5.415	SAVERM_4307	P	195
5281658	-	-218.62	SAVERM_4309	P	-16
5281875	-	-6.275	SAVERM_4309	S	201
5285120	-	-23.17	SAVERM_4313	P	95
5285733	-	-251.24	SAVERM_4315	P	184
5285812	-	-10.23	SAVERM_4315	S	263
5288624	+	1.76	SAVERM_4317	P	400
5293579	+	109.335	SAVERM_4321	P	133
5300359	+	798.855	SAVERM_4325	P	415
5304773	-	-19.62	SAVERM_4327	P	51
5305815	+	2.385	SAVERM_4328	A	-
5306163	-	-10.86	SAVERM_4328	P	76
5306300	-	-7.385	SAVERM_4328	S	213
5306465	+	58.6	SAVERM_4329	P	26
5307188	+	9.06	SAVERM_4330	P	89
5308805	-	-13.335	SAVERM_4331	P	95
5310414	+	82.975	SAVERM_4334	P	-5
5315463	-	-107.705	SAVERM_4338	P	65
5321799	-	-183.16	SAVERM_4343	P	214
5321821	-	-12.11	SAVERM_4343	S	236
5322055	+	2.6	SAVERM_t36	P	-
5325405	+	12.79	SAVERM_4347	P	156
5332024	+	7.195	SAVERM_4355	P	98
5336901	-	-37.05	SAVERM_4358	P	66
5339618	-	-1.3	SAVERM_4361	P	123
5339708	+	41.48	SAVERM_4362	P	55
5343112	+	25.89	SAVERM_4365	P	317
5346297	-	-13.26	SAVERM_4367	A	-
5346952	+	12.16	SAVERM_4368	P	0
5348667	+	28.83	SAVERM_4370	S	320
5348987	+	1144.24	SAVERM_4370	P	0
5351412	-	-1.095	SAVERM_4371	P	56
5351619	+	3.89	SAVERM_4372	P	113
5355890	-	-4.35	SAVERM_4375	P	0
5355973	+	4025.93	SAVERM_4376	P	332
5360955	-	-560.78	SAVERM_4379	P	136
5361083	+	7.68	SAVERM_4380	P	0
5364146	-	-3.84	SAVERM_4382	P	57
5364168	+	1.32	SAVERM_4383	P	77
5365613	-	-21.43	SAVERM_4384	P	0
5366084	-	-2.99	SAVERM_4385	P	34
5366202	+	7.145	SAVERM_4386	P	0
5368355	-	-10.18	SAVERM_4388	P	38
5369739	-	-14.51	SAVERM_4389	P	0
5371787	-	-39.56	SAVERM_4390	P	66
5371864	+	1.075	SAVERM_4391	P	0
5376869	-	-0.86	SAVERM_4394	P	0
5376969	+	4.84	SAVERM_4395	P	55
5381056	+	43.225	SAVERM_4399	P	55
5383634	-	-4.945	SAVERM_4402	P	0
5385586	-	-18.575	SAVERM_4403	P	63
5387749	+	16.945	SAVERM_4405	P	30
5408046	-	-26.005	SAVERM_4422	P	3
5411698	+	9.34	SAVERM_4427	P	92
5414443	-	-687.48	SAVERM_4430	P	403
5415637	-	-2.64	SAVERM_4431	P	204
5420339	+	19.93	SAVERM_4434	P	117
5424874	+	10.11	SAVERM_4438	P	28
5428555	+	1.08	SAVERM_4442	P	-81
5431839	-	-67.285	SAVERM_4445	P	0
5434208	-	-33.565	SAVERM_4447	P	165
5434928	+	57.16	5434928	N	-
5435097	-	-2240.99	SAVERM_4448	P	349
5443147	+	1.095	SAVERM_4459	P	83
5452987	+	71.18	SAVERM_4464	S	367
5453059	+	150.035	SAVERM_4464	P	295
5453354	+	24.845	SAVERM_4464	S	0
5457082	+	18.61	SAVERM_4467	A	-
5459128	-	-1.08	SAVERM_4468	P	27
5460963	+	6.4	SAVERM_4471	P	26
5474931	-	-3.255	SAVERM_4481	I	-
5477749	-	-8.42	SAVERM_4482	P	89
5479022	+	387.18	SAVERM_4484	P	32
5483703	+	6.26	SAVERM_4488	P	43
5487064	-	-0.435	SAVERM_4490	I	-
5491283	+	2.365	SAVERM_4495	A	-
5500542	+	1.515	SAVERM_4503	P	34
5502836	-	-2.595	SAVERM_4506	A	-
5509793	+	2.64	SAVERM_4510	P	180
5512244	-	-19.34	SAVERM_4511	P	29
5512305	+	191.14	SAVERM_4512	P	225
5513464	-	-2.14	SAVERM_4513	P	0
5513585	+	34.75	SAVERM_4514	P	49
5514022	+	10.005	SAVERM_4514	I	-
5516420	+	12.37	SAVERM_4515	S	99
5516496	+	6544.21	SAVERM_4515	P	23
5519731	+	205.175	5519731	N	-
5519827	-	-17.065	SAVERM_4517	P	165
5523033	+	4.53	SAVERM_4520	P	-36
5524053	+	18.915	SAVERM_4521	P	0
5525520	+	577.41	SAVERM_4523	P	70
5540621	+	0.435	SAVERM_4536	P	-39
5547363	-	-3.475	SAVERM_4541	P	0
5547427	+	0.86	SAVERM_4542	P	125
5553203	+	1289.65	SAVERM_4547	P	167
5553332	-	-1.295	SAVERM_4546	P	158
5555577	-	-10.18	SAVERM_4548	P	46
5560482	+	22.52	SAVERM_4552	P	52
5564853	+	6.33	SAVERM_4556	P	92
5565317	+	74.29	SAVERM_4557	P	82
5566958	+	2355.96	SAVERM_4559	P	45
5574560	-	-133.075	SAVERM_4564	P	0
5577334	-	-3.41	SAVERM_4566	I	-
5579663	-	-4.26	SAVERM_4568	P	97
5588864	+	18.17	SAVERM_4576	A	-
5590643	-	-12.79	SAVERM_4577	P	338
5590700	+	2.56	SAVERM_4578	S	103
5590754	+	19.76	SAVERM_4578	P	49
5593656	-	-12.14	5593656	N	-
5596387	-	-80.705	SAVERM_4581	P	0
5596519	+	49.89	SAVERM_4582	P	0
5599337	-	-480.62	SAVERM_4583	P	0
5599399	+	7.38	SAVERM_4584	S	297
5599638	+	9.47	SAVERM_4584	S	58
5599682	+	95.245	SAVERM_4584	P	14
5602558	-	-35.23	SAVERM_4586	P	0
5602654	+	158.18	SAVERM_4587	P	0
5606921	-	-310.845	SAVERM_4592	P	49
5606968	-	-305.15	SAVERM_4592	S	96
5607078	+	76.91	SAVERM_4593	P	138
5610501	-	-6.975	5610501	N	-
5612105	-	-11.485	SAVERM_4597	S	35
5612286	-	-13.21	SAVERM_4597	P	216
5613606	-	-14.51	SAVERM_4598	P	92
5615741	-	-514.17	SAVERM_4599	P	36
5617358	-	-89.155	SAVERM_4600	I	-
5618529	-	-1.975	SAVERM_4600	P	122
5622151	-	-1.74	5622151	N	-
5623107	-	-17.32	SAVERM_4604	P	-12
5623152	+	1.745	5623152	N	-
5631477	+	1436.25	SAVERM_4614	P	121
5635439	+	498.72	SAVERM_4617	P	7
5640708	+	43.96	SAVERM_4621	P	79
5652042	-	-19.34	SAVERM_4627	P	40
5652513	+	3.005	5652513	N	-
5652641	-	-10.99	5652641	N	-
5656457	-	-8.595	SAVERM_4631	P	279
5656759	-	-3.52	SAVERM_4632	P	52
5657052	+	9.765	SAVERM_4633	P	270
5657853	+	7.12	SAVERM_4634	P	475
5671127	+	9.545	SAVERM_4647	S	305
5671334	+	64.37	SAVERM_4647	P	98
5672367	-	-16.655	SAVERM_4648	P	69
5672495	-	-16.375	SAVERM_4648	S	197
5672541	+	15.615	SAVERM_4649	P	113
5673541	+	279.945	SAVERM_4650	P	70
5675236	+	1.955	SAVERM_4651	P	35
5675835	+	23.025	SAVERM_4652	P	0
5681110	+	18.92	SAVERM_4657	P	20
5682320	-	-9.08	SAVERM_4658	P	0
5685903	-	-2488.24	SAVERM_4661	P	35
5690081	+	44.905	SAVERM_4665	P	65
5690823	+	133.785	SAVERM_4666	P	114
5694256	-	-2.58	SAVERM_4668	P	40
5696946	-	-482.915	SAVERM_4672	P	0
5698982	+	4.26	SAVERM_4674	P	207
5699067	-	-4.54	SAVERM_4673	P	108
5704185	-	-5.71	SAVERM_4677	P	0
5704217	+	53.855	SAVERM_4678	P	0
5718824	+	218.86	SAVERM_4692	P	0
5719714	+	6.54	SAVERM_4694	P	30
5720446	+	446.855	SAVERM_4695	P	90
5721709	+	58.095	SAVERM_4697	S	274
5721929	+	287.55	SAVERM_4697	P	54
5729895	-	-10.37	SAVERM_4701	S	3
5729927	-	-27.655	SAVERM_4701	P	35
5729970	+	8.1	SAVERM_4702	S	112
5729986	-	-24.745	SAVERM_4701	S	94
5730004	+	184.94	SAVERM_4702	P	78
5735397	-	-75.98	SAVERM_4706	P	112
5737083	+	59.745	SAVERM_4708	P	429
5739355	-	-15.86	SAVERM_4709	P	71
5740775	-	-2.56	SAVERM_4710	P	0
5741117	+	1.94	SAVERM_4711	P	0
5743761	-	-151.075	SAVERM_4712	P	0
5743833	+	0.875	SAVERM_4713	P	0
5745243	+	30.38	SAVERM_4714	P	15
5746949	+	10.2	SAVERM_4716	P	30
5751187	-	-24.915	SAVERM_4717	P	30
5751245	+	1.315	SAVERM_4718	P	15
5758647	-	-3.01	SAVERM_4725	P	156
5764588	+	9.465	SAVERM_4726	P	0
5767338	+	18.76	SAVERM_4729	P	69
5768693	+	7.775	SAVERM_4730	P	0
5769514	+	51.87	SAVERM_4731	S	91
5769566	+	2703.37	SAVERM_4731	P	39
5770362	+	143.195	SAVERM_4732	P	85
5773965	-	-35.515	SAVERM_4734	P	113
5775009	-	-83.88	SAVERM_4735	P	83
5776289	-	-10.345	SAVERM_4736	P	54
5776438	+	7.765	SAVERM_4737	P	-9
5776807	+	20.22	SAVERM_4738	P	246
5777277	-	-115.08	SAVERM_4738	A	-
5780793	-	-33.64	SAVERM_4741	A	-
5782340	+	21.54	SAVERM_4742	P	0
5787495	-	-19.25	SAVERM_4746	P	-21
5790545	-	-26.82	SAVERM_4748	P	45
5790614	+	174.295	SAVERM_4749	P	131
5796084	-	-1.74	SAVERM_4752	P	118
5796099	+	14.93	SAVERM_4753	P	104
5798249	-	-3.045	SAVERM_4754	P	372
5799379	-	-1.085	SAVERM_4755	P	56
5799865	+	3.84	SAVERM_4757	P	25
5800856	-	-2.175	SAVERM_4758	P	37
5800889	+	1.305	SAVERM_4759	P	67
5804919	+	4.775	SAVERM_4763	P	28
5817147	+	1.52	SAVERM_4773	P	129
5817297	+	0.435	SAVERM_4773	S	-21
5821170	-	-2.4	SAVERM_4775	P	38
5821396	+	138.075	SAVERM_4776	P	157
5825957	+	1.295	SAVERM_4782	P	0
5826688	-	-23.65	5826688	N	-
5835220	+	29.855	SAVERM_4795	P	-9
5835234	-	-262.745	SAVERM_4795	A	-
5850137	-	-6.4	SAVERM_4808	P	52
5850173	+	17.16	SAVERM_4809	P	0
5852758	+	62.67	SAVERM_4811	P	24
5854039	+	307.64	SAVERM_4813	P	26
5861122	-	-299.745	SAVERM_4820	P	140
5872885	+	17.48	SAVERM_4831	P	0
5877177	-	-8.96	SAVERM_4834	P	33
5877196	+	15.79	SAVERM_4835	P	49
5879647	-	-8.035	SAVERM_4836	P	30
5880140	-	-1.505	5880140	N	-
5884916	-	-701.84	SAVERM_4842	A	-
5893556	-	-23.425	SAVERM_4849	A	-
5896696	+	21.005	SAVERM_4851	P	59
5907420	-	-3.22	SAVERM_4858	P	28
5907526	+	7.47	SAVERM_4859	P	41
5914438	+	43.68	SAVERM_4864	P	132
5916944	+	26.38	SAVERM_4866	P	93
5921740	+	5.28	SAVERM_4871	P	209
5925938	-	-65.235	SAVERM_4873	P	43
5926908	-	-47.655	SAVERM_4874	P	26
5930178	+	5.415	SAVERM_4877	A	-
5931466	-	-18.34	SAVERM_4878	P	49
5935093	+	156.795	SAVERM_4881	P	60
5942944	-	-16.83	SAVERM_4889	A	-
5945541	+	62.53	SAVERM_4891	P	79
5949018	+	85.88	SAVERM_4895	P	32
5950036	-	-26.61	SAVERM_4896	P	90
5950123	+	11.09	SAVERM_t40	P	-
5953830	+	2.385	5953830	N	-
5954746	-	-1.295	SAVERM_4898	P	0
5956291	+	2.64	SAVERM_t41	S	-
5956598	+	4.93	SAVERM_t41	P	-
5958310	+	138.765	SAVERM_4903	P	0
5960607	+	62.565	SAVERM_4905	P	-39
5962888	-	-11.905	SAVERM_4906	P	0
5964282	-	-381.795	SAVERM_4907	P	0
5964456	+	3.025	SAVERM_t43	P	-
5966044	+	412.455	SAVERM_4910	P	67
5967753	+	6769.34	SAVERM_4912	P	229
5969177	+	15.135	SAVERM_4914	S	451
5969451	+	247.09	SAVERM_4914	P	177
5977286	+	43.995	SAVERM_4916	I	-
5978080	+	227.915	SAVERM_4917	P	69
5986549	-	-9.535	SAVERM_4924	P	65
5986717	+	1705.75	SAVERM_4925	S	421
5986804	+	16924.6	SAVERM_4925	P	334
5998198	-	-11.86	SAVERM_4946	A	-
5998220	+	39.92	SAVERM_4947	P	254
6000213	+	232.605	SAVERM_4949	P	74
6001835	+	82.03	SAVERM_4953	P	75
6005447	-	-537.8	SAVERM_4956	P	-9
6005658	+	139.225	SAVERM_4957	P	171
6011012	+	44.94	SAVERM_4963	P	0
6018690	+	3.23	SAVERM_4969	P	-5
6020332	-	-135.16	SAVERM_4971	P	48
6027920	-	-8.79	SAVERM_4981	A	-
6034994	+	9.98	SAVERM_4986	P	81
6040268	+	15.115	SAVERM_4991	P	228
6040947	-	-4.545	SAVERM_4992	A	-
6043434	-	-95.795	SAVERM_4993	P	-8
6046771	+	12.79	SAVERM_4998	P	127
6047667	+	20.57	SAVERM_4999	P	141
6048631	+	303.935	SAVERM_5000	P	33
6050282	+	776.925	SAVERM_5001	P	29
6052034	-	-136.95	6052034	N	-
6053406	+	1.96	SAVERM_5003	P	172
6055386	+	59.415	SAVERM_5004	A	-
6056559	+	28.425	SAVERM_5005	P	30
6061916	+	4.345	SAVERM_5007	P	22
6063802	+	16.355	SAVERM_5008	P	-12
6067997	+	5.205	SAVERM_5011	A	-
6068126	+	5.435	SAVERM_5011	A	-
6068310	-	-1.745	SAVERM_5011	P	143
6068499	+	5.625	6068499	N	-
6069736	-	-3.685	SAVERM_5013	P	79
6078520	-	-13.9	SAVERM_5020	P	47
6078662	+	10.665	SAVERM_5021	P	-72
6082005	-	-6.06	SAVERM_5024	P	34
6083580	-	-4.4	SAVERM_5025	P	32
6087021	+	9.23	SAVERM_5029	P	-27
6089278	+	62.96	SAVERM_5031	P	1
6096674	-	-13.385	SAVERM_5035	P	0
6098057	+	2.64	SAVERM_5037	P	289
6103154	-	-10.565	SAVERM_5040	P	0
6104077	+	146.375	SAVERM_5042	P	335
6104347	+	13.75	SAVERM_5042	S	65
6122743	+	1.525	SAVERM_5056	P	30
6123888	+	398.485	SAVERM_r10	P	-
6135309	-	-3.52	SAVERM_5061	P	48
6135405	+	11.43	SAVERM_5062	P	0
6136050	+	95.235	SAVERM_5062	I	-
6136570	+	394.365	SAVERM_5063	P	-12
6142283	+	841.085	SAVERM_5067	P	40
6143310	+	9.975	SAVERM_5068	P	79
6146171	+	26.505	SAVERM_5071	P	62
6150010	+	3.26	SAVERM_5073	P	85
6150756	+	226	SAVERM_5074	P	0
6151853	+	38.205	SAVERM_5075	P	316
6152076	+	21.83	SAVERM_5075	S	93
6170362	-	-1.3	SAVERM_5086	P	75
6171992	+	11.69	6171992	N	-
6175510	-	-4.98	SAVERM_5090	P	0
6188247	-	-27.61	SAVERM_5098	P	33
6192744	-	-5.97	SAVERM_5099	P	111
6194943	+	20.36	SAVERM_5101	P	26
6196323	+	2119.89	SAVERM_5102	P	0
6197623	+	3158.25	SAVERM_5103	P	113
6198982	-	-7.03	6198982	N	-
6199160	+	7.995	SAVERM_5104	P	29
6199206	-	-3.035	SAVERM_5104	A	-
6202106	+	1997.35	SAVERM_5107	P	15
6202715	+	196.78	SAVERM__m2	P	-
6203482	+	2.6	SAVERM_5108	P	47
6205070	+	0.435	SAVERM_5110	P	-32
6215682	+	11.705	SAVERM_5117	A	-
6216505	-	-2.625	SAVERM_5118	P	59
6216635	+	3.08	SAVERM_5119	P	80
6221224	+	14.115	SAVERM_5123	P	-24
6225555	+	1.52	SAVERM_5126	S	163
6225649	+	162.14	SAVERM_5126	P	69
6226975	+	75.37	SAVERM_5126	I	-
6227398	+	316.375	SAVERM_5127	P	110
6230197	+	68.95	SAVERM_5130	P	0
6234772	-	-7.18	SAVERM_5134	A	-
6235817	+	2.56	SAVERM_5135	P	56
6240931	+	4.78	SAVERM_5138	P	62
6253610	+	1.08	SAVERM_5149	P	0
6255109	+	8.225	SAVERM_5150	A	-
6261326	-	-26.24	SAVERM_5154	P	150
6261552	+	22.57	SAVERM_5155	P	84
6267185	-	-8.46	SAVERM_5158	P	81
6267288	+	36.165	SAVERM_5159	P	-9
6270681	+	169.36	SAVERM_5163	P	209
6276684	+	104.66	SAVERM_5169	P	115
6277137	+	11.09	SAVERM_5170	P	0
6280325	+	3.08	SAVERM_5174	P	27
6283274	-	-15.565	SAVERM_5176	P	30
6283373	+	83.065	SAVERM_5177	P	64
6286858	+	3.66	SAVERM_5180	P	32
6286996	-	-5.97	SAVERM_5179	P	455
6289626	+	2.855	SAVERM_5183	P	0
6291930	+	3.685	SAVERM_5185	P	133
6291945	-	-14.93	SAVERM_5184	P	-18
6296151	-	-75.77	SAVERM_5188	P	0
6299813	+	3.475	6299813	N	-
6299890	-	-3.04	SAVERM_5193	P	131
6300913	+	10.81	SAVERM_5195	P	95
6300974	-	-7.365	6300974	N	-
6303141	-	-4.98	SAVERM_5198	P	35
6304348	-	-6.59	SAVERM_5200	P	23
6304451	+	3.01	SAVERM_5201	P	81
6304964	+	2.605	SAVERM_5201	I	-
6308381	-	-19.16	SAVERM_5202	P	262
6308525	+	1137.25	6308525	N	-
6312499	+	3.96	SAVERM_5206	P	102
6313569	+	0.435	SAVERM_5207	P	17
6320259	+	2.375	SAVERM_5214	P	49
6322920	+	7.68	SAVERM_5217	P	129
6328368	-	-9.165	SAVERM_5219	P	254
6336075	-	-3.08	SAVERM_5226	P	-49
6339441	+	209.76	SAVERM_5231	P	21
6347474	-	-11.725	SAVERM_5237	P	146
6350023	-	-68.9	SAVERM_5239	P	0
6356052	-	-6.275	SAVERM_5244	P	48
6360946	+	7.125	SAVERM_5250	P	-9
6369930	+	0.655	SAVERM_5257	P	300
6372816	-	-1.735	SAVERM_t49	P	-
6373497	-	-21.115	SAVERM_5260	P	0
6375025	-	-122.65	SAVERM_5261	P	96
6375050	+	3.04	6375050	N	-
6375945	+	3.84	SAVERM_5263	P	144
6379550	-	-0.86	SAVERM_5266	P	0
6379701	+	0.875	SAVERM_5267	P	51
6388296	-	-3.24	SAVERM_5272	P	80
6396434	-	-0.875	SAVERM_5278	P	97
6396435	+	1.935	SAVERM_5279	P	0
6397085	+	4.795	SAVERM_5280	P	38
6401791	-	-1.295	SAVERM_5283	P	34
6403415	+	1.08	SAVERM_5285	P	29
6408467	-	-8.1	SAVERM_5288	P	0
6409065	+	2.145	SAVERM_5289	A	-
6413152	+	0.435	SAVERM_5292	P	108
6417242	-	-33.69	SAVERM_5295	P	36
6418214	+	435.92	SAVERM_5298	P	50
6419446	+	59.9	SAVERM_5299	P	15
6423467	+	11.94	6423467	N	-
6423941	+	1258.11	SAVERM_5300	P	30
6428457	-	-10.99	SAVERM_5302	P	34
6438261	-	-2.36	SAVERM_5311	P	38
6439691	-	-3.265	SAVERM_5312	P	139
6449397	+	5538.73	SAVERM_5321	P	44
6453128	+	79.99	SAVERM_5325	P	195
6456160	+	22.025	SAVERM_5329	P	0
6458053	+	37.18	SAVERM_5329	I	-
6458550	+	55.035	SAVERM_5330	S	129
6458633	+	2549.66	SAVERM_5330	P	46
6460569	-	-53.075	6460569	N	-
6464295	+	0.655	SAVERM_5334	P	104
6464334	-	-0.655	SAVERM_5333	P	103
6469673	-	-8.435	SAVERM_5337	P	9
6481934	+	426.865	SAVERM_5346	P	49
6482490	+	165.17	SAVERM_5347	P	52
6483161	+	441.425	SAVERM_5348	P	-25
6485022	+	3.41	SAVERM_5350	P	415
6485091	+	3.225	SAVERM_5350	S	346
6502038	-	-263.775	SAVERM_t50	P	-
6508260	+	107.26	SAVERM_5367	P	61
6511502	-	-53.805	SAVERM_5370	P	0
6514294	-	-62.345	SAVERM_5372	P	181
6515723	-	-9.355	SAVERM_5373	P	128
6523557	-	-2.82	SAVERM_5378	S	69
6523674	-	-3.055	SAVERM_5378	P	186
6532243	-	-3.67	SAVERM_5385	P	83
6532327	+	82.105	SAVERM_5386	P	147
6532425	+	34.19	SAVERM_5386	S	49
6535748	-	-3.005	SAVERM_5389	P	0
6535887	+	1.08	SAVERM_5390	P	32
6538495	+	4.4	SAVERM_5392	P	0
6539465	-	-4.75	SAVERM_5393	P	0
6543341	-	-39.23	SAVERM_5395	P	27
6545048	-	-83.27	SAVERM_5397	P	42
6550104	-	-2.56	SAVERM_5400	P	95
6550835	-	-3.96	SAVERM_5401	P	34
6550894	+	215.465	SAVERM_5402	P	27
6552911	+	64.635	SAVERM_5405	P	70
6556395	+	144.155	6556395	N	-
6557136	-	-21.065	SAVERM_5407	P	398
6557665	-	-164.84	SAVERM_5408	P	35
6562254	-	-2.16	SAVERM_5411	P	125
6562330	+	59.19	SAVERM_5412	P	24
6564102	-	-3344.09	SAVERM_5413	P	38
6575502	+	1.505	SAVERM_5424	P	93
6579655	-	-4.995	SAVERM_5425	P	79
6579807	+	109.505	SAVERM_5426	P	6
6582576	-	-3.41	SAVERM_5428	P	0
6582734	+	1.94	SAVERM_5429	P	1
6587655	-	-1.535	6587655	N	-
6587715	+	284.685	SAVERM_5432	P	59
6592611	-	-2.6	6592611	N	-
6603090	+	9.105	SAVERM_5444	A	-
6603367	-	-14.52	SAVERM_5444	P	210
6604803	+	116.96	SAVERM_5446	P	121
6607572	+	2621.62	SAVERM_5447	P	72
6609197	+	423.115	SAVERM_5449	P	58
6611757	+	15.15	SAVERM_5451	P	0
6611963	-	-2.165	SAVERM_5450	P	343
6614849	+	4.69	SAVERM_5452	P	138
6616757	+	4.55	SAVERM_5454	P	32
6617412	+	8.685	SAVERM_5455	P	78
6625646	+	9.355	SAVERM_5461	P	32
6629472	+	4.4	SAVERM_5463	P	0
6630693	+	2.595	SAVERM_5464	P	73
6636132	+	9.34	SAVERM_5466	P	69
6637618	+	2056.18	SAVERM_5467	P	131
6642575	+	22.18	SAVERM_5471	P	29
6646062	+	5.84	SAVERM_5474	I	-
6646898	+	27.835	SAVERM_5475	P	0
6649285	-	-50.45	SAVERM_5476	P	44
6649319	+	439.105	SAVERM_5477	P	328
6652548	+	8.875	SAVERM_5480	P	83
6655075	-	-9.6	SAVERM_5482	P	166
6656527	+	68.805	SAVERM_5484	P	214
6661461	-	-3.7	SAVERM_5487	P	37
6661741	+	112.63	SAVERM_5488	P	154
6664882	+	29.875	SAVERM_5489	P	41
6665733	+	8.285	SAVERM_5490	P	0
6670491	+	87.85	SAVERM_5493	P	20
6670986	+	33.255	SAVERM_5494	P	210
6672436	-	-6335.8	SAVERM_5496	P	49
6672497	+	1903.98	SAVERM_5497	P	32
6676260	-	-26.33	SAVERM_5502	P	0
6694234	+	2.38	6694234	N	-
6694970	+	3.275	SAVERM_5524	P	54
6696472	-	-12.785	SAVERM_5526	P	-12
6700729	-	-31.21	SAVERM_5533	P	72
6707332	+	2.805	SAVERM_5542	P	334
6709478	+	13.21	SAVERM_5547	P	27
6711848	-	-86.255	SAVERM_5548	P	0
6712116	+	22.16	SAVERM_5549	P	74
6713593	+	86.025	SAVERM_5551	P	0
6721702	+	11.745	SAVERM_5556	P	0
6722688	+	108.225	SAVERM_5557	P	0
6723086	+	10.38	SAVERM_5558	P	-23
6724922	-	-3.84	SAVERM_5560	P	95
6725029	+	15.2	SAVERM_5561	P	52
6734079	-	-4.76	SAVERM_5564	P	34
6739441	+	28.57	SAVERM_5569	P	69
6744599	+	2.615	SAVERM_5574	P	0
6747886	+	63.4	SAVERM_5575	P	33
6756474	+	103.5	SAVERM_5583	P	63
6761114	+	17.845	SAVERM_5588	P	315
6767992	+	204.075	SAVERM_5595	P	-9
6774196	+	8.705	SAVERM_5601	P	132
6776196	+	15.37	SAVERM_5602	P	38
6789320	-	-1.745	SAVERM_5611	P	61
6789491	+	3.445	SAVERM_5612	P	-9
6796782	-	-2.13	SAVERM_5618	P	149
6804432	-	-3.005	SAVERM_5625	P	69
6805224	-	-17.915	SAVERM_5626	P	46
6805261	+	50.705	SAVERM_5627	P	319
6805301	+	15.305	SAVERM_5627	S	279
6805880	+	7.585	SAVERM_5628	P	-9
6806469	+	100.31	SAVERM_5629	P	226
6811025	-	-266.925	SAVERM_5631	P	26
6813746	-	-3.43	SAVERM_5634	P	0
6813855	+	300.8	SAVERM_5635	P	35
6817715	+	0.645	SAVERM_5638	P	0
6819243	-	-78.48	SAVERM_5639	P	57
6829246	+	3.87	SAVERM_5649	P	0
6837790	+	11.68	SAVERM_5654	P	38
6852745	+	0.645	SAVERM_5665	P	184
6862823	+	10.14	SAVERM_5675	P	27
6875559	-	-4.53	SAVERM_5684	P	138
6878172	+	25.105	SAVERM_5686	A	-
6882210	-	-19.69	SAVERM_7585	P	116
6882551	+	4.69	6882551	N	-
6884046	+	101.01	SAVERM_5693	P	27
6893995	-	-1.315	SAVERM_5700	P	131
6898581	+	11.075	SAVERM_5705	P	215
6898584	-	-178.855	SAVERM_5704	P	96
6903461	-	-1.755	SAVERM_5710	P	15
6903734	+	10.565	SAVERM_5711	P	-17
6913368	-	-32.26	SAVERM_5716	P	96
6925422	-	-18.46	SAVERM_5724	P	0
6925479	+	3.04	SAVERM_5725	P	125
6941202	+	1.075	SAVERM_5739	P	71
6942910	+	0.875	SAVERM_5741	P	64
6952273	-	-1.945	SAVERM_5749	P	32
6952730	-	-1.745	SAVERM_5750	P	-54
6953178	+	403.585	SAVERM_5751	P	243
6957810	-	-3.89	SAVERM_5754	P	12
6966658	+	3.495	SAVERM_5762	P	274
6976086	-	-7.385	SAVERM_5769	P	88
6979647	+	1.285	SAVERM_5773	P	3
6981761	+	5.675	SAVERM_5776	P	302
6984085	+	2.175	SAVERM_5779	P	-73
6985071	+	3.01	SAVERM_5780	P	0
6989555	-	-1.735	SAVERM_5783	P	154
6995154	-	-7.47	SAVERM_5789	P	0
6996911	+	358.44	SAVERM_5792	P	0
6999317	-	-3.9	SAVERM_5794	P	0
7000694	+	17.18	7000694	N	-
7001572	+	12.525	SAVERM_5797	P	0
7001721	-	-1.735	SAVERM_5796	P	265
7003406	+	78.345	SAVERM_5798	P	29
7007599	-	-4.925	SAVERM_5800	P	148
7007623	+	1056.98	SAVERM_5801	P	223
7007774	+	779.95	SAVERM_5801	S	72
7008476	+	171.99	SAVERM_5802	P	34
7010405	+	171.015	SAVERM_5805	P	61
7013034	+	3.23	SAVERM_5807	A	-
7013463	-	-8.445	SAVERM_5807	P	0
7018520	-	-2.64	SAVERM_5811	P	-4
7023324	+	36.96	SAVERM_5816	P	34
7023911	-	-9.965	SAVERM_5816	A	-
7025833	-	-26.71	SAVERM_5818	P	0
7027472	+	1.535	SAVERM_5822	P	369
7029479	-	-1.095	SAVERM_5824	P	68
7033333	-	-1.08	SAVERM_5826	P	27
7034008	+	2.13	SAVERM_5827	A	-
7034067	-	-11.295	SAVERM_5827	P	37
7034388	+	4.575	SAVERM_5828	P	225
7040132	-	-4.07	SAVERM_5832	P	0
7040241	+	116.79	SAVERM_5833	P	37
7042325	-	-3.06	SAVERM_5835	P	0
7042383	+	1.305	SAVERM_5836	P	-8
7043580	-	-4.55	SAVERM_5837	P	46
7046412	-	-3.255	SAVERM_5839	P	67
7060577	-	-0.655	SAVERM_5851	P	-72
7063500	+	19.42	SAVERM_5855	P	85
7063523	-	-4.56	SAVERM_5854	P	147
7063559	+	8.625	SAVERM_5855	S	26
7067221	-	-15.325	SAVERM_5858	P	0
7068107	+	1.52	SAVERM_5860	P	32
7069908	+	1596.47	7069908	N	-
7070885	+	15.35	SAVERM_5863	P	102
7083629	-	-25.275	SAVERM_5873	P	39
7084985	-	-6.82	SAVERM_5874	P	15
7085244	+	2.78	SAVERM_5875	P	0
7093658	+	182.52	SAVERM_m3	P	-
7097732	+	14.06	SAVERM_5887	P	186
7099027	+	54.335	SAVERM_5888	P	53
7100174	+	7.985	SAVERM_5890	P	37
7120029	-	-13.08	SAVERM_5908	P	0
7120763	+	10.62	SAVERM_5910	P	0
7126377	+	1.295	SAVERM_5915	P	25
7129232	-	-2.16	SAVERM_5916	P	30
7136444	-	-34.455	SAVERM_5923	P	-47
7139897	-	-0.645	SAVERM_5926	P	60
7143614	+	191.77	SAVERM_5932	P	17
7144642	-	-2.195	SAVERM_5933	P	-6
7145867	+	1.3	SAVERM_5935	P	0
7147711	+	6.15	SAVERM_5938	P	0
7155292	-	-47.455	SAVERM_5943	P	51
7155444	+	2.64	SAVERM_5944	P	0
7159112	+	29.865	SAVERM_5947	P	105
7162291	-	-1.975	SAVERM_5948	P	0
7166216	-	-39.68	SAVERM_5951	P	31
7168140	+	116.275	SAVERM_5954	P	167
7170041	+	332.935	SAVERM_5956	P	323
7171605	+	5.84	SAVERM_5958	P	35
7173320	+	2.6	SAVERM_5959	P	0
7180987	-	-81.975	SAVERM_5964	P	67
7181712	-	-12.53	7181712	N	-
7183023	-	-4.12	SAVERM_5965	P	174
7183406	-	-31.12	SAVERM_5966	P	65
7187369	+	6.265	SAVERM_5972	P	100
7193714	-	-70.9	SAVERM_5975	P	-6
7209386	+	0.86	SAVERM_5984	P	27
7213130	-	-0.435	SAVERM_5987	P	-9
7216133	+	6.965	SAVERM_5989	P	292
7218580	-	-8.705	SAVERM_5990	P	54
7221806	-	-0.865	SAVERM_5993	P	-9
7226613	-	-203.415	SAVERM_5999	P	0
7226717	+	81.45	SAVERM_6000	P	61
7229113	+	0.435	7229113	N	-
7231164	-	-5.54	SAVERM_6003	P	22
7233435	-	-40.155	SAVERM_6005	P	75
7233509	-	-16.85	SAVERM_6005	S	149
7233572	+	0.645	SAVERM_6006	P	-24
7234938	-	-135.63	SAVERM_6007	P	0
7236488	-	-194.075	SAVERM_6009	P	30
7237418	-	-4.12	SAVERM_6010	P	54
7237533	+	4.56	SAVERM_6011	P	90
7241971	+	10.655	SAVERM_6014	P	-9
7254073	-	-246.84	SAVERM_6024	P	104
7255960	-	-4.98	SAVERM_6025	P	151
7264621	+	37.615	SAVERM_6033	P	46
7266384	-	-34.25	SAVERM_6035	P	-30
7266466	+	52.82	SAVERM_6036	P	246
7266636	+	21.835	SAVERM_6036	S	76
7270023	+	9.93	SAVERM_6040	P	59
7274637	-	-83.86	SAVERM_6041	P	19
7274794	+	2080.09	SAVERM_6042	P	99
7280460	+	51.665	SAVERM_6047	P	95
7285581	-	-11.87	SAVERM_6051	P	41
7285728	+	140.565	SAVERM_6052	P	-9
7291232	+	30.89	SAVERM_6057	P	294
7293240	-	-22.525	SAVERM_6058	P	33
7294041	+	37.585	SAVERM_6060	P	-6
7295850	-	-2.8	7295850	N	-
7295937	+	702.31	SAVERM_6062	P	99
7299650	-	-2.385	7299650	N	-
7310345	+	1.315	SAVERM_6073	P	24
7310911	+	379.445	SAVERM_6074	P	29
7316275	+	26.595	SAVERM_6080	P	22
7323905	+	27.86	SAVERM_6086	P	0
7325384	+	2.84	SAVERM_6087	P	50
7326255	-	-4.26	SAVERM_6088	P	37
7326374	+	28.59	SAVERM_6089	P	0
7330593	-	-4.51	SAVERM_6092	P	-24
7332956	-	-0.875	SAVERM_6095	P	112
7332967	+	21.905	SAVERM_6096	P	7
7334766	+	477.655	SAVERM_6098	P	0
7336079	+	1.755	SAVERM_6100	P	0
7337037	+	4.12	SAVERM_6101	P	22
7340361	+	21.285	7340361	N	-
7344353	-	-1.085	SAVERM_6106	P	-39
7346285	+	30.88	SAVERM_6109	S	179
7346330	+	38.235	SAVERM_6109	P	134
7352122	-	-130.72	SAVERM_6112	P	103
7352815	-	-5.28	SAVERM_6113	P	0
7353027	+	3.275	SAVERM_6114	P	236
7363353	+	57.05	SAVERM_6122	P	359
7365871	+	529.34	SAVERM_6124	P	216
7368630	+	1892.3	SAVERM_6127	P	229
7368739	+	275.7	SAVERM_6127	S	120
7369447	+	252.75	SAVERM_6128	P	105
7374798	-	-1152.3	SAVERM_6130	P	307
7374978	+	67.705	SAVERM_6131	S	266
7375063	+	192.545	SAVERM_6131	P	181
7376365	+	14.93	SAVERM_6132	P	28
7380357	+	2.64	SAVERM_6136	P	0
7382324	-	-21.39	SAVERM_6137	P	0
7387934	-	-8.255	SAVERM_6142	P	77
7388038	+	2.13	SAVERM_6143	P	118
7392190	+	1.5	SAVERM_6145	P	34
7400606	-	-14.065	SAVERM_6152	P	125
7417371	+	2.825	SAVERM_6170	P	0
7420062	+	164.63	SAVERM_6173	P	41
7424766	+	14.915	SAVERM_6179	P	-54
7425656	+	4.985	SAVERM_6180	P	3
7434232	+	4.09	SAVERM_6188	P	46
7435286	-	-5	7435286	N	-
7447892	+	1.3	SAVERM_6198	P	24
7457356	-	-9.81	SAVERM_6207	P	28
7458572	+	0.865	SAVERM_6209	P	0
7459188	+	1.08	SAVERM_6210	P	0
7460364	+	2.38	SAVERM_6212	P	-9
7468055	+	1.525	SAVERM_6216	P	-48
7468937	+	282.825	SAVERM_6217	P	0
7471164	-	-17.91	SAVERM_6218	P	-33
7471413	+	45.8	SAVERM_6219	P	31
7478017	-	-254.47	SAVERM_6224	P	105
7481798	+	139.33	SAVERM_6227	P	0
7485823	+	8	SAVERM_6229	P	259
7485949	+	4.775	SAVERM_6229	S	133
7492707	+	184.645	SAVERM_6233	P	192
[truncated: 363 more rows]
