# Supplementary material for: Genome-scale analysis of genetic regulatory elements in Streptomyces avermitilis MA-4680 using transcript boundary information
Source: BMC Genomics. 2022 Jan 21;23:68. doi: 10.1186/s12864-022-08314-0 (PMC8780764; doi:10.1186/s12864-022-08314-0)
Supplement: Supplementary file 3 — Additional file 3: Table S2. Transcription levels of genes determined by RNA-Seq. [file 12864_2022_8314_MOESM3_ESM.xlsx]

## Sheet: Supplementary Dataset S2
Table S2. Transcription levels of genes determined by RNA-Seq.
	RPKM				DESeq2 read count				DESeq2 Log2Foldchange
	M	T	L	S	M	T	L	S	M to T	P-value	M to L	P-value	M to S	P-value
SAVERM_1	5.49	8.155	7.125	4.63	33.8746	44.1923	43.1388	31.3831	0.366381	0.408161	0.332577	0.451804	-0.1056	0.817536
SAVERM_2	1.935	0.98	2.125	1.435	6.46669	2.88261	7.01843	5.24534	-0.943711	0.289765	0.106873	0.899771	-0.256168	0.769351
SAVERM_3	2.43	5.815	5.755	3.235	18.9393	41.7117	44.2746	27.8368	1.09383	0.0153948	1.17728	0.00870436	0.53066	0.258043
SAVERM_4	0.62	2.27	1.8	1.38	4.48979	14.7863	12.8708	11.0274	1.52276	0.0313606	1.33994	0.0589309	1.13319	0.1187
SAVERM_5	7.725	9.475	8.105	4.67	103.592	114.081	106.99	69.4436	0.136228	0.634064	0.0451377	0.874651	-0.565096	0.0594906
SAVERM_6	5.195	7.085	7.08	3.86	194.888	238.671	261.585	159.987	0.289132	0.200511	0.420416	0.0611895	-0.280806	0.227989
SAVERM_7	1.365	2.205	1.395	0.995	40.3747	59.4495	40.7463	32.4861	0.544322	0.148834	0.0148157	0.96922	-0.302313	0.449742
SAVERM_8	1.905	4	4.61	1.91	20.447	38.6166	48.7325	22.203	0.880266	0.0503985	1.20744	0.00648425	0.111101	0.81522
SAVERM_9	0.805	4.115	10.895	3.835	2.00196	9.46322	26.6714	10.461	1.82123	0.0205348	3.21064	2.31628e-05	1.94795	0.0137825
SAVERM_10	0.6	0.945	0.875	0.575	20.447	29.0845	29.4604	21.9361	0.484781	0.317366	0.501955	0.298281	0.100296	0.841572
SAVERM_11	2.06	4.44	3.59	3.305	63.2929	123.338	108.347	111.943	0.947547	0.000795105	0.762371	0.0071271	0.809852	0.00477968
SAVERM_12	0.41	0.675	0.68	0.925	10.9732	15.9003	18.0221	27.3594	0.485954	0.428307	0.654231	0.281282	1.22125	0.0429762
SAVERM_13	0.32	0.45	0.54	1.51	4.99237	6.23034	8.37485	26.0784	0.269268	0.716551	0.654394	0.36552	2.16169	0.00188878
SAVERM_14	22.74	17.465	4.48	3.26	270.771	188.88	52.5654	43.6943	-0.511876	0.0789414	-2.32332	6.73325e-14	-2.57369	1.95311e-15
SAVERM_15	0	0	0.295	0.295	0	0	2.17184	2.35433	0	1	1.77511	0.121403	1.8148	0.113029
SAVERM_16	0.065	0	0.115	0	0.494224	0	0.853503	0	-0.507741	0.578407	0.273127	0.771076	-0.485614	0.590958
SAVERM_17	0.21	1.05	0.995	0.205	0.494224	2.34858	2.28608	0.566341	1.14075	0.322653	1.10833	0.336442	0.0931048	0.935929
SAVERM_18	0.825	1.275	1.035	2	10.479	13.9709	12.9089	27.4484	0.374401	0.551385	0.273775	0.663189	1.28563	0.0362578
SAVERM_19	7.34	13.585	10.67	10.7	43.3818	71.3474	62.1824	68.4564	0.696484	0.065131	0.505184	0.182265	0.637073	0.0954458
SAVERM_20	7.785	10.15	12.78	10.9	58.3757	67.1613	94.3556	89.9773	0.195385	0.571382	0.677894	0.0453204	0.610642	0.0754672
SAVERM_21	0.595	1.16	0.975	0.885	31.9061	56.5439	51.6357	51.0213	0.798648	0.0525153	0.670727	0.103798	0.650237	0.120204
SAVERM_22	37.095	88.985	89.96	43.21	303.556	651.303	724.714	385.831	1.09171	2.5405e-07	1.24483	3.78954e-09	0.342295	0.11206
SAVERM_23	62.555	173.445	183.91	89.445	257.276	637.211	745.083	403.538	1.29745	3.62682e-10	1.52186	1.5864e-13	0.643661	0.00220605
SAVERM_24	31.385	82.585	89.765	40.53	416.831	986.214	1174.3	588.255	1.2339	7.6438e-11	1.48432	4.1246e-15	0.493075	0.010336
SAVERM_25	2.975	4.87	5.305	5.855	15.4379	23.2274	27.0981	32.7827	0.55627	0.287429	0.766647	0.137772	1.02446	0.0483931
SAVERM_26	4.085	5.305	5.995	8.175	33.4472	39.8512	48.3819	72.8981	0.24664	0.538334	0.517407	0.189812	1.09079	0.0053853
SAVERM_27	4.565	7.875	9.73	10.685	18.981	29.1763	39.8928	48.4001	0.590013	0.206613	1.02788	0.0246654	1.29387	0.00485298
SAVERM_28	0.26	0.205	0.295	0.48	6.50011	4.34688	7.17075	12.8747	-0.488965	0.554353	0.119998	0.88091	0.86075	0.276613
SAVERM_29	11.23	15.59	11.4	15.19	54.8409	67.9078	54.9355	82.1997	0.30006	0.382341	0.00410997	0.990532	0.572157	0.0959438
SAVERM_30	9.335	11.325	11.435	12.075	127.524	140.03	153.657	182.101	0.133173	0.595068	0.264505	0.287298	0.508228	0.0418575
SAVERM_31	12.92	18.195	17.795	19.72	184.903	235.725	250.94	311.809	0.34716	0.11198	0.436988	0.0443245	0.747685	0.000594357
SAVERM_32	12.74	31.455	15.03	8.51	109.682	245.234	127.176	80.2902	1.14715	8.79994e-06	0.20884	0.428853	-0.443282	0.109967
SAVERM_33	0.115	0	0.11	0.58	0.50258	0	0.464833	2.86136	-0.643692	0.566643	-0.0516748	0.963783	1.32545	0.247926
SAVERM_34	554.17	413.7	348.95	647.335	16120.2	10954.6	9993.71	20919.6	-0.553371	0.00444611	-0.684886	0.000430567	0.373337	0.0548622
SAVERM_35	32.845	50.41	54.23	44.705	399.61	553.024	650.279	599.831	0.465542	0.011315	0.698207	0.000134059	0.582353	0.00158764
SAVERM_36	8.945	10.65	9.13	4.715	34.8714	37.2442	35.0843	20.2964	0.0907865	0.830504	0.00926994	0.98255	-0.746234	0.100829
SAVERM_37	2.21	2.21	2.525	2.545	41.8407	38.0366	47.0255	52.8715	-0.132979	0.727481	0.164934	0.659423	0.327996	0.385701
SAVERM_38	3.295	4.155	3.28	4.4	44.3452	50.8706	43.4972	64.2547	0.193229	0.606546	-0.0263027	0.944415	0.518596	0.166201
SAVERM_39	0.12	0	0.115	0	0.494224	0	0.464833	0	-0.492752	0.552107	-0.0236056	0.977736	-0.476644	0.560411
SAVERM_40	3.145	5.025	7.655	12.27	33.2968	49.2225	79.8618	143.267	0.546381	0.152109	1.22542	0.000974835	2.04999	2.50213e-08
SAVERM_41	1.925	5.5	5.7	7.1	10.4623	27.1321	30.5883	42.8285	1.29235	0.0110667	1.46004	0.00374459	1.92722	0.000124336
SAVERM_42	4.845	6.835	6.79	2.965	96.3294	122.896	133.25	64.5542	0.346354	0.234559	0.462654	0.110113	-0.566214	0.0657403
SAVERM_43	1.87	2.025	1.26	1.335	10.479	10.0662	7.01843	8.16601	-0.0536849	0.940702	-0.50527	0.490871	-0.320844	0.665055
SAVERM_44	1.005	2.04	4.645	2.425	15.9739	29.8769	72.5532	42.0221	0.857685	0.0740361	2.08987	6.15855e-06	1.32688	0.00537528
SAVERM_45	0.56	2.125	4.16	6.175	2.99877	10.0662	21.9009	36.9279	1.46809	0.0390089	2.51741	0.000237281	3.23479	1.97443e-06
SAVERM_46	1.87	7.205	11.31	15.345	10.4372	35.8488	61.9841	94.8668	1.67686	0.000278578	2.44691	5.21239e-08	3.04793	9.59052e-12
SAVERM_47	95.15	158.655	127.28	152.385	1618.35	2414.72	2132.44	2839.27	0.573546	0.00193419	0.39546	0.0326118	0.805764	1.33443e-05
SAVERM_48	22.85	24.08	23.765	19.505	214.371	204.711	219.894	201.055	-0.0656547	0.769605	0.0373543	0.866859	-0.0916921	0.685815
SAVERM_49	2.26	2.77	1.265	3.59	9.49052	10.4853	5.27334	16.3617	0.13033	0.851773	-0.735188	0.311856	0.712452	0.301213
SAVERM_50	0.78	1.135	1.23	2.865	24.9368	32.4322	38.4524	100.409	0.364977	0.362328	0.601658	0.126415	1.95717	2.59175e-07
SAVERM_51	1.65	3.205	3.85	4.495	12.0201	21.3669	27.601	36.0028	0.77617	0.161976	1.125	0.0394338	1.48923	0.00643277
SAVERM_52	28.855	69.16	55.7	45.605	155.753	341.779	295.968	269.481	1.12069	5.30204e-06	0.914527	0.000208671	0.780509	0.00173756
SAVERM_53	0.72	3.65	3.86	5.43	8.97959	40.6379	47.3301	75.9728	2.04164	4.87337e-05	2.25478	6.14024e-06	2.9192	3.88336e-09
SAVERM_54	8.405	5.475	12.75	14.15	12.9668	7.6257	19.3023	23.8724	-0.695811	0.264649	0.53387	0.356325	0.823395	0.156382
SAVERM_55	6.155	7.635	11.69	11.97	36.3792	40.1957	67.8287	77.4288	0.137072	0.725146	0.871084	0.0209777	1.05891	0.0052933
SAVERM_56	0.95	5.205	3.49	3.71	2.48783	11.9955	8.95392	10.5203	1.88829	0.0197163	1.50943	0.0644651	1.71394	0.0368573
SAVERM_57	0.1	0.03	0.395	0.785	1.49103	0.465122	5.81434	12.845	-0.813767	0.440835	1.50565	0.114293	2.50353	0.00776323
SAVERM_58	0.565	0.74	2.67	3.945	5.98082	7.13761	27.9516	45.9568	0.221375	0.728295	2.06199	0.000359213	2.74895	1.63423e-06
SAVERM_59	155.9	270.72	392.665	379.915	594.433	940.27	1473.27	1595.54	0.655559	0.0023815	1.29769	1.53821e-09	1.41184	5.2818e-11
SAVERM_60	2.64	3.485	4.11	4.35	19.4251	22.946	29.8109	35.3771	0.226271	0.638202	0.589944	0.210244	0.827318	0.0808028
SAVERM_61	17.775	30.17	33.525	33.16	305.406	464.272	566.491	626.233	0.598604	0.005923	0.883279	4.47482e-05	1.02696	2.23413e-06
SAVERM_62	18.92	21.325	14.735	11.845	132.944	134.96	102.319	92.0944	0.0208907	0.942169	-0.36935	0.203832	-0.519869	0.0801409
SAVERM_63	43.82	43.335	32.875	20.2	138.916	123.194	102.57	70.7246	-0.171838	0.532586	-0.432318	0.118602	-0.957397	0.000966842
SAVERM_64	11.685	9.97	5.485	3.69	106.147	80.8106	49.1592	37.4646	-0.386524	0.253404	-1.08387	0.00178146	-1.46024	5.85186e-05
SAVERM_65	85.01	144.96	109.53	228.86	513.522	791.729	652.955	1524.91	0.620148	0.00111186	0.344581	0.0706537	1.55977	1.56151e-16
SAVERM_66	0.745	0.575	0.735	0.945	4.99237	3.3707	4.88467	6.97402	-0.459111	0.609691	-0.0243463	0.977903	0.402764	0.646256
SAVERM_67	3.11	7.96	13.37	21.97	47.8299	110.923	202.756	370.874	1.19246	9.51137e-06	2.05399	4.04231e-15	2.9164	2.22455e-29
SAVERM_68	2.07	2.03	2.575	1.855	40.2912	36.4575	49.2275	39.5491	-0.137603	0.743829	0.277371	0.50145	-0.0271327	0.949056
SAVERM_69	0.44	0.75	0.825	0.62	1.49938	2.37155	2.75091	2.32467	0.429403	0.693941	0.5705	0.599451	0.406521	0.711262
SAVERM_70	0	0	0	0.155	0	0	0	0.595996	0	1	0	1	0.747	0.325084
SAVERM_71	79.035	208.38	179.21	423.79	480.778	1148.38	1075.89	2831.42	1.24811	5.44794e-12	1.15494	1.78217e-10	2.54251	2.33843e-45
SAVERM_72	6.56	5.905	4.82	7.395	155.099	125.87	111.943	193.876	-0.29725	0.26744	-0.465685	0.0831291	0.318784	0.229315
SAVERM_73	8.565	9.235	7.59	9.81	91.3287	88.3445	79.7397	115.818	-0.0474684	0.875671	-0.192233	0.527122	0.338246	0.263082
SAVERM_74	0.43	0.32	0.245	0.375	9.4571	6.60359	5.38759	9.23938	-0.44911	0.561452	-0.70895	0.363204	-0.0294067	0.969483
SAVERM_75	22.635	43.19	51.62	40.69	126.041	216.54	282.983	247.575	0.771659	0.0010413	1.15423	7.01708e-07	0.962523	4.52024e-05
SAVERM_76	1.005	1.275	1.43	1.635	14.4578	17.02	20.316	25.6604	0.222633	0.69353	0.46223	0.406339	0.775177	0.164964
SAVERM_77	0.225	0.855	1.63	2.53	1.49103	4.83497	10.6228	18.5084	1.22662	0.166861	2.23134	0.00920471	2.95533	0.000512392
SAVERM_78	0.375	1.63	1.77	4.4	3.00712	11.8807	14.0369	38.4757	1.68908	0.0185391	1.91696	0.00688604	3.27948	2.23269e-06
SAVERM_79	1.915	1.545	1.55	3.095	25.9336	19.0183	20.6207	45.5387	-0.42449	0.382114	-0.318714	0.506634	0.778811	0.0936082
SAVERM_80	0.42	0.975	0.455	0.545	2.00196	3.90472	2.17184	2.89101	0.650566	0.54855	0.0798901	0.941711	0.349029	0.749876
SAVERM_81	16.795	18.105	15.53	18.55	184.928	181.581	168.968	222.718	-0.0255114	0.923157	-0.126582	0.632257	0.26393	0.318279
SAVERM_82	6.285	6.59	4.865	5.95	52.2361	49.5441	39.8928	54.1228	-0.0750136	0.840921	-0.377217	0.317519	0.0481818	0.898194
SAVERM_83	2.395	1.24	0.985	2.295	7.49692	3.74395	3.06342	7.65898	-0.801782	0.380501	-1.02359	0.265307	0.018696	0.983377
SAVERM_84	2.635	4.805	4.485	5.035	46.8832	76.0675	78.6577	97.4555	0.68054	0.047451	0.72969	0.0326896	1.03057	0.00262608
SAVERM_85	4.955	6.985	2.96	2.19	54.3467	68.7462	32.143	26.2267	0.33021	0.384208	-0.729914	0.0648828	-1.01679	0.0139494
SAVERM_86	11.87	23.12	21.89	12.41	168.787	299.131	306.919	194.021	0.817709	0.000265441	0.854517	0.000132476	0.198643	0.38851
SAVERM_87	0.315	1.68	1.52	1.8	1.50774	7.16058	7.13267	9.32835	1.70807	0.0601237	1.70435	0.0600369	2.03623	0.0248561
SAVERM_88	23.395	18.195	11.97	12.41	259.571	184.699	130.834	151.551	-0.485232	0.0387986	-0.97799	4.04849e-05	-0.768136	0.00137551
SAVERM_89	54.505	49.09	32.125	49.855	457.676	374.785	265.54	462.527	-0.285903	0.157934	-0.779567	0.000137484	0.0153114	0.9397
SAVERM_90	1.29	2.055	0.695	1.57	7.52198	10.9275	3.99309	9.92434	0.474747	0.546108	-0.758379	0.357251	0.346828	0.663637
SAVERM_91	2.965	1.25	1.27	2.225	18.9309	7.53383	7.98618	15.2587	-1.19852	0.0771294	-1.13032	0.0923185	-0.292877	0.655416
SAVERM_92	9.235	12.235	9.175	10.36	81.11	96.8085	79.3129	99.1545	0.249692	0.421476	-0.0327593	0.916568	0.282409	0.367753
SAVERM_93	1.065	1.27	1.925	2.135	7.47185	8.09083	13.3357	16.332	0.101169	0.883784	0.756576	0.257527	1.02231	0.127774
SAVERM_94	0.715	0.84	1.02	1.455	4.99237	5.25415	7.05651	11.0867	0.0602909	0.941175	0.429965	0.591135	0.997463	0.209546
SAVERM_95	198.09	129.29	64.395	61	4353.48	2569.06	1394.07	1489.05	-0.756081	4.41355e-05	-1.63224	1.58369e-18	-1.53748	1.49911e-16
SAVERM_96	27.805	24.735	9.96	8.575	322.822	260.371	113.772	108.871	-0.307369	0.166901	-1.49069	1.19204e-10	-1.55287	6.15907e-11
SAVERM_97	3.96	5.085	5.045	4.085	30.3649	35.6192	38.1477	34.7218	0.222561	0.603602	0.318236	0.454091	0.187509	0.666838
SAVERM_98	6.16	11.81	12.71	27.595	166.164	286.354	337.438	818.973	0.777352	0.000424569	1.012	3.8224e-06	2.28162	4.92134e-26
SAVERM_99	0.125	0.12	0.11	0.205	4.48979	4.23204	4.03117	8.13636	-0.0632686	0.943508	-0.129375	0.884642	0.717397	0.413063
SAVERM_100	0.095	0.295	0.38	0.485	2.00196	5.71928	7.98618	11.5641	1.17445	0.181252	1.59525	0.0647422	2.06589	0.0164947
SAVERM_101	0.15	0.24	0.39	0.59	7.93265	12.208	20.6285	34.8404	0.553641	0.413736	1.24504	0.0593618	1.94377	0.00302475
SAVERM_102	6.6	28.84	13.67	26.025	33.372	129.327	68.0729	143.442	1.90669	2.27824e-08	0.99937	0.00417781	2.0535	1.95902e-09
SAVERM_103	0.665	1.29	1.295	2.42	5.4866	9.5551	10.5848	22.0547	0.702444	0.315688	0.84219	0.224027	1.81819	0.00732706
SAVERM_104	0.48	0.85	1.04	2.4	3.50135	5.69631	7.48326	19.1934	0.580203	0.471565	0.925919	0.241359	2.15061	0.00519874
SAVERM_105	10.26	22.955	17.56	13.23	33.3971	67.2589	56.246	46.3423	0.978045	0.0148441	0.726651	0.0715971	0.452427	0.274021
SAVERM_106	8.85	6.88	3.515	1.5	71.2422	50.0322	27.9135	12.934	-0.496482	0.209161	-1.30903	0.00138497	-2.3626	3.48814e-07
SAVERM_107	0.64	1.23	0.195	0.21	2.99877	5.23119	0.891584	1.13268	0.625156	0.548612	-1.11081	0.305981	-0.887515	0.415635
SAVERM_108	0.25	0	0.14	0	1.49103	0	0.853503	0	-1.29199	0.227847	-0.381741	0.728155	-1.24825	0.239756
SAVERM_109	4.805	7.125	9.65	44.055	84.8119	114.552	167.618	853.004	0.428972	0.0790468	0.9706	4.58717e-05	3.29948	8.84403e-47
SAVERM_110	3.045	3.915	5.235	17.635	42.2681	49.079	71.357	269.007	0.208166	0.539731	0.733307	0.0262003	2.62059	1.63287e-16
SAVERM_111	0.105	0.1	0.18	0.245	0.50258	0.465122	0.853503	1.19199	-0.0300412	0.97846	0.276573	0.804749	0.465071	0.676895
SAVERM_112	1.02	2.975	3.075	4.24	36.9653	97.578	109.825	168.121	1.3709	1.81374e-05	1.53885	1.23679e-06	2.14332	1.10103e-11
SAVERM_113	7.22	11.155	12.13	15.65	25.9837	36.5953	42.9103	62.0812	0.47735	0.261799	0.697156	0.0968508	1.21598	0.00361374
SAVERM_114	6.755	12.485	8.58	11.11	50.3428	83.5325	63.074	90.7512	0.715282	0.0256218	0.318862	0.325682	0.832629	0.00985407
SAVERM_115	11.745	14.725	9.76	7.965	120.73	136.752	98.9356	90.0366	0.177652	0.510194	-0.281809	0.30263	-0.416509	0.137234
SAVERM_116	1.15	2.005	1.845	1.415	5.50331	8.22863	8.76352	7.1223	0.4711	0.594973	0.555767	0.528818	0.295661	0.741808
SAVERM_117	16.48	43.595	48.47	42.745	154.655	368.589	448.674	438.883	1.24041	4.0891e-08	1.52241	1.25074e-11	1.48979	4.52447e-11
SAVERM_118	8.435	19.335	13.36	10.825	43.3818	89.9982	67.7683	61.4556	1.03089	0.00193481	0.630745	0.0605744	0.491721	0.153064
SAVERM_119	4.44	13.925	15.895	7.935	40.894	116.55	144.414	80.6193	1.48239	1.56988e-06	1.78822	4.82805e-09	0.959129	0.00258022
SAVERM_120	0	0	0	0	0	0	0	0	NA	NA	NA	NA	NA	NA
SAVERM_121	0	0	0	0	0	0	0	0	NA	NA	NA	NA	NA	NA
SAVERM_122	0	0	0	0	0	0	0	0	NA	NA	NA	NA	NA	NA
SAVERM_123	0	0	0	0	0	0	0	0	NA	NA	NA	NA	NA	NA
SAVERM_124	0	0	0	0	0	0	0	0	NA	NA	NA	NA	NA	NA
SAVERM_125	0	0	0	0	0	0	0	0	NA	NA	NA	NA	NA	NA
SAVERM_126	0	0	0	0	0	0	0	0	NA	NA	NA	NA	NA	NA
SAVERM_127	0	0	0	0	0	0	0	0	NA	NA	NA	NA	NA	NA
SAVERM_128	0	0	0	0	0	0	0	0	NA	NA	NA	NA	NA	NA
SAVERM_129	0	0	0	0	0	0	0	0	NA	NA	NA	NA	NA	NA
SAVERM_130	0	0	0	0	0	0	0	0	NA	NA	NA	NA	NA	NA
SAVERM_131	0	0	0	0	0	0	0	0	NA	NA	NA	NA	NA	NA
SAVERM_132	0	0	0	0	0	0	0	0	NA	NA	NA	NA	NA	NA
SAVERM_133	0	0	0	0	0	0	0	0	NA	NA	NA	NA	NA	NA
SAVERM_134	0	0	0	0	0	0	0	0	NA	NA	NA	NA	NA	NA
SAVERM_135	0	0	0	0	0	0	0	0	NA	NA	NA	NA	NA	NA
SAVERM_136	0	0	0	0	0	0	0	0	NA	NA	NA	NA	NA	NA
SAVERM_137	0	0	0	0	0	0	0	0	NA	NA	NA	NA	NA	NA
SAVERM_138	0	0	0	0	0	0	0	0	NA	NA	NA	NA	NA	NA
SAVERM_139	0	0	0	0	0	0	0	0	NA	NA	NA	NA	NA	NA
SAVERM_140	0	0	0	0	0	0	0	0	NA	NA	NA	NA	NA	NA
SAVERM_141	0	0	0	0	0	0	0	0	NA	NA	NA	NA	NA	NA
SAVERM_142	0	0	0	0	0	0	0	0	NA	NA	NA	NA	NA	NA
SAVERM_143	0	0	0	0	0	0	0	0	NA	NA	NA	NA	NA	NA
SAVERM_144	0	0	0	0	0	0	0	0	NA	NA	NA	NA	NA	NA
SAVERM_145	0	0	0	0	0	0	0	0	NA	NA	NA	NA	NA	NA
SAVERM_146	0	0	0	0	0	0	0	0	NA	NA	NA	NA	NA	NA
SAVERM_147	0	0	0	0	0	0	0	0	NA	NA	NA	NA	NA	NA
SAVERM_148	0	0	0	0	0	0	0	0	NA	NA	NA	NA	NA	NA
SAVERM_149	0	0	0	0	0	0	0	0	NA	NA	NA	NA	NA	NA
SAVERM_150	0	0	0	0	0	0	0	0	NA	NA	NA	NA	NA	NA
SAVERM_151	0	0	0	0	0	0	0	0	NA	NA	NA	NA	NA	NA
SAVERM_152	0	0	0	0	0	0	0	0	NA	NA	NA	NA	NA	NA
SAVERM_153	0	0	0	0	0	0	0	0	NA	NA	NA	NA	NA	NA
SAVERM_154	0	0	0	0	0	0	0	0	NA	NA	NA	NA	NA	NA
SAVERM_155	0	0	0	0	0	0	0	0	NA	NA	NA	NA	NA	NA
SAVERM_156	0	0	0	0	0	0	0	0	NA	NA	NA	NA	NA	NA
SAVERM_157	0	0	0	0	0	0	0	0	NA	NA	NA	NA	NA	NA
SAVERM_158	0	0	0	0	0	0	0	0	NA	NA	NA	NA	NA	NA
SAVERM_159	0	0	0	0	0	0	0	0	NA	NA	NA	NA	NA	NA
SAVERM_160	0	0	0	0	0	0	0	0	NA	NA	NA	NA	NA	NA
SAVERM_161	0	0	0	0	0	0	0	0	NA	NA	NA	NA	NA	NA
SAVERM_162	0	0	0	0	0	0	0	0	NA	NA	NA	NA	NA	NA
SAVERM_163	0	0	0	0	0	0	0	0	NA	NA	NA	NA	NA	NA
SAVERM_164	0	0	0	0	0	0	0	0	NA	NA	NA	NA	NA	NA
SAVERM_165	0	0	0	0	0	0	0	0	NA	NA	NA	NA	NA	NA
SAVERM_166	0	0	0	0	0	0	0	0	NA	NA	NA	NA	NA	NA
SAVERM_167	0	0	0	0	0	0	0	0	NA	NA	NA	NA	NA	NA
SAVERM_168	0	0	0	0	0	0	0	0	NA	NA	NA	NA	NA	NA
SAVERM_169	0	0	0	0	0	0	0	0	NA	NA	NA	NA	NA	NA
SAVERM_170	0	0	0	0	0	0	0	0	NA	NA	NA	NA	NA	NA
SAVERM_171	0	0	0	0	0	0	0	0	NA	NA	NA	NA	NA	NA
SAVERM_172	0	0	0	0	0	0	0	0	NA	NA	NA	NA	NA	NA
SAVERM_173	0	0	0	0	0	0	0	0	NA	NA	NA	NA	NA	NA
SAVERM_174	0	0	0	0	0	0	0	0	NA	NA	NA	NA	NA	NA
SAVERM_175	0	0	0	0	0	0	0	0	NA	NA	NA	NA	NA	NA
SAVERM_176	0	0	0	0	0	0	0	0	NA	NA	NA	NA	NA	NA
SAVERM_177	0	0	0	0	0	0	0	0	NA	NA	NA	NA	NA	NA
SAVERM_178	0	0	0	0	0	0	0	0	NA	NA	NA	NA	NA	NA
SAVERM_179	0	0	0	0	0	0	0	0	NA	NA	NA	NA	NA	NA
SAVERM_180	0	0	0	0	0	0	0	0	NA	NA	NA	NA	NA	NA
SAVERM_181	0	0	0	0	0	0	0	0	NA	NA	NA	NA	NA	NA
SAVERM_182	0	0	0	0	0	0	0	0	NA	NA	NA	NA	NA	NA
SAVERM_183	0	0	0	0	0	0	0	0	NA	NA	NA	NA	NA	NA
SAVERM_184	0	0	0	0	0	0	0	0	NA	NA	NA	NA	NA	NA
SAVERM_185	0	0	0	0	0	0	0	0	NA	NA	NA	NA	NA	NA
SAVERM_186	0	0	0	0	0	0	0	0	NA	NA	NA	NA	NA	NA
SAVERM_187	0	0	0	0	0	0	0	0	NA	NA	NA	NA	NA	NA
SAVERM_188	0	0	0	0	0	0	0	0	NA	NA	NA	NA	NA	NA
SAVERM_189	0	0	0	0	0	0	0	0	NA	NA	NA	NA	NA	NA
SAVERM_190	0	0	0	0	0	0	0	0	NA	NA	NA	NA	NA	NA
SAVERM_191	0	0	0	0	0	0	0	0	NA	NA	NA	NA	NA	NA
SAVERM_192	0	0	0	0	0	0	0	0	NA	NA	NA	NA	NA	NA
SAVERM_193	0	0	0	0	0	0	0	0	NA	NA	NA	NA	NA	NA
SAVERM_194	0	0	0	0	0	0	0	0	NA	NA	NA	NA	NA	NA
SAVERM_195	0	0	0	0	0	0	0	0	NA	NA	NA	NA	NA	NA
SAVERM_196	0	0	0	0	0	0	0	0	NA	NA	NA	NA	NA	NA
SAVERM_197	0	0	0	0	0	0	0	0	NA	NA	NA	NA	NA	NA
SAVERM_198	0	0	0	0	0	0	0	0	NA	NA	NA	NA	NA	NA
SAVERM_199	0	0	0	0	0	0	0	0	NA	NA	NA	NA	NA	NA
SAVERM_200	0	0	0	0	0	0	0	0	NA	NA	NA	NA	NA	NA
SAVERM_201	0	0	0	0	0	0	0	0	NA	NA	NA	NA	NA	NA
SAVERM_202	0	0	0	0	0	0	0	0	NA	NA	NA	NA	NA	NA
SAVERM_203	0	0	0	0.095	0	0	0	0.595996	0	1	0	1	0.747	0.325084
SAVERM_204	0	0	0	0	0	0	0	0	NA	NA	NA	NA	NA	NA
SAVERM_205	0	0	0	0	0	0	0	0	NA	NA	NA	NA	NA	NA
SAVERM_206	0	0	0	0	0	0	0	0	NA	NA	NA	NA	NA	NA
SAVERM_207	0	0	0	0	0	0	0	0	NA	NA	NA	NA	NA	NA
SAVERM_208	0	0	0	0	0	0	0	0	NA	NA	NA	NA	NA	NA
SAVERM_209	0	0	0	0	0	0	0	0	NA	NA	NA	NA	NA	NA
SAVERM_210	0	0	0	0	0	0	0	0	NA	NA	NA	NA	NA	NA
SAVERM_211	0	0	0	0	0	0	0	0	NA	NA	NA	NA	NA	NA
SAVERM_212	0	0	0	0	0	0	0	0	NA	NA	NA	NA	NA	NA
SAVERM_213	0	0	0	0	0	0	0	0	NA	NA	NA	NA	NA	NA
SAVERM_214	0	0	0	0	0	0	0	0	NA	NA	NA	NA	NA	NA
SAVERM_215	0	0	0	0	0	0	0	0	NA	NA	NA	NA	NA	NA
SAVERM_216	0	0	0	0	0	0	0	0	NA	NA	NA	NA	NA	NA
SAVERM_217	0	0	0	0	0	0	0	0	NA	NA	NA	NA	NA	NA
SAVERM_218	0	0	0	0	0	0	0	0	NA	NA	NA	NA	NA	NA
SAVERM_219	0	0	0	0	0	0	0	0	NA	NA	NA	NA	NA	NA
SAVERM_220	0	0	0	0	0	0	0	0	NA	NA	NA	NA	NA	NA
SAVERM_221	0	0	0	0	0	0	0	0	NA	NA	NA	NA	NA	NA
SAVERM_222	0	0	0	0	0	0	0	0	NA	NA	NA	NA	NA	NA
SAVERM_223	0	0	0	0	0	0	0	0	NA	NA	NA	NA	NA	NA
SAVERM_224	0	0	0	0	0	0	0	0	NA	NA	NA	NA	NA	NA
SAVERM_225	0	0	0	0	0	0	0	0	NA	NA	NA	NA	NA	NA
SAVERM_226	0	0	0	0	0	0	0	0	NA	NA	NA	NA	NA	NA
SAVERM_227	14.365	33.76	43.235	19.205	259.697	553.174	769.033	384.084	1.08274	4.91541e-08	1.55453	3.06885e-15	0.560721	0.00545474
SAVERM_228	0	0	0	0	0	0	0	0	NA	NA	NA	NA	NA	NA
SAVERM_229	0	0	0	0	0	0	0	0	NA	NA	NA	NA	NA	NA
SAVERM_230	0	0	0	0	0	0	0	0	NA	NA	NA	NA	NA	NA
SAVERM_231	1.605	1.785	2.4	1.34	19.4502	19.9026	28.729	18.3601	0.0333314	0.951991	0.533472	0.324643	-0.0712096	0.899568
SAVERM_232	0	0	0	0	0	0	0	0	NA	NA	NA	NA	NA	NA
SAVERM_233	0	0	0	0	0	0	0	0	NA	NA	NA	NA	NA	NA
SAVERM_234	6.48	9.57	5.325	6.38	44.4204	59.4954	35.9759	48.5809	0.411326	0.275147	-0.293787	0.447994	0.127928	0.740596
SAVERM_235	6.635	6.57	4.39	4.605	46.3221	41.08	30.1996	35.4068	-0.169589	0.66727	-0.59729	0.136742	-0.375756	0.353893
SAVERM_236	0	0	0	0	0	0	0	0	NA	NA	NA	NA	NA	NA
SAVERM_237	0	0	0	0	0	0	0	0	NA	NA	NA	NA	NA	NA
SAVERM_238	0	0	0	0	0	0	0	0	NA	NA	NA	NA	NA	NA
SAVERM_239	0	0	0	0	0	0	0	0	NA	NA	NA	NA	NA	NA
SAVERM_240	109.895	121.08	156.885	101.46	579.094	586.892	814.521	593.461	0.0194366	0.933209	0.487218	0.0347605	0.0353543	0.879209
SAVERM_241	105.445	121.62	153.015	86.035	415.593	436.072	593.765	374.904	0.0688274	0.747061	0.510132	0.016015	-0.14706	0.495054
SAVERM_242	0	0	0	0	0	0	0	0	NA	NA	NA	NA	NA	NA
SAVERM_243	0	0	0	0	0	0	0	0	NA	NA	NA	NA	NA	NA
SAVERM_244	0	0	0	0	0	0	0	0	NA	NA	NA	NA	NA	NA
SAVERM_245	3.21	6.345	4.86	9.965	30.9594	56.0099	46.172	105.684	0.832821	0.0253906	0.560617	0.135247	1.72792	2.21193e-06
SAVERM_246	1.11	5.145	0.74	2.875	5.52002	22.5498	3.60442	15.2883	1.79596	0.0178727	-0.504367	0.538207	1.28032	0.0973539
SAVERM_247	0	0	0	0	0	0	0	0	NA	NA	NA	NA	NA	NA
SAVERM_248	0	0	0	0	0	0	0	0	NA	NA	NA	NA	NA	NA
SAVERM_249	0	0	0	0	0	0	0	0	NA	NA	NA	NA	NA	NA
SAVERM_250	0	0	0	0	0	0	0	0	NA	NA	NA	NA	NA	NA
SAVERM_251	0	0	0	0	0	0	0	0	NA	NA	NA	NA	NA	NA
SAVERM_252	0	0	0	0	0	0	0	0	NA	NA	NA	NA	NA	NA
SAVERM_253	0	0	0	0	0	0	0	0	NA	NA	NA	NA	NA	NA
SAVERM_254	0	0	0	0	0	0	0	0	NA	NA	NA	NA	NA	NA
SAVERM_255	0	0	0	0	0	0	0	0	NA	NA	NA	NA	NA	NA
SAVERM_256	0	0	0	0	0	0	0	0	NA	NA	NA	NA	NA	NA
SAVERM_257	0	0	0	0	0	0	0	0	NA	NA	NA	NA	NA	NA
SAVERM_258	0	0	0	0	0	0	0	0	NA	NA	NA	NA	NA	NA
SAVERM_259	0	0	0	0	0	0	0	0	NA	NA	NA	NA	NA	NA
SAVERM_260	0	0	0	0	0	0	0	0	NA	NA	NA	NA	NA	NA
SAVERM_261	0	0	0	0	0	0	0	0	NA	NA	NA	NA	NA	NA
SAVERM_262	0	0	0	0	0	0	0	0	NA	NA	NA	NA	NA	NA
SAVERM_263	0	0	0	0	0	0	0	0	NA	NA	NA	NA	NA	NA
SAVERM_264	0	0	0	0	0	0	0	0	NA	NA	NA	NA	NA	NA
SAVERM_265	0	0	0	0	0	0	0	0	NA	NA	NA	NA	NA	NA
SAVERM_266	0	0	0	0	0	0	0	0	NA	NA	NA	NA	NA	NA
SAVERM_267	0	0	0	0	0	0	0	0	NA	NA	NA	NA	NA	NA
SAVERM_268	0	0	0	0	0	0	0	0	NA	NA	NA	NA	NA	NA
SAVERM_269	0	0	0	0	0	0	0	0	NA	NA	NA	NA	NA	NA
SAVERM_270	0	0	0	0	0	0	0	0	NA	NA	NA	NA	NA	NA
SAVERM_271	0	0	0	0	0	0	0	0	NA	NA	NA	NA	NA	NA
SAVERM_272	0	0	0	0	0	0	0	0	NA	NA	NA	NA	NA	NA
SAVERM_273	0	0	0	0	0	0	0	0	NA	NA	NA	NA	NA	NA
SAVERM_274	0	0	0	0	0	0	0	0	NA	NA	NA	NA	NA	NA
SAVERM_275	0	0	0	0	0	0	0	0	NA	NA	NA	NA	NA	NA
SAVERM_276	0	0	0	0	0	0	0	0	NA	NA	NA	NA	NA	NA
SAVERM_277	0	0	0	0	0	0	0	0	NA	NA	NA	NA	NA	NA
SAVERM_278	0	0	0	0	0	0	0	0	NA	NA	NA	NA	NA	NA
SAVERM_279	0	0	0	0	0	0	0	0	NA	NA	NA	NA	NA	NA
SAVERM_280	0	0	0	0	0	0	0	0	NA	NA	NA	NA	NA	NA
SAVERM_281	0	0	0	0	0	0	0	0	NA	NA	NA	NA	NA	NA
SAVERM_282	0	0	0	0	0	0	0	0	NA	NA	NA	NA	NA	NA
SAVERM_283	0	0	0	0	0	0	0	0	NA	NA	NA	NA	NA	NA
SAVERM_284	0	0	0	0	0	0	0	0	NA	NA	NA	NA	NA	NA
SAVERM_285	0	0	0	0	0	0	0	0	NA	NA	NA	NA	NA	NA
SAVERM_286	0	0	0	0	0	0	0	0	NA	NA	NA	NA	NA	NA
SAVERM_287	1.655	2.44	0.715	0.98	12.4809	16.2965	5.31142	8.13636	0.353356	0.594297	-1.09053	0.124476	-0.554589	0.429995
SAVERM_288	20.755	24.25	8.205	7.36	170.738	179.761	66.6863	66.7306	0.0734684	0.796523	-1.33008	8.11344e-06	-1.33062	1.24648e-05
SAVERM_289	0	0	0	0	0	0	0	0	NA	NA	NA	NA	NA	NA
SAVERM_290	0	0	0	0	0	0	0	0	NA	NA	NA	NA	NA	NA
SAVERM_291	0	0	0	0	0	0	0	0	NA	NA	NA	NA	NA	NA
SAVERM_292	0	0	0	0	0	0	0	0	NA	NA	NA	NA	NA	NA
SAVERM_293	0	0	0	0	0	0	0	0	NA	NA	NA	NA	NA	NA
SAVERM_294	0	0	0	0	0	0	0	0	NA	NA	NA	NA	NA	NA
SAVERM_295	0	0	0	0	0	0	0	0	NA	NA	NA	NA	NA	NA
SAVERM_296	0	0	0	0	0	0	0	0	NA	NA	NA	NA	NA	NA
SAVERM_297	0	0	0	0	0	0	0	0	NA	NA	NA	NA	NA	NA
SAVERM_298	0	0	0	0	0	0	0	0	NA	NA	NA	NA	NA	NA
SAVERM_299	0	0	0	0	0	0	0	0	NA	NA	NA	NA	NA	NA
SAVERM_300	0	0	0	0	0	0	0	0	NA	NA	NA	NA	NA	NA
SAVERM_301	0	0	0	0	0	0	0	0	NA	NA	NA	NA	NA	NA
SAVERM_302	0	0	0	0	0	0	0	0	NA	NA	NA	NA	NA	NA
SAVERM_303	0	0	0	0	0	0	0	0	NA	NA	NA	NA	NA	NA
SAVERM_304	0	0	0	0	0	0	0	0	NA	NA	NA	NA	NA	NA
SAVERM_305	0	0	0	0	0	0	0	0	NA	NA	NA	NA	NA	NA
SAVERM_306	3.92	6.13	6.58	2.25	88.657	123.82	146.738	56.2102	0.473154	0.103659	0.716607	0.0128402	-0.642609	0.0389268
SAVERM_307	0	0	0	0	0	0	0	0	NA	NA	NA	NA	NA	NA
SAVERM_308	0	0	0	0	0	0	0	0	NA	NA	NA	NA	NA	NA
SAVERM_309	0	0	0	0	0	0	0	0	NA	NA	NA	NA	NA	NA
SAVERM_310	0	0	0	0	0	0	0	0	NA	NA	NA	NA	NA	NA
SAVERM_311	0	0	0	0	0	0	0	0	NA	NA	NA	NA	NA	NA
SAVERM_312	0	0	0	0	0	0	0	0	NA	NA	NA	NA	NA	NA
SAVERM_313	0	0	0	0	0	0	0	0	NA	NA	NA	NA	NA	NA
SAVERM_314	0	0	0	0	0	0	0	0	NA	NA	NA	NA	NA	NA
SAVERM_315	0	0	0	0	0	0	0	0	NA	NA	NA	NA	NA	NA
SAVERM_316	0.565	0.08	0.125	0.08	3.99557	0.48809	0.891584	0.595996	-1.76965	0.122653	-1.39494	0.221628	-1.63798	0.153451
SAVERM_317	0	0	0	0	0	0	0	0	NA	NA	NA	NA	NA	NA
SAVERM_318	0	0	0	0	0	0	0	0	NA	NA	NA	NA	NA	NA
SAVERM_319	0	0	0	0	0	0	0	0	NA	NA	NA	NA	NA	NA
SAVERM_320	0	0	0	0	0	0	0	0	NA	NA	NA	NA	NA	NA
SAVERM_321	0	0	0	0	0	0	0	0	NA	NA	NA	NA	NA	NA
SAVERM_322	0	0	0	0	0	0	0	0	NA	NA	NA	NA	NA	NA
SAVERM_323	0	0	0	0	0	0	0	0	NA	NA	NA	NA	NA	NA
SAVERM_324	0.35	1.55	0.75	0.365	1.48267	6.13846	3.13959	1.72868	1.48731	0.151484	0.726042	0.489391	0.146755	0.891665
SAVERM_325	0	0	0	0	0	0	0	0	NA	NA	NA	NA	NA	NA
SAVERM_326	0	0	0	0	0	0	0	0	NA	NA	NA	NA	NA	NA
SAVERM_327	0	0	0	0	0	0	0	0	NA	NA	NA	NA	NA	NA
SAVERM_328	0	0	0	0	0	0	0	0	NA	NA	NA	NA	NA	NA
SAVERM_329	0	0	0	0	0	0	0	0	NA	NA	NA	NA	NA	NA
SAVERM_330	0	0	0	0	0	0	0	0	NA	NA	NA	NA	NA	NA
SAVERM_331	0	0	0	0	0	0	0	0	NA	NA	NA	NA	NA	NA
SAVERM_332	0	0	0	0	0	0	0	0	NA	NA	NA	NA	NA	NA
SAVERM_333	0	0	0	0	0	0	0	0	NA	NA	NA	NA	NA	NA
SAVERM_334	0	0	0	0	0	0	0	0	NA	NA	NA	NA	NA	NA
SAVERM_335	0	0	0	0	0	0	0	0	NA	NA	NA	NA	NA	NA
SAVERM_336	0	0	0	0	0	0	0	0	NA	NA	NA	NA	NA	NA
SAVERM_337	0	0	0	0	0	0	0	0	NA	NA	NA	NA	NA	NA
SAVERM_338	0	0	0	0	0	0	0	0	NA	NA	NA	NA	NA	NA
SAVERM_339	0	0	0	0	0	0	0	0	NA	NA	NA	NA	NA	NA
SAVERM_340	0	0	0	0	0	0	0	0	NA	NA	NA	NA	NA	NA
SAVERM_341	0	0	0	0	0	0	0	0	NA	NA	NA	NA	NA	NA
SAVERM_342	0	0	0	0	0	0	0	0	NA	NA	NA	NA	NA	NA
SAVERM_343	0	0	0	0	0	0	0	0	NA	NA	NA	NA	NA	NA
SAVERM_344	0	0	0	0	0	0	0	0	NA	NA	NA	NA	NA	NA
SAVERM_345	0	0	0	0	0	0	0	0	NA	NA	NA	NA	NA	NA
SAVERM_346	0	0	0	0	0	0	0	0	NA	NA	NA	NA	NA	NA
SAVERM_347	0	0.025	0	0	0	0.465122	0	0	0.670495	0.379825	0	1	0	1
SAVERM_348	0	0	0	0	0	0	0	0	NA	NA	NA	NA	NA	NA
SAVERM_349	0	0	0	0	0	0	0	0	NA	NA	NA	NA	NA	NA
SAVERM_350	0	0	0	0	0	0	0	0	NA	NA	NA	NA	NA	NA
SAVERM_351	0	0	0	0	0	0	0	0	NA	NA	NA	NA	NA	NA
SAVERM_352	0	0	0	0	0	0	0	0	NA	NA	NA	NA	NA	NA
SAVERM_353	0	0	0	0	0	0	0	0	NA	NA	NA	NA	NA	NA
SAVERM_354	0	0	0	0	0	0	0	0	NA	NA	NA	NA	NA	NA
SAVERM_355	0	0	0	0	0	0	0	0	NA	NA	NA	NA	NA	NA
SAVERM_356	0	0	0	0	0	0	0	0	NA	NA	NA	NA	NA	NA
SAVERM_357	0	0	0	0	0	0	0	0	NA	NA	NA	NA	NA	NA
SAVERM_358	0	0	0	0	0	0	0	0	NA	NA	NA	NA	NA	NA
SAVERM_359	0	0	0	0	0	0	0	0	NA	NA	NA	NA	NA	NA
SAVERM_360	0	0	0	0	0	0	0	0	NA	NA	NA	NA	NA	NA
SAVERM_361	0	0	0	0	0	0	0	0	NA	NA	NA	NA	NA	NA
SAVERM_362	0	0	0	0	0	0	0	0	NA	NA	NA	NA	NA	NA
SAVERM_363	0	0	0	0	0	0	0	0	NA	NA	NA	NA	NA	NA
SAVERM_364	0	0	0	0	0	0	0	0	NA	NA	NA	NA	NA	NA
SAVERM_365	0	0	0	0	0	0	0	0	NA	NA	NA	NA	NA	NA
SAVERM_366	0	0	0	0	0	0	0	0	NA	NA	NA	NA	NA	NA
SAVERM_367	0	0	0	0	0	0	0	0	NA	NA	NA	NA	NA	NA
SAVERM_368	0	0	0	0	0	0	0	0	NA	NA	NA	NA	NA	NA
SAVERM_369	0	0	0	0	0	0	0	0	NA	NA	NA	NA	NA	NA
SAVERM_370	0	0	0	0	0	0	0	0	NA	NA	NA	NA	NA	NA
SAVERM_371	0	0	0	0	0	0	0	0	NA	NA	NA	NA	NA	NA
SAVERM_372	0	0	0	0	0	0	0	0	NA	NA	NA	NA	NA	NA
SAVERM_373	0	0	0	0	0	0	0	0	NA	NA	NA	NA	NA	NA
SAVERM_374	0	0	0	0	0	0	0	0	NA	NA	NA	NA	NA	NA
SAVERM_375	0.07	0.145	0.435	0.22	0.50258	0.953213	3.1015	1.75833	0.394608	0.731705	1.47581	0.194589	0.896918	0.434828
SAVERM_376	0	0.055	0	0.055	0	0.930245	0	1.13268	0.85908	0.396541	0	1	0.967447	0.337825
SAVERM_377	0	0	0	0	0	0	0	0	NA	NA	NA	NA	NA	NA
SAVERM_378	0	0	0	0	0	0	0	0	NA	NA	NA	NA	NA	NA
SAVERM_379	0	0	0	0	0	0	0	0	NA	NA	NA	NA	NA	NA
SAVERM_380	0	0	0	0	0	0	0	0	NA	NA	NA	NA	NA	NA
SAVERM_381	0	0	0	0	0	0	0	0	NA	NA	NA	NA	NA	NA
SAVERM_382	0	0	0	0	0	0	0	0	NA	NA	NA	NA	NA	NA
SAVERM_383	0	0	0	0	0	0	0	0	NA	NA	NA	NA	NA	NA
SAVERM_384	0	0	0	0	0	0	0	0	NA	NA	NA	NA	NA	NA
SAVERM_385	0	0	0	0	0	0	0	0	NA	NA	NA	NA	NA	NA
SAVERM_386	0	0	0	0	0	0	0	0	NA	NA	NA	NA	NA	NA
SAVERM_387	0	0	0	0	0	0	0	0	NA	NA	NA	NA	NA	NA
SAVERM_388	0	0	0	0	0	0	0	0	NA	NA	NA	NA	NA	NA
SAVERM_389	0	0	0	0	0	0	0	0	NA	NA	NA	NA	NA	NA
SAVERM_390	0	0	0	0	0	0	0	0	NA	NA	NA	NA	NA	NA
SAVERM_391	0	0	0	0	0	0	0	0	NA	NA	NA	NA	NA	NA
SAVERM_392	0	0	0	0	0	0	0	0	NA	NA	NA	NA	NA	NA
SAVERM_393	0	0	0	0	0	0	0	0	NA	NA	NA	NA	NA	NA
SAVERM_394	0	0	0	0	0	0	0	0	NA	NA	NA	NA	NA	NA
SAVERM_395	0	0	0	0	0	0	0	0	NA	NA	NA	NA	NA	NA
SAVERM_396	0	0	0	0	0	0	0	0	NA	NA	NA	NA	NA	NA
SAVERM_397	0	0	0	0	0	0	0	0	NA	NA	NA	NA	NA	NA
SAVERM_398	0	0	0	0	0	0	0	0	NA	NA	NA	NA	NA	NA
SAVERM_399	0	0	0	0	0	0	0	0	NA	NA	NA	NA	NA	NA
SAVERM_400	0	0	0	0	0	0	0	0	NA	NA	NA	NA	NA	NA
SAVERM_401	0	0	0	0	0	0	0	0	NA	NA	NA	NA	NA	NA
SAVERM_402	0	0	0	0	0	0	0	0	NA	NA	NA	NA	NA	NA
SAVERM_403	0	0	0	0	0	0	0	0	NA	NA	NA	NA	NA	NA
SAVERM_404	0	0	0	0	0	0	0	0	NA	NA	NA	NA	NA	NA
SAVERM_405	0	0	0	0	0	0	0	0	NA	NA	NA	NA	NA	NA
SAVERM_406	0	0	0	0	0	0	0	0	NA	NA	NA	NA	NA	NA
SAVERM_407	0	0	0	0	0	0	0	0	NA	NA	NA	NA	NA	NA
SAVERM_408	0	0	0	0	0	0	0	0	NA	NA	NA	NA	NA	NA
SAVERM_409	0	0	0	0	0	0	0	0	NA	NA	NA	NA	NA	NA
SAVERM_410	0	0	0	0	0	0	0	0	NA	NA	NA	NA	NA	NA
SAVERM_411	0	0	0	0	0	0	0	0	NA	NA	NA	NA	NA	NA
SAVERM_412	0	0	0	0	0	0	0	0	NA	NA	NA	NA	NA	NA
SAVERM_413	0	0	0	0	0	0	0	0	NA	NA	NA	NA	NA	NA
SAVERM_414	0	0	0	0	0	0	0	0	NA	NA	NA	NA	NA	NA
SAVERM_415	0	0	0	0	0	0	0	0	NA	NA	NA	NA	NA	NA
SAVERM_416	0	0	0	0	0	0	0	0	NA	NA	NA	NA	NA	NA
SAVERM_417	0	0	0	0	0	0	0	0	NA	NA	NA	NA	NA	NA
SAVERM_418	0	0	0	0.005	0	0	0	0.566341	0	1	0	1	0.735204	0.33176
SAVERM_419	0	0	0	0	0	0	0	0	NA	NA	NA	NA	NA	NA
SAVERM_420	0	0	0	0	0	0	0	0	NA	NA	NA	NA	NA	NA
SAVERM_421	0	0	0	0	0	0	0	0	NA	NA	NA	NA	NA	NA
SAVERM_422	0	0	0	0	0	0	0	0	NA	NA	NA	NA	NA	NA
SAVERM_423	0	0	0	0	0	0	0	0	NA	NA	NA	NA	NA	NA
SAVERM_424	0	0	0	0	0	0	0	0	NA	NA	NA	NA	NA	NA
SAVERM_425	0	0	0	0	0	0	0	0	NA	NA	NA	NA	NA	NA
SAVERM_426	0	0	0	0	0	0	0	0	NA	NA	NA	NA	NA	NA
SAVERM_427	0	0	0	0	0	0	0	0	NA	NA	NA	NA	NA	NA
SAVERM_428	0	0	0	0	0	0	0	0	NA	NA	NA	NA	NA	NA
SAVERM_429	0	0	0	0	0	0	0	0	NA	NA	NA	NA	NA	NA
SAVERM_430	0	0	0	0	0	0	0	0	NA	NA	NA	NA	NA	NA
SAVERM_431	0	0	0	0	0	0	0	0	NA	NA	NA	NA	NA	NA
SAVERM_432	0	0	0	0	0	0	0	0	NA	NA	NA	NA	NA	NA
SAVERM_433	0	0	0	0	0	0	0	0	NA	NA	NA	NA	NA	NA
SAVERM_434	0	0	0	0	0	0	0	0	NA	NA	NA	NA	NA	NA
SAVERM_435	0	0	0	0	0	0	0	0	NA	NA	NA	NA	NA	NA
SAVERM_436	0	0	0	0	0	0	0	0	NA	NA	NA	NA	NA	NA
SAVERM_437	0	0	0	0	0	0	0	0	NA	NA	NA	NA	NA	NA
SAVERM_438	0	0	0	0	0	0	0	0	NA	NA	NA	NA	NA	NA
SAVERM_439	0	0	0	0	0	0	0	0	NA	NA	NA	NA	NA	NA
SAVERM_440	0.615	0.54	0.24	0.28	8.96288	7.13761	3.45209	4.59004	-0.281874	0.737308	-1.12694	0.19359	-0.803367	0.355476
SAVERM_441	0	0	0	0	0	0	0	0	NA	NA	NA	NA	NA	NA
SAVERM_442	0	0	0	0	0	0	0	0	NA	NA	NA	NA	NA	NA
SAVERM_443	0	0	0	0	0	0	0	0	NA	NA	NA	NA	NA	NA
SAVERM_444	0	0	0	0	0	0	0	0	NA	NA	NA	NA	NA	NA
SAVERM_445	0	0	0	0	0	0	0	0	NA	NA	NA	NA	NA	NA
SAVERM_446	0	0	0	0	0	0	0	0	NA	NA	NA	NA	NA	NA
SAVERM_447	0	0	0	0	0	0	0	0	NA	NA	NA	NA	NA	NA
SAVERM_448	0	0	0	0	0	0	0	0	NA	NA	NA	NA	NA	NA
SAVERM_449	0	0	0	0	0	0	0	0	NA	NA	NA	NA	NA	NA
SAVERM_450	0	0	0	0	0	0	0	0	NA	NA	NA	NA	NA	NA
SAVERM_451	28.47	27.455	29.325	28.51	150.015	130.217	152.316	165.829	-0.202271	0.412985	0.0223305	0.927118	0.143492	0.560459
SAVERM_452	1.54	2.155	0.665	0.305	11.4758	14.3441	4.88467	2.38398	0.291736	0.692738	-1.07496	0.167304	-1.86624	0.0274039
SAVERM_453	1.445	2.045	1.41	2.105	9.97639	12.8339	9.49492	15.7657	0.331406	0.617227	-0.0720727	0.914646	0.599842	0.366032
SAVERM_454	0.545	0.685	0.52	0.58	8.98794	10.4164	8.41293	10.4907	0.194174	0.78366	-0.0823464	0.908044	0.198449	0.781783
SAVERM_455	1.15	0.895	0.725	2.415	8.45194	5.76521	5.27334	20.0592	-0.480621	0.535945	-0.580709	0.454619	1.12128	0.129091
SAVERM_456	0.49	0.235	0.28	0.06	4.47308	1.90643	2.56051	0.595996	-0.86002	0.432064	-0.565894	0.602599	-1.6737	0.134919
SAVERM_457	3.43	5.8	5.82	7.685	81.7546	123.728	136.657	201.084	0.588195	0.0285496	0.731566	0.00603908	1.28111	1.3507e-06
SAVERM_458	8.155	14.865	8.84	8.735	79.3336	129.821	84.7845	93.8824	0.699172	0.0166317	0.095407	0.748115	0.240081	0.423811
SAVERM_459	36.635	76.39	53.455	45.465	227.565	424.725	327.311	314.705	0.889286	0.000338771	0.518198	0.0374927	0.462924	0.0651464
SAVERM_460	22.28	38.425	25.365	24.895	126	195.569	141.343	157.01	0.624941	0.0217006	0.163367	0.552136	0.314328	0.256004
SAVERM_461	18.7	31.47	25.695	18.265	138.564	210.264	187.263	149.556	0.594857	0.0138389	0.428614	0.0767025	0.109642	0.658664
SAVERM_462	17.265	26.03	20.95	12.42	77.6504	105.41	93.1291	61.9329	0.431826	0.176206	0.258997	0.418326	-0.317689	0.340474
SAVERM_463	0	0	0.375	0	0	0	0.853503	0	0	1	0.864906	0.289423	0	1
SAVERM_464	0	0.355	0	0	0	1.4413	0	0	1.30048	0.168233	0	1	0	1
SAVERM_465	0	0	0	0	0	0	0	0	NA	NA	NA	NA	NA	NA
SAVERM_466	1.485	43.19	54.95	20.66	11.4591	302.197	418.208	176.141	4.56882	9.4853e-38	5.03399	8.41089e-46	3.79796	5.77648e-26
SAVERM_467	2.29	44.025	47.545	20.065	12.4559	217.08	255.459	121.781	3.98251	6.19518e-26	4.21524	5.06999e-29	3.16201	1.99272e-16
SAVERM_468	1.245	26.64	26.49	14.825	11.9366	230.327	250.917	157.514	4.12801	1.09713e-29	4.25145	1.62945e-31	3.58678	2.50125e-22
SAVERM_469	0.4	3.29	2.59	1.54	6.95256	52.1511	44.0842	29.0881	2.71795	3.27997e-07	2.48523	3.21879e-06	1.90334	0.000526919
SAVERM_470	0.31	0.24	0.32	0.3	3.48464	2.39452	3.52826	3.54632	-0.399031	0.693673	0.0172516	0.986199	0.0102292	0.991911
SAVERM_471	0.555	0.305	0.4	0.51	4.50651	2.34858	3.17767	4.61969	-0.692891	0.487542	-0.392374	0.69035	0.0287599	0.976678
SAVERM_472	0.29	0.315	0.32	0.19	4.50651	4.69716	4.92275	3.4277	0.0536452	0.955109	0.101424	0.914903	-0.29057	0.765244
SAVERM_473	2.815	2.03	0.825	0.39	29.435	18.714	8.48909	4.59004	-0.618039	0.289397	-1.66834	0.00661571	-2.40453	0.000388897
SAVERM_474	12.05	14.41	11.53	6.1	146.605	158.98	138.119	82.2293	0.115926	0.649097	-0.0851333	0.739126	-0.820455	0.00236142
SAVERM_475	5.225	14.195	17.945	11.175	10.9648	26.7359	37.0579	25.6307	1.20859	0.0192001	1.66197	0.00103529	1.14931	0.0282984
SAVERM_476	2.03	3.13	2.915	1.98	16.4598	22.8771	23.2193	17.8828	0.448334	0.399412	0.467805	0.376969	0.116742	0.831614
SAVERM_477	0	0.16	0	0	0	0.48809	0	0	0.681974	0.372553	0	1	0	1
SAVERM_478	0	0	0	0	0	0	0	0	NA	NA	NA	NA	NA	NA
SAVERM_479	0.065	0.15	0.215	0.125	0.50258	0.976181	1.70701	1.13268	0.338588	0.767538	0.740676	0.51894	0.440872	0.699932
SAVERM_480	0.42	0.195	0.365	0.68	2.01032	0.930245	1.74509	3.51667	-0.604533	0.593899	-0.118257	0.916279	0.533362	0.634282
SAVERM_481	0	0.13	0	0.105	0	0.48809	0	0.566341	0.495624	0.560037	0	1	0.551766	0.513141
SAVERM_482	0.87	2.155	0.735	1.105	4.02064	9.04404	3.41401	5.75237	0.915571	0.34655	-0.15979	0.872011	0.395939	0.688512
SAVERM_483	5.055	6.84	7.125	2.85	16.0241	19.1791	22.2515	9.89469	0.239871	0.695606	0.442222	0.46642	-0.627923	0.33319
SAVERM_484	10.525	13.285	15.075	6.915	123.554	140.633	174.332	88.9929	0.18419	0.466548	0.491108	0.0492074	-0.467407	0.0775688
SAVERM_485	0	0	0	0	0	0	0	0	NA	NA	NA	NA	NA	NA
SAVERM_486	0	0	0	0	0	0	0	0	NA	NA	NA	NA	NA	NA
SAVERM_487	7.325	6.035	4.06	2.245	29.5018	22.2971	16.2087	9.89469	-0.377941	0.503802	-0.80288	0.161156	-1.45499	0.0169968
SAVERM_488	10.25	12.935	6.225	5.365	100.124	113.57	59.8504	58.7454	0.177881	0.583116	-0.72804	0.0289636	-0.748516	0.027745
SAVERM_489	3.35	3.695	2.55	1.465	34.4106	34.6889	25.8179	16.3617	0.0125121	0.977807	-0.397979	0.383148	-1.02346	0.0360316
SAVERM_490	4.83	7.485	6.29	1.6	20.8911	29.1074	26.7856	7.57002	0.454721	0.373356	0.339932	0.50603	-1.34287	0.0226444
SAVERM_491	11.805	21.68	18.29	6.05	65.228	108.178	99.9572	36.24	0.713772	0.0369004	0.604621	0.0771974	-0.825808	0.0263545
SAVERM_492	21.78	47.545	58.025	30.315	259.396	509.102	680.973	395.192	0.964342	2.95839e-06	1.38127	1.59162e-11	0.601583	0.00398294
SAVERM_493	0.105	0.12	0	0.44	0.50258	0.48809	0	2.32467	-0.0193542	0.986316	-0.661714	0.553085	1.11224	0.32887
SAVERM_494	0.685	1.05	0.99	1.295	7.98279	10.9734	11.4383	16.3617	0.411261	0.545943	0.471222	0.48605	0.93677	0.164695
SAVERM_495	0.37	0.565	0.315	0.21	1.00516	1.41834	0.853503	0.595996	0.250487	0.828149	-0.0954652	0.933992	-0.29809	0.795014
SAVERM_496	3.425	7.12	7.185	3.79	23.4959	43.8937	48.6182	28.4921	0.866504	0.0535456	1.01183	0.0231238	0.266999	0.567301
SAVERM_497	1.24	0.545	0.68	0.355	3.99557	1.46427	2.17184	1.19199	-0.963569	0.385416	-0.600763	0.585515	-1.11255	0.320059
SAVERM_498	0.145	0.17	0.325	0	0.996804	0.976181	2.20992	0	-0.0207037	0.985726	0.672496	0.561343	-0.96808	0.39687
SAVERM_499	3.72	18.405	13.1	9.74	34.4106	150.55	119.358	98.8579	2.07986	6.00427e-10	1.75163	2.11572e-07	1.48413	1.56369e-05
SAVERM_500	0	0	0	0	0	0	0	0	NA	NA	NA	NA	NA	NA
SAVERM_501	0.525	0.67	0.95	3.43	6.4834	7.20652	11.5144	45.18	0.126854	0.853344	0.742535	0.260937	2.58956	4.20896e-05
SAVERM_502	0	0	0	0.355	0	0	0	2.38398	0	1	0	1	1.69749	0.0930807
SAVERM_503	0.705	1.65	0.9	1.95	2.50454	5.25415	3.13959	7.57002	0.835135	0.371403	0.236816	0.803292	1.27412	0.170716
SAVERM_504	18.605	40.155	24.15	29.48	59.7915	118.181	76.4478	103.626	0.966456	0.00149627	0.347706	0.261914	0.777727	0.0119343
SAVERM_505	0.965	1.455	1.885	4.005	8.97123	12.3458	17.2907	41.1592	0.422726	0.47045	0.877732	0.122987	2.06979	0.000181579
SAVERM_506	0.12	0.325	0.255	0.55	1.49103	3.39367	3.1015	7.5107	0.810384	0.424399	0.719741	0.477956	1.73898	0.0815862
SAVERM_507	16.595	17.315	10.695	12.935	250.206	236.236	158.74	216.378	-0.0820274	0.720497	-0.650283	0.00518517	-0.20639	0.373956
SAVERM_508	5.735	7.26	3.18	3.645	47.8884	54.425	26.3286	33.6188	0.178869	0.659954	-0.825564	0.0512324	-0.49156	0.247082
SAVERM_509	0	0.46	0.08	0.43	0	2.34858	0.426752	2.38398	1.69953	0.139446	0.509617	0.656428	1.6875	0.142098
SAVERM_510	1.505	0.505	0.205	1.165	3.47628	0.976181	0.464833	2.92067	-1.17081	0.297078	-1.63664	0.147456	-0.193931	0.861261
SAVERM_511	2.385	3.56	4.385	3.17	35.7262	48.1487	64.8191	53.082	0.411272	0.357318	0.825781	0.0610542	0.548863	0.221476
SAVERM_512	0.96	1.52	1.585	2.035	10.9565	16.0898	17.9538	25.5714	0.512036	0.395904	0.662915	0.266923	1.13472	0.0565873
SAVERM_513	8.595	9.785	10.09	4.33	122.992	124.842	142.517	68.818	0.0199343	0.946208	0.210212	0.473358	-0.819792	0.00816739
SAVERM_514	6.055	6.405	5.41	2.41	41.2546	39.1506	36.4867	18.4195	-0.0737324	0.875858	-0.166797	0.723753	-1.09777	0.0292992
SAVERM_515	12.14	14.605	13.605	17.815	82.6929	89.2747	91.3762	133.55	0.107638	0.707971	0.142618	0.617728	0.681029	0.0165074
SAVERM_516	12.855	11.86	9.505	14.3	381.138	320.733	277.527	467.562	-0.246178	0.247279	-0.453466	0.0335354	0.292742	0.166612
SAVERM_517	0.875	0.21	0.33	0.205	6.96091	1.4413	2.59859	1.75833	-1.68861	0.0995819	-1.10629	0.26869	-1.49622	0.146016
SAVERM_518	1.045	1.08	0.38	1.05	2.50454	2.37155	0.891584	2.86136	-0.0506245	0.962866	-0.900291	0.415427	0.137613	0.899491
SAVERM_519	2.905	1.89	1.4	1.695	36.3457	21.4128	17.2907	22.8583	-0.728234	0.141053	-1.01859	0.0416953	-0.643516	0.198436
SAVERM_520	4.735	4.73	3.165	2.885	43.8092	38.8004	28.9653	28.7293	-0.169862	0.716679	-0.566502	0.231375	-0.585617	0.224524
SAVERM_521	6.33	6.51	3.16	4.13	66.1997	61.844	32.5238	47.5668	-0.0959296	0.784373	-0.999594	0.00628234	-0.465323	0.199065
SAVERM_522	7.445	9.975	3.36	4.88	22.3236	26.7589	9.88359	16.2134	0.243232	0.675094	-1.08816	0.0754137	-0.428934	0.476713
SAVERM_523	0.19	1.83	4.98	4.205	2.99041	26.087	75.853	71.5282	2.7408	5.07084e-06	4.23435	3.98156e-13	4.15122	1.51463e-12
SAVERM_524	0.285	0.78	1.275	1.615	3.00712	7.20652	13.2595	18.627	1.03231	0.192854	1.82997	0.0173294	2.2737	0.00306372
SAVERM_525	0.615	0.925	0.35	1.59	3.9705	5.27712	2.20992	11.1163	0.330312	0.709454	-0.643483	0.485497	1.25272	0.149282
SAVERM_526	5.73	8.91	5.79	2.715	34.8714	48.6828	34.8177	18.0607	0.465148	0.272195	0.00146824	0.997274	-0.906379	0.0518313
SAVERM_527	0.51	0.615	0.36	0.47	4.48979	4.78903	3.1015	4.61969	0.0743966	0.935186	-0.419784	0.651373	0.0351345	0.969742
SAVERM_528	0.815	1.265	0.905	1.265	9.48217	13.7182	10.3865	16.2727	0.487203	0.461352	0.111627	0.867555	0.70973	0.284479
SAVERM_529	1.635	2.63	2.445	3.34	19.4669	28.5275	28.6069	43.6025	0.527848	0.256409	0.528989	0.25325	1.11632	0.0150278
SAVERM_530	1.755	2.1	2.745	2.87	34.9216	38.0366	53.8837	63.5726	0.120474	0.759661	0.607858	0.113355	0.841977	0.0292045
SAVERM_531	1.695	1.44	1.815	3.03	13.9636	10.5313	14.6921	27.3297	-0.378228	0.523283	0.0681744	0.905472	0.911383	0.105174
SAVERM_532	1.305	0.785	1.475	1.26	7.01105	3.81285	7.83385	7.5107	-0.716928	0.40925	0.146372	0.861192	0.0867403	0.918692
SAVERM_533	0.15	0.14	0.815	0.17	0.50258	0.465122	2.71283	0.595996	-0.0348113	0.975876	1.27065	0.271626	0.0934914	0.935179
SAVERM_534	4.225	7.815	4.4	4.155	47.4359	78.0199	48.6104	51.9789	0.698013	0.0659969	0.0340364	0.929895	0.131073	0.737864
SAVERM_535	1.785	3.31	3.32	2.05	8.48536	14.2752	15.5456	10.9384	0.682969	0.29872	0.797531	0.221313	0.335656	0.620064
SAVERM_536	5.98	18.57	8.13	3.25	24.8449	68.1145	33.3011	15.0214	1.39582	0.00263216	0.402973	0.396905	-0.676913	0.189576
SAVERM_537	11.625	13.875	10.405	8.09	151.389	162.276	133.349	115.667	0.0982687	0.696745	-0.181732	0.473816	-0.383757	0.140168
SAVERM_538	14.84	17.235	14.305	19.25	91.5472	96.5788	86.7502	130.659	0.0756685	0.799556	-0.0785629	0.792504	0.504244	0.0889876
SAVERM_539	0.375	0.71	0.795	0.495	6.98598	11.9496	14.654	9.98366	0.69003	0.324706	0.962252	0.164141	0.451512	0.529085
SAVERM_540	13.89	17.235	16.575	8.835	79.7359	89.5331	93.6544	55.7625	0.164534	0.579313	0.227719	0.440066	-0.505702	0.105845
SAVERM_541	0.46	1.225	1.915	0.24	5.00909	12.3229	20.6666	2.89101	1.14424	0.129104	1.83129	0.0132495	-0.60182	0.474059
SAVERM_542	0.25	0.21	0.16	0.07	3.46792	2.8137	2.20992	1.13268	-0.210447	0.84579	-0.449877	0.678377	-0.993693	0.369123
SAVERM_543	7.52	5.765	6.035	2.56	92.7947	64.6807	73.5064	34.8108	-0.509716	0.118857	-0.327826	0.310148	-1.37877	8.98719e-05
SAVERM_544	5.775	7.785	9.165	4.685	105.159	128.896	164.608	93.6126	0.29025	0.269708	0.63921	0.0136766	-0.165642	0.542732
SAVERM_545	0.31	0.655	0.465	0.43	3.00712	6.09253	4.41984	4.61969	0.801012	0.40141	0.425988	0.657716	0.475679	0.624233
SAVERM_546	3.265	2.535	2.95	1.86	48.8016	35.0392	43.6193	30.7278	-0.45968	0.275596	-0.15366	0.710845	-0.642556	0.137388
SAVERM_547	4.13	4.56	5.27	2.62	64.2312	64.2615	80.7534	45.1532	0.000576901	0.99862	0.324367	0.322875	-0.49442	0.155845
SAVERM_548	4.655	5.84	7.69	5.485	77.8259	88.1377	126.369	100.587	0.176799	0.545036	0.688086	0.0160757	0.364022	0.21472
SAVERM_549	4.55	4.7	6.13	2.925	86.3113	81.6548	114.794	61.0078	-0.0770247	0.803003	0.406024	0.179735	-0.490039	0.125554
SAVERM_550	0.22	0.6	0.915	0.445	1.9769	4.78903	8.06234	4.56038	0.924994	0.344698	1.54286	0.109485	0.877674	0.374384
SAVERM_551	27.935	26.755	23.46	17.52	234.534	204.832	193.901	162.76	-0.192946	0.417406	-0.272165	0.252439	-0.520451	0.0322371
SAVERM_552	0.44	0.45	0.235	0.27	9.49888	8.9981	4.92275	6.37802	-0.0653192	0.931885	-0.820771	0.297396	-0.498082	0.528514
SAVERM_553	0.17	0	0.15	0.055	1.50774	0	1.31834	0.566341	-1.28451	0.254426	-0.0927295	0.93554	-0.624399	0.582334
SAVERM_554	15.365	21	22.42	28.37	224.44	277.643	322.487	455.488	0.304596	0.140889	0.518674	0.0114957	1.01325	7.44654e-07
SAVERM_555	0.125	0.06	0.025	0.13	2.01032	0.930245	0.426752	2.32467	-0.587486	0.611469	-1.0166	0.379617	0.122933	0.915235
SAVERM_556	0	0.1	0	0	0	0.48809	0	0	0.681974	0.372553	0	1	0	1
SAVERM_557	0.06	0.05	0	0.275	1.99361	1.4413	0	9.38766	-0.321813	0.763951	-1.78753	0.109903	1.79275	0.0796964
SAVERM_558	0	0	0	0	0	0	0	0	NA	NA	NA	NA	NA	NA
SAVERM_559	2.935	2.565	1.38	1.68	19.3583	15.6247	8.95392	12.1897	-0.284884	0.651117	-1.01994	0.116239	-0.614068	0.343696
SAVERM_560	0.155	0.085	0.135	0.33	2.50454	1.39537	2.17184	5.84134	-0.531099	0.621231	-0.132374	0.900712	0.910485	0.384132
SAVERM_561	5.58	4.275	3.35	2.085	49.254	34.9933	29.1938	20.2964	-0.473144	0.288867	-0.724313	0.106821	-1.2225	0.00978803
SAVERM_562	1.295	1.365	1.025	0.965	37.3175	35.711	29.2397	31.1162	-0.060904	0.900558	-0.329534	0.501574	-0.247186	0.618512
SAVERM_563	0.91	1.25	1.15	0.87	20.9078	26.1559	26.1304	22.0251	0.307931	0.530038	0.307898	0.528323	0.0721191	0.886224
SAVERM_564	2.19	2.25	1.885	1.205	29.4015	27.1781	24.9263	17.524	-0.109081	0.817258	-0.228148	0.629246	-0.71245	0.152963
SAVERM_565	2.28	2.315	1.01	1.105	33.8328	30.9679	14.7302	18.4195	-0.122647	0.801161	-1.13964	0.0256057	-0.828847	0.106178
SAVERM_566	31.665	42.74	33.05	32.19	287.607	350.317	295.099	326.51	0.281132	0.262957	0.0359974	0.886286	0.181941	0.471674
SAVERM_567	3.12	2.84	2.535	3.945	64.3899	52.1683	51.5596	90.6948	-0.297036	0.416043	-0.311464	0.392077	0.48444	0.17642
SAVERM_568	0.585	0.74	0.69	1.39	8.48536	9.57807	9.84551	22.1437	0.154571	0.817456	0.19004	0.775087	1.27157	0.0490762
SAVERM_569	2.48	2.915	3.025	1.535	26.9053	28.9467	32.3715	18.5084	0.102602	0.826108	0.257516	0.577278	-0.509508	0.300979
SAVERM_570	5.23	6.22	4.64	2.055	28.899	30.6177	25.2769	12.2787	0.0784035	0.870491	-0.183191	0.705243	-1.16444	0.0280434
SAVERM_571	3.59	3.23	2.345	0.95	41.405	33.4084	26.6333	11.742	-0.298463	0.51284	-0.610452	0.18497	-1.72441	0.000783785
SAVERM_572	0.285	0.49	0.11	0.255	3.48464	5.27712	1.31834	3.45735	0.475695	0.624783	-0.970223	0.340932	-0.00736312	0.994101
SAVERM_573	0.105	0.23	0.05	0.275	1.00516	1.92939	0.464833	2.92067	0.536529	0.639749	-0.484042	0.674987	0.925665	0.418971
SAVERM_574	1.97	1.94	1.285	0.95	29.4266	26.5751	18.9977	16.0651	-0.138017	0.790325	-0.594024	0.259825	-0.814523	0.135352
SAVERM_575	2.125	1.65	1.1	0.59	97.7954	68.9586	50.0508	29.7434	-0.493144	0.142331	-0.943667	0.00572533	-1.67404	5.62567e-06
SAVERM_576	74.915	118.505	102.095	97.575	702.83	1007.02	944.541	1009.42	0.51596	0.00297048	0.424303	0.0145589	0.519454	0.00287679
SAVERM_577	5.29	4.605	3.01	2.395	60.3359	47.5917	33.804	30.5498	-0.332533	0.389468	-0.811054	0.0393361	-0.946637	0.0198736
SAVERM_578	0.575	0.36	0.365	1.43	1.49938	0.930245	0.929665	4.08301	-0.365746	0.748314	-0.391579	0.730969	0.965922	0.390685
SAVERM_579	1.055	2.785	2.985	3.9	4.95895	11.5304	13.8386	20.2964	1.05672	0.138699	1.30022	0.0652426	1.81001	0.0099848
SAVERM_580	1.08	1.84	2.585	3.665	6.4834	10.3705	15.2331	23.9317	0.604889	0.374489	1.10641	0.0960994	1.71265	0.00948168
SAVERM_581	0.405	1.075	1.45	2.72	1.99361	4.76606	7.05651	14.1853	0.937357	0.305419	1.41646	0.114865	2.28596	0.0100638
SAVERM_582	0.5	1.84	2.08	4.72	1.49938	5.18525	6.16493	15.6471	1.32983	0.141856	1.54297	0.085021	2.73055	0.00186918
SAVERM_583	0.735	1.055	0.885	1.45	14.4077	18.5762	17.0163	30.8761	0.340892	0.53977	0.219073	0.693885	1.03326	0.058747
SAVERM_584	0.265	0.235	0.58	0.695	4.51486	3.76692	9.76935	12.8747	-0.200803	0.816562	0.94744	0.25145	1.29152	0.118358
SAVERM_585	6.09	7.875	4.585	3.015	55.3101	63.6528	41.135	30.5795	0.195969	0.61007	-0.412439	0.292658	-0.822535	0.0447947
SAVERM_586	0.635	0.825	0.91	0.815	22.4072	26.2248	31.518	31.4424	0.215911	0.642803	0.472281	0.302488	0.466255	0.317461
SAVERM_587	0.62	1.19	1.41	1.67	21.5023	37.1753	48.3057	63.8395	0.758579	0.0821379	1.12612	0.00866543	1.5151	0.00041189
SAVERM_588	4.84	6.99	4.7	2.74	30.9009	40.4541	29.4984	19.1934	0.37591	0.384188	-0.0663236	0.879808	-0.656073	0.159957
SAVERM_589	3.07	3.48	2.025	1.12	35.8933	36.3369	23.4175	14.4847	0.0160908	0.97155	-0.587939	0.203126	-1.24023	0.0126323
SAVERM_590	2.865	3.885	3.915	1.51	17.9258	22.2971	24.1109	10.4314	0.298886	0.577663	0.403628	0.448402	-0.719368	0.216386
SAVERM_591	0.6	0.72	1.025	1.24	3.50135	3.81285	5.8905	7.68864	0.094175	0.920269	0.591268	0.522095	0.906214	0.327444
SAVERM_592	1.45	1.94	1.97	2.555	5.97247	7.16058	7.98618	11.5937	0.224492	0.768238	0.365447	0.627763	0.844278	0.260745
SAVERM_593	1.665	1.785	2.36	3.39	19.4251	19.3686	26.976	43.1251	-0.00068191	0.998944	0.445101	0.37572	1.095	0.0277944
SAVERM_594	2.105	4.275	6.175	5.665	13.5112	24.7835	38.9934	39.6677	0.823161	0.114349	1.44696	0.00446564	1.46989	0.00427076
SAVERM_595	5.125	7.665	6.335	7.155	16.4681	21.9928	20.0416	25.8708	0.390726	0.477084	0.26543	0.629495	0.616947	0.262769
SAVERM_596	6.085	7.83	5.18	7.705	21.8963	25.6678	18.3346	30.6981	0.218645	0.656142	-0.246323	0.622522	0.465258	0.344298
SAVERM_597	3.865	3.95	3.21	4.335	39.8638	37.4567	32.5999	50.1316	-0.08501	0.84189	-0.281263	0.511149	0.32207	0.447496
SAVERM_598	6.9	8.98	6.365	6.405	44.3536	51.9846	40.3576	45.6899	0.222496	0.553727	-0.131044	0.730296	0.0435714	0.909726
SAVERM_599	8.635	10.44	11.94	10.74	45.4841	49.2168	62.1903	62.9767	0.109896	0.789346	0.440136	0.278111	0.456786	0.265774
SAVERM_600	7.995	9.4	15.37	32.02	85.3061	91.652	161.255	377.347	0.103406	0.703208	0.905326	0.000564776	2.11992	2.06239e-16
SAVERM_601	21.875	24.44	40.15	86.655	303.606	307.52	548.561	1333.82	0.0184875	0.92842	0.846581	2.8252e-05	2.11985	3.5752e-26
SAVERM_602	68.78	68.54	114.395	260.315	1025.48	931.507	1679.03	4294.79	-0.137588	0.449478	0.706858	9.04586e-05	2.05394	3.25925e-30
SAVERM_603	1.295	1.04	1.09	3.525	79.8279	58.1001	66.3738	241.683	-0.448588	0.152637	-0.258691	0.402635	1.5747	9.90615e-08
SAVERM_604	4.325	2.04	2.805	9.3	15.9405	7.06871	10.1961	37.7315	-1.06462	0.0831424	-0.596145	0.311414	1.1774	0.0330613
SAVERM_605	2.4	1.96	2.105	8.2	53.3582	40.2474	46.0499	202.012	-0.392973	0.26062	-0.209461	0.542236	1.88631	6.19341e-09
SAVERM_606	2.825	1.885	2.805	7.34	20.9162	12.4377	20.3463	60.6223	-0.704065	0.188591	-0.0452684	0.929517	1.47035	0.00278179
SAVERM_607	4.35	2.49	2.78	10.62	55.3435	28.5964	34.6878	149.855	-0.924029	0.0146172	-0.661325	0.0734646	1.40834	4.77692e-05
SAVERM_608	3.64	3.19	2.91	7.685	12.4726	10.3475	9.80743	29.4172	-0.23864	0.711675	-0.316292	0.623862	1.15243	0.0620603
SAVERM_609	1.435	0.72	0.73	2.32	20.4303	9.08997	10.2342	36.0917	-1.09007	0.0558321	-0.932909	0.0949774	0.78143	0.13319
SAVERM_610	3.925	2.715	2.935	8.355	78.7224	49.8484	57.953	184.156	-0.64486	0.0355888	-0.434977	0.148526	1.20837	2.43447e-05
SAVERM_611	20.4	24.15	26.635	55.02	219.364	234.094	282.465	653.749	0.0927388	0.66444	0.362352	0.086865	1.56325	6.25745e-14
SAVERM_612	22.095	19.27	23.945	56.76	168.493	134.386	180.078	476.591	-0.321486	0.171101	0.0958506	0.67733	1.48655	3.8391e-11
SAVERM_613	4.755	4.77	8.87	22.395	35.4325	32.7136	65.2078	183.56	-0.108351	0.764532	0.860434	0.0117738	2.32758	2.13017e-12
SAVERM_614	16.49	14.35	29.94	27.875	153.994	123.998	275.675	287.936	-0.306086	0.25715	0.82963	0.00154273	0.891564	0.000716262
SAVERM_615	29.7	24.62	34.965	44.775	287.565	219.067	333.544	476.41	-0.387574	0.0829455	0.212135	0.334445	0.721779	0.000995645
SAVERM_616	21.02	23.085	27.52	46.415	156.707	156.47	201.803	383.669	-0.00139042	0.995672	0.359993	0.154914	1.27776	3.34243e-07
SAVERM_617	31.49	31.755	35.075	67.645	1014.55	930.64	1113.29	2418.94	-0.123407	0.540154	0.133068	0.507738	1.24439	5.00739e-10
SAVERM_618	49.125	45.035	56.585	119.695	218.878	181.484	247.929	590.597	-0.267455	0.235823	0.17731	0.424349	1.42013	7.69234e-11
SAVERM_619	5.485	5.81	5.125	4.025	23.4959	22.7852	21.6724	19.1044	-0.0393474	0.940742	-0.106647	0.840122	-0.27807	0.608796
SAVERM_620	4.945	7.26	3.235	2.545	58.8448	78.1405	37.9114	33.1711	0.400972	0.243328	-0.619436	0.0840527	-0.804875	0.030914
SAVERM_621	17.905	17.16	7.955	6.475	131.905	112.473	57.6405	53.1413	-0.227046	0.477938	-1.17165	0.00038461	-1.28071	0.000157245
SAVERM_622	0.76	1.27	0.9	4.515	5.00073	7.60274	5.81434	32.1274	0.526816	0.467167	0.180648	0.805809	2.44753	0.000344685
SAVERM_623	1.29	0.83	1.03	5.34	5.46989	3.30179	4.34368	24.5573	-0.591364	0.474464	-0.269772	0.737854	1.94075	0.010072
SAVERM_624	1.295	1.45	1.965	1.34	10.4957	10.5083	15.6598	11.7123	0.00140215	0.998335	0.52763	0.420461	0.140781	0.835211
SAVERM_625	4.06	4.07	2.495	1.89	52.8557	47.7066	32.0209	26.8227	-0.144229	0.707898	-0.701402	0.0749553	-0.948655	0.0209973
SAVERM_626	4.965	29.13	10.075	3.885	57.2452	301.232	114.237	49.3252	2.36195	1.76866e-17	0.978775	0.000612065	-0.208885	0.501516
SAVERM_627	0.215	0.595	1.04	1.22	4.48979	11.4156	21.5123	28.4031	1.18228	0.075813	2.03598	0.00154564	2.41708	0.000171008
SAVERM_628	0.545	1.14	1.59	2.305	12.4809	23.4341	35.8538	58.5645	0.854074	0.0846567	1.44337	0.00273017	2.13092	8.01603e-06
SAVERM_629	0	0	0.075	0.53	0	0	0.426752	3.4277	0	1	0.594095	0.592159	2.23672	0.0467285
SAVERM_630	11.24	13.49	11.48	8.85	169.532	183.155	170.773	146.484	0.110124	0.644502	0.0114292	0.961808	-0.208541	0.39323
SAVERM_631	0	0	0.065	0	0	0	0.464833	0	0	1	0.664886	0.386085	0	1
SAVERM_632	0.38	0.505	0.44	0	2.00196	2.39452	2.28608	0	0.17524	0.876548	0.12649	0.910668	-1.53928	0.180384
SAVERM_633	6.755	13.61	13.385	6.835	44.8562	81.8844	87.5735	50.3392	0.850021	0.010403	0.945463	0.00412905	0.164678	0.635605
SAVERM_634	0.03	0.1	0	0.075	0.494224	1.41834	0	1.19199	0.664909	0.556757	-0.614028	0.580363	0.511516	0.649627
SAVERM_635	4.95	4.765	5.485	2.365	60.6463	52.1224	66.0075	31.9198	-0.213983	0.589722	0.115981	0.76695	-0.893751	0.0318231
SAVERM_636	27.725	20.41	21.855	9.62	241.127	159.043	187.241	92.2427	-0.592421	0.0364333	-0.359845	0.200427	-1.36315	3.57136e-06
SAVERM_637	5.23	11.395	8.06	2.78	32.9614	63.6987	50.0889	19.1934	0.919989	0.0268578	0.585879	0.161612	-0.741461	0.106861
SAVERM_638	44.905	50.31	26.635	13.76	611.753	622.718	358.029	207.376	0.0255566	0.898328	-0.766304	0.00015301	-1.54661	1.73719e-13
SAVERM_639	0.975	0.78	0.36	0.88	7.48021	5.27712	2.71283	7.5107	-0.431316	0.608585	-1.20252	0.167816	0.00450038	0.995709
SAVERM_640	2.665	8.42	13.525	12.55	19.9444	57.5201	100.064	102.612	1.47671	0.000103474	2.26066	1.08981e-09	2.29307	8.72716e-10
SAVERM_641	5.985	10.375	3.695	2.66	26.3944	41.8036	16.0485	12.8154	0.639122	0.172367	-0.683819	0.168254	-0.983416	0.0601881
SAVERM_642	3.635	11.18	19.22	25	167.832	469.038	874.043	1262.85	1.46977	3.73424e-13	2.36152	3.05515e-32	2.88887	1.6654e-47
SAVERM_643	12.22	36.515	85.89	105.035	39.7886	107.994	275.187	375.076	1.41022	7.56902e-07	2.74396	2.18485e-23	3.1864	5.14875e-31
SAVERM_644	0.34	0.56	0.835	1.975	2.00196	2.88261	4.84659	12.3676	0.368582	0.702262	0.967088	0.303993	2.11043	0.0222721
SAVERM_645	1.165	2.415	2.095	2.435	2.99877	5.32306	5.31142	6.94436	0.645302	0.483007	0.650868	0.477844	0.969075	0.291572
SAVERM_646	0	0	0.06	0	0	0	0.464833	0	0	1	0.664886	0.386085	0	1
SAVERM_647	0	0	0.085	0	0	0	0.853503	0	0	1	0.864906	0.289423	0	1
SAVERM_648	0.405	0.205	0.095	0.265	3.99557	1.88346	0.891584	2.89101	-0.781947	0.460085	-1.42628	0.185146	-0.355619	0.735896
SAVERM_649	6.97	8.85	9.165	11.74	61.8185	70.2334	79.9301	114.834	0.179343	0.568048	0.362521	0.242878	0.87807	0.00447423
SAVERM_650	1.04	2.01	4.845	8.895	13.4443	23.3882	61.7557	126.188	0.752975	0.0849007	2.11742	2.30719e-07	3.12821	8.9142e-15
SAVERM_651	4.09	7.86	6.795	4.005	9.4571	16.2506	15.5075	10.3721	0.713621	0.264671	0.65418	0.305866	0.125277	0.851074
SAVERM_652	1.44	2	1.755	1.37	25.3809	31.9211	30.5502	26.286	0.316174	0.495936	0.25739	0.578766	0.0450526	0.924819
SAVERM_653	6.38	10.295	5.5	3.38	67.8161	99.4155	57.7704	40.2963	0.539612	0.131521	-0.222345	0.542618	-0.724019	0.0576459
SAVERM_654	0.7	1.205	1.475	2.075	9.95133	16.0438	20.6207	32.5158	0.636403	0.281021	0.969382	0.0947053	1.59344	0.00562091
SAVERM_655	2.55	3.125	2.27	2.565	31.3951	35.5043	27.4868	34.7811	0.173196	0.694589	-0.182781	0.682216	0.142817	0.749733
SAVERM_656	1.5	3.695	2.035	3.31	10.479	23.3422	14.0749	25.5121	1.07848	0.0580436	0.39723	0.495925	1.19942	0.0361874
SAVERM_657	3.465	4.83	3.34	3.725	19.4418	24.3414	18.5329	23.1578	0.306975	0.549463	-0.0616151	0.905586	0.240448	0.64487
SAVERM_658	2.15	3.765	4.22	3.485	43.9596	69.1883	84.9749	77.5475	0.638093	0.0727647	0.928969	0.00817762	0.798049	0.0255097
SAVERM_659	4.22	4.76	3.53	1.495	54.8075	55.4012	45.3644	21.8472	0.0143628	0.971952	-0.260935	0.525544	-1.26644	0.00436298
SAVERM_660	3.7	6.395	7.715	4.29	31.3951	49.4293	64.3464	40.0561	0.636297	0.0971246	1.00581	0.00763153	0.340772	0.388256
SAVERM_661	0.975	2.09	1.285	0.625	9.48217	18.5302	12.3299	6.88505	0.885868	0.181853	0.347682	0.605816	-0.394725	0.581037
SAVERM_662	1.03	0.61	0.85	0.485	5.52838	2.88261	4.45792	2.89101	-0.7017	0.488077	-0.236749	0.812496	-0.688726	0.499604
SAVERM_663	9.655	7.45	5.84	4.135	126.167	88.1148	75.0835	59.6972	-0.509753	0.0797674	-0.738423	0.0116354	-1.0595	0.000508293
SAVERM_664	21.565	22.595	21.27	14.765	239.291	227.1	232.521	180.491	-0.0745733	0.729254	-0.0407385	0.849444	-0.402695	0.0679109
SAVERM_665	0.455	0.885	0.545	2.915	5.4866	9.5551	6.51552	38.8641	0.703912	0.30761	0.224732	0.749778	2.59738	7.18799e-05
SAVERM_666	0.665	0.21	0.19	0	1.48267	0.465122	0.426752	0	-0.665819	0.537168	-0.69986	0.517122	-1.14503	0.278134
SAVERM_667	0.92	1.205	0.745	1.36	18.9226	22.7623	15.1569	31.1755	0.253614	0.626121	-0.302646	0.570112	0.685479	0.18514
SAVERM_668	0.74	0.315	0.34	0.605	4.96731	1.90643	2.248	4.59004	-1.03056	0.303633	-0.875345	0.37758	-0.0924066	0.924753
SAVERM_669	16.415	13.445	10.79	6.225	138.564	102.459	89.7454	57.9982	-0.429807	0.115288	-0.61743	0.0242355	-1.23519	2.21117e-05
SAVERM_670	0.945	1.52	1.48	0.805	17.49	25.2716	26.9458	16.2727	0.502815	0.340115	0.594076	0.256352	-0.0952542	0.862881
SAVERM_671	12.745	14.935	17.845	10.44	86.7971	91.9506	119.709	77.9359	0.0821697	0.775565	0.457321	0.106419	-0.15285	0.60526
SAVERM_672	1.95	1.55	1.085	2.065	10.4455	7.22949	5.73818	12.1897	-0.475227	0.523243	-0.75422	0.315586	0.197708	0.786961
SAVERM_673	4.06	4.625	6.19	6.295	48.3324	49.9633	72.4468	82.4666	0.0469942	0.890918	0.569612	0.0874623	0.754273	0.0247414
SAVERM_674	2.82	3.995	4.705	5.035	8.93781	11.4386	14.6921	17.4647	0.318978	0.626926	0.651317	0.312107	0.880056	0.174618
SAVERM_675	1.72	2.395	2.235	2.08	19.4753	24.7146	25.0484	25.6604	0.326699	0.529551	0.348837	0.499989	0.375228	0.474926
SAVERM_676	14.325	12.015	9.705	5.055	203.793	155.868	136.032	79.8157	-0.380162	0.211537	-0.5733	0.06012	-1.32499	2.93383e-05
SAVERM_677	4.745	6.105	6.015	1.995	62.1624	72.7715	77.5678	28.1333	0.221311	0.552705	0.310449	0.402398	-1.10946	0.00615394
SAVERM_678	23.955	30.59	23.665	13.07	124.173	143.751	120.63	73.1947	0.208095	0.486688	-0.0418029	0.889316	-0.750858	0.0166372
SAVERM_679	159.745	420.4	197.505	258.425	492.741	1173.11	600.22	868.07	1.2404	8.2926e-09	0.281965	0.193421	0.809191	0.000185536
SAVERM_680	1.835	2.595	1.89	2.825	17.3981	22.3431	17.6794	28.759	0.337646	0.544904	0.0226137	0.967944	0.676297	0.22435
SAVERM_681	1.455	2.75	1.725	2.09	15.5131	27.0173	18.1442	24.8271	0.753116	0.18025	0.213532	0.708491	0.637894	0.263227
SAVERM_682	0	0	0	0	0	0	0	0	NA	NA	NA	NA	NA	NA
SAVERM_683	0.245	0.29	0.225	0	0.988448	0.976181	0.891584	0	-0.0126097	0.991058	-0.0640248	0.954648	-0.89505	0.415364
SAVERM_684	1.185	0.23	0	0	2.99877	0.48809	0	0	-1.44828	0.204022	-2.12555	0.0590123	-2.04448	0.0666629
SAVERM_685	4.28	2.36	0.775	0	26.4028	13.299	4.77043	0	-0.922143	0.166818	-2.23558	0.00178145	-4.59805	1.16715e-06
SAVERM_686	0	0.245	0.11	0.125	0	0.930245	0.426752	0.566341	0.848406	0.40748	0.46697	0.646427	0.580966	0.565497
SAVERM_687	43.015	99.12	49.445	145.115	291.167	597.567	329.543	1078.68	1.02789	1.27866e-06	0.176831	0.410432	1.87373	6.71783e-19
SAVERM_688	3.28	7.83	5.36	13.405	11.9449	25.7367	19.1881	53.1087	1.04232	0.0404981	0.636917	0.217208	2.0476	3.69019e-05
SAVERM_689	2.505	1.28	1.725	2.045	16.9373	7.67164	11.5144	15.14	-1.0469	0.104342	-0.512839	0.408444	-0.153012	0.805419
SAVERM_690	1.905	5.92	2.77	3.345	7.51363	20.6204	10.7371	14.5144	1.32226	0.0483023	0.456914	0.506137	0.854852	0.21325
SAVERM_691	2.915	6.82	2.3	3.005	26.9722	56.4003	21.0553	30.7278	1.02398	0.0244245	-0.33287	0.485863	0.181575	0.70189
SAVERM_692	36.815	91.185	102.765	153.965	227.104	504.284	624.643	1056.03	1.13874	4.67442e-07	1.44512	1.32603e-10	2.19628	1.18699e-22
SAVERM_693	0.555	0.605	0.55	0.83	6.47505	6.60359	6.27917	10.5203	0.0281149	0.971721	-0.0426336	0.957079	0.608227	0.437579
SAVERM_694	8.575	7.88	20.36	28.635	95.1321	78.6975	223.004	348.372	-0.270279	0.310609	1.21509	1.32814e-06	1.85069	1.33619e-13
SAVERM_695	12.075	11.565	22.55	32.925	166.601	144.308	306.446	499.897	-0.205158	0.413554	0.868736	0.000361749	1.56747	1.00414e-10
SAVERM_696	11.095	11.22	26.945	36.9	106.474	98.3245	255.017	390.847	-0.112763	0.673094	1.24418	1.14456e-06	1.85319	3.47701e-13
SAVERM_697	51.625	37.965	20.93	17.655	541.836	360.177	216.434	204.245	-0.583981	0.00913477	-1.31112	7.92503e-09	-1.39356	1.51981e-09
SAVERM_698	0.97	1.795	1.285	2.01	21.8712	36.268	28.5307	49.0554	0.696189	0.129643	0.363315	0.433482	1.11491	0.0147314
SAVERM_699	0.905	1.525	0.9	1.415	12.0034	18.111	11.7889	20.3854	0.547213	0.38232	-0.0149993	0.981251	0.703788	0.263449
SAVERM_700	1.67	1.555	1.975	2	15.4546	12.5296	17.9459	19.9377	-0.282436	0.652517	0.196971	0.747729	0.336029	0.586665
SAVERM_701	1.9	1.935	2.44	2.27	16.929	15.6936	21.398	21.7256	-0.101731	0.858605	0.316149	0.571211	0.331962	0.558213
SAVERM_702	0.91	0.52	0.485	0.61	16.4431	8.55595	8.56525	11.7716	-0.851674	0.215636	-0.857744	0.210221	-0.446566	0.513596
SAVERM_703	66.105	67.56	51.65	28.015	532.419	487.614	409.512	247.637	-0.126254	0.521643	-0.376094	0.0569774	-1.09578	7.65071e-08
SAVERM_704	48.97	50.7	30.89	16.05	348.252	325.137	216.472	125.473	-0.0981657	0.653241	-0.679295	0.0021317	-1.45722	3.58979e-10
SAVERM_705	12.965	16.925	12.545	7.985	117.195	137.446	111.684	80.3227	0.226364	0.420048	-0.0682091	0.809214	-0.533279	0.0690587
SAVERM_706	0.835	1.035	1.135	0.43	12.0034	12.9947	16.0104	6.91471	0.101527	0.881963	0.380957	0.572518	-0.692846	0.337592
SAVERM_707	2.625	2.885	2.39	1.1	24.9702	24.7835	22.4498	11.5937	-0.00952356	0.985419	-0.14046	0.787806	-1.02933	0.0678353
SAVERM_708	2.91	4.635	3.425	1.26	40.9191	59.4035	47.4522	19.2527	0.524384	0.17991	0.209434	0.59517	-1.04371	0.0170056
SAVERM_709	9.005	11.08	11.435	5.71	51.7168	57.612	64.6208	36.4208	0.150957	0.687127	0.311974	0.400921	-0.488104	0.213988
SAVERM_710	14.195	22.95	17.43	13.31	41.3465	59.7481	49.9668	42.4698	0.516022	0.162577	0.264629	0.476637	0.0367586	0.923625
SAVERM_711	8.89	9.32	8.025	5.8	66.2916	62.4929	59.1268	46.79	-0.0834411	0.818396	-0.158132	0.6632	-0.491953	0.189978
SAVERM_712	4.045	3.265	2.92	1.9	9.00466	6.64952	6.35533	4.64935	-0.374827	0.645864	-0.439179	0.589815	-0.801436	0.34224
SAVERM_713	21.97	15.695	9.845	3.585	65.8893	42.8027	29.0336	11.6827	-0.603913	0.135902	-1.14748	0.00557867	-2.38248	5.61018e-07
SAVERM_714	19.225	19.125	12.99	4.305	188.621	169.603	125.729	46.4638	-0.151158	0.567334	-0.575876	0.0309832	-1.98467	2.39046e-11
SAVERM_715	0.885	0.64	0.525	0.83	11.5008	7.60274	6.70592	11.6827	-0.529554	0.465045	-0.691825	0.341508	0.0177209	0.980249
SAVERM_716	0.25	0.595	0.29	0.765	3.5097	7.6257	4.03117	11.6827	0.930026	0.274154	0.153487	0.860437	1.46555	0.0825209
SAVERM_717	0.18	0.7	0.51	0.185	1.99361	6.76436	5.53991	2.32467	1.3085	0.192358	1.07135	0.287038	0.155112	0.881505
SAVERM_718	0.285	0.35	0.545	0.49	4.97566	5.67334	9.41876	9.32835	0.16074	0.842728	0.792074	0.31426	0.777381	0.330299
SAVERM_719	0.98	1.025	0.855	1.01	17.3814	16.2506	15.0046	19.312	-0.0927056	0.877228	-0.194831	0.74549	0.136453	0.820567
SAVERM_720	0.95	0.85	0.84	1.03	5.51166	4.69716	4.80851	6.43733	-0.178574	0.845141	-0.151038	0.868251	0.180715	0.842932
SAVERM_721	1.055	1.795	1.555	1.74	4.48979	6.71843	6.5536	8.52476	0.4671	0.601259	0.445451	0.617493	0.761652	0.394027
SAVERM_722	1.875	7.095	5.975	5.005	6.50011	21.6196	20.4303	18.7457	1.5702	0.0148992	1.49752	0.0201419	1.37598	0.0356919
SAVERM_723	5.095	7.205	4.605	5.415	12.4392	15.7625	11.0877	14.9324	0.31242	0.622283	-0.151053	0.814653	0.245549	0.702962
SAVERM_724	0.465	0.455	0.84	1.2	6.97763	6.1844	12.4822	19.7597	-0.152511	0.829653	0.756804	0.260466	1.37017	0.0398939
SAVERM_725	1.31	1.575	1.105	0.985	15.4129	16.3195	12.7947	12.756	0.0726975	0.90598	-0.244965	0.693432	-0.250601	0.692607
SAVERM_726	8.1	11.09	6.77	4.905	114.147	141.449	94.051	75.6705	0.305511	0.255273	-0.274274	0.315825	-0.584705	0.0392952
SAVERM_727	5.995	5.68	4.43	2.28	51.8923	43.9626	37.7971	21.5477	-0.233178	0.55638	-0.443073	0.266154	-1.22195	0.00450737
SAVERM_728	3.575	4.855	5.215	1.79	13.4694	16.2735	19.3023	7.5107	0.25171	0.680266	0.481412	0.424817	-0.751913	0.254453
SAVERM_729	5.085	5.775	5.115	2.2	69.2403	71.3761	68.6979	33.0525	0.0432182	0.895804	-0.00978665	0.976299	-1.0375	0.00385683
SAVERM_730	2.11	3.495	4.78	3.13	26.9137	40.4541	59.9646	44.4979	0.567577	0.166657	1.11805	0.00527089	0.702665	0.0890838
SAVERM_731	2.1	4.62	7.77	3.62	10.9899	21.5277	40.007	21.2808	0.901392	0.106509	1.75593	0.00120667	0.891949	0.114875
SAVERM_732	0.74	2.07	2.265	1.12	2.47948	6.20737	7.48326	4.08301	1.04091	0.25535	1.27684	0.159173	0.543839	0.563338
SAVERM_733	6.725	10.835	8.69	10.67	60.7549	87.1099	77.2553	106.22	0.507498	0.113267	0.337873	0.293001	0.790088	0.0136933
SAVERM_734	4.195	8.25	11.265	7.055	86.6634	154.26	229.633	161.061	0.819913	0.00198872	1.38832	1.02881e-07	0.88199	0.000959933
SAVERM_735	2.085	11.675	10.87	4.845	5.45318	27.247	27.9897	14.3364	2.09478	0.00120857	2.13338	0.000945698	1.237	0.0655254
SAVERM_736	13.29	38.14	34.485	53.685	39.286	101.201	100.322	173.126	1.33231	4.41191e-05	1.32004	4.96964e-05	2.09427	8.05418e-11
SAVERM_737	0.92	1.745	1.06	1.63	10.4539	18.0651	11.9031	20.3261	0.730807	0.222707	0.174245	0.775886	0.88843	0.14036
SAVERM_738	9.07	28.695	16.635	47.48	22.9265	65.7028	41.2794	129.073	1.4614	0.000546263	0.808587	0.0600799	2.40777	7.67398e-09
SAVERM_739	11.82	30.74	7.335	19.63	28.8572	66.9546	17.5573	52.0057	1.17135	0.00640536	-0.689673	0.137353	0.815789	0.0625876
SAVERM_740	56.35	116.305	73.9	325.11	284.861	539.036	368.454	1801.05	0.90833	0.000379109	0.366264	0.153792	2.6283	3.31512e-25
SAVERM_741	416.05	553.265	349.06	770.62	4990.69	5986.33	4126.3	10135	0.261236	0.091467	-0.273119	0.0780088	1.01745	4.72119e-11
SAVERM_742	13.875	14.645	16.805	12.07	197.375	188.949	235.546	188.387	-0.0620848	0.780736	0.253114	0.250373	-0.0669232	0.766689
SAVERM_743	2.085	4.595	3.1	2.22	11.97	23.4571	17.6032	13.5596	0.894928	0.14896	0.514463	0.410871	0.158192	0.806348
SAVERM_744	0.065	0.06	0	0	0.50258	0.465122	0	0	-0.0245039	0.976874	-0.503823	0.545638	-0.482282	0.556673
SAVERM_745	0.195	0.23	0.345	0.15	1.49103	1.46427	2.63667	1.19199	-0.0227196	0.984142	0.514871	0.650522	-0.17632	0.877904
SAVERM_746	0.36	0.68	0.3	0.145	5.00073	8.20567	4.10733	2.29502	0.588999	0.520945	-0.233524	0.802985	-0.821607	0.398544
SAVERM_747	2.925	3.195	2.97	2.23	47.3941	45.9609	47.4522	39.5491	-0.0445494	0.908575	0.00337666	0.993012	-0.253222	0.524512
SAVERM_748	0.775	9.295	25.01	71.815	15.0022	166.008	479.147	1561.5	3.33586	4.63566e-20	4.84273	1.46458e-41	6.52548	1.3303e-74
SAVERM_749	0	0.13	0	0.17	0	0.976181	0	1.72868	0.99913	0.356346	0	1	1.42446	0.189485
SAVERM_750	0	0	0.62	0.965	0	0	3.60442	6.34837	0	1	2.41761	0.0321044	3.06816	0.00639467
SAVERM_751	5.765	8.41	5.45	16.655	89.6873	117.056	83.7866	283.847	0.377059	0.182591	-0.0934867	0.744652	1.63884	2.84004e-09
SAVERM_752	13.765	19.23	14.485	10.94	76.662	98.5829	79.267	67.2672	0.356501	0.277296	0.0449267	0.891843	-0.183979	0.587199
SAVERM_753	3.27	10.965	1.985	2.91	8.97123	27.9016	5.34951	8.73235	1.5207	0.0170463	-0.659379	0.345882	-0.0347159	0.959762
SAVERM_754	13.5	20.315	13.815	17.09	126.117	170.39	127.154	176.648	0.428425	0.0888904	0.0119519	0.96255	0.481149	0.0579459
SAVERM_755	0.435	0.465	0.305	0.595	6.4834	6.20737	4.45792	9.83538	-0.0548876	0.945216	-0.458969	0.571496	0.527003	0.503969
SAVERM_756	0.07	0.74	1.33	0.9	2.01032	18.9954	37.1038	28.2845	2.71846	0.000134013	3.64018	1.86055e-07	3.26292	3.99368e-06
SAVERM_757	18.6	24.15	26.99	20.8	262.176	310.34	374.511	319.159	0.241328	0.288803	0.50945	0.0241789	0.280029	0.22092
SAVERM_758	14.625	28.205	27.59	23.555	126.586	217.252	235.234	222.181	0.767925	0.00340218	0.882311	0.000725671	0.799812	0.00242894
SAVERM_759	0.06	0	0.105	0.06	0.50258	0	0.853503	0.566341	-0.532751	0.600582	0.276135	0.790867	0.0538393	0.958188
SAVERM_760	0.105	0.1	0.095	0.17	1.00516	0.930245	0.891584	1.75833	-0.0457776	0.968474	-0.0821942	0.943428	0.424997	0.713668
SAVERM_761	0	0.095	0.095	0.1	0	0.465122	0.464833	0.566341	0.495986	0.607497	0.489256	0.613246	0.573202	0.550305
SAVERM_762	0.255	0.45	0.3	0.78	2.99041	4.76606	3.52826	9.954	0.532893	0.554277	0.184807	0.839131	1.4366	0.103713
SAVERM_763	0	0	0	0	0	0	0	0	NA	NA	NA	NA	NA	NA
SAVERM_764	0.045	0.19	0	0	0.50258	1.90643	0	0	0.939026	0.392373	-0.653401	0.538518	-0.591326	0.572956
SAVERM_765	0	0	0	0	0	0	0	0	NA	NA	NA	NA	NA	NA
SAVERM_766	4.43	1.835	1.89	3.335	14.9938	5.32306	6.27917	12.6671	-1.31554	0.0839243	-1.11237	0.137429	-0.217628	0.766234
SAVERM_767	1.115	3.76	4.645	4.04	32.953	100.552	135.491	132.957	1.57194	2.05518e-06	1.99603	1.01695e-09	1.9697	2.40326e-09
SAVERM_768	0.175	0.17	0	0.35	0.988448	0.930245	0	2.26536	-0.034711	0.975745	-0.932662	0.409129	0.611804	0.593009
SAVERM_769	26.15	64.02	37.46	33.075	143.398	316.185	202.359	197.683	1.12785	2.83886e-06	0.490879	0.0439908	0.45628	0.0643903
SAVERM_770	21.66	22.085	22.93	15.665	261.69	242.564	272.795	208.387	-0.108147	0.608796	0.0595127	0.776603	-0.32545	0.130408
SAVERM_771	16.135	18.35	17.695	9.215	210.828	216.753	227.789	133.224	0.0396169	0.860325	0.110697	0.621285	-0.653871	0.00528729
SAVERM_772	6.33	8.875	8.66	5.515	36.8817	45.2144	49.4941	35.4068	0.279684	0.530571	0.405553	0.359873	-0.0558149	0.902824
SAVERM_773	4.785	4.915	3.195	1.625	50.4514	45.9839	33.225	18.6567	-0.130196	0.762391	-0.578802	0.184933	-1.37226	0.0034446
SAVERM_774	5.53	5.965	3.15	1.415	125.739	123.223	70.5953	35.4364	-0.0280131	0.922823	-0.818146	0.00589696	-1.78732	4.69204e-08
SAVERM_775	9.51	10.025	7.18	5.56	85.1473	81.3963	63.1423	55.0479	-0.0638015	0.841436	-0.425555	0.186931	-0.615052	0.0643346
SAVERM_776	10.66	10.76	8.93	8.165	37.9203	34.7349	31.3656	32.3378	-0.121171	0.779813	-0.260479	0.548638	-0.218066	0.621702
SAVERM_777	9.14	8.05	5.92	4.865	64.2228	51.3816	40.9748	37.7018	-0.314136	0.381215	-0.633062	0.0809647	-0.747783	0.0455963
SAVERM_778	2.81	3.265	2.875	2.23	41.43	44.1292	41.9123	36.4505	0.0900294	0.828002	0.0197104	0.962022	-0.175742	0.679396
SAVERM_779	0.805	0.425	0.73	0.195	1.99361	0.953213	1.78317	0.566341	-0.619321	0.589252	-0.0994197	0.930518	-0.917684	0.425617
SAVERM_780	0.94	2.285	9.7	1.845	12.4559	27.5513	126.354	27.1518	1.0848	0.0189113	3.22667	1.17219e-13	1.06704	0.0231344
SAVERM_781	0.74	0.935	1.31	1.12	4.48979	5.20822	7.71175	7.5107	0.178072	0.835409	0.650772	0.438251	0.62349	0.464089
SAVERM_782	0.89	4.675	2.975	3.55	3.50135	16.6697	11.5525	15.5877	1.97051	0.00628797	1.48277	0.0422	1.88038	0.00994944
SAVERM_783	0.095	0.09	0	0.73	0.50258	0.465122	0	4.14232	-0.0355103	0.975383	-0.689065	0.546257	1.74926	0.130132
SAVERM_784	0	0.075	0.055	0	0	0.48809	0.426752	0	0.49126	0.551842	0.449734	0.586624	0	1
SAVERM_785	1.585	2.905	1.83	2.65	11.0066	18.134	12.4822	20.2964	0.666466	0.273987	0.166181	0.788629	0.818531	0.181421
SAVERM_786	0.88	1.005	1.14	1.35	34.8881	36.1762	44.419	59.5786	0.0507681	0.900193	0.334456	0.40053	0.75047	0.0589112
SAVERM_787	7.16	7.615	11.155	7.66	67.1882	64.7496	102.997	79.0092	-0.0526952	0.867826	0.604402	0.0492724	0.228669	0.470288
SAVERM_788	7.145	13.33	18.285	14.105	48.3492	81.4882	121.796	105.088	0.738256	0.0155073	1.30911	1.12013e-05	1.09969	0.000298626
SAVERM_789	3.01	3.49	2.495	2.49	61.9021	64.8185	50.5918	55.9404	0.0653442	0.852114	-0.282427	0.425334	-0.143365	0.689263
SAVERM_790	1.045	1.35	1.61	0.3	5.98918	7.11464	9.15219	1.78799	0.212211	0.806214	0.530717	0.534782	-1.2941	0.169608
SAVERM_791	3.015	2.675	2.14	2.215	66.2248	51.818	46.172	53.8262	-0.347223	0.357262	-0.50559	0.181228	-0.289998	0.446622
SAVERM_792	1.96	1.43	0.825	1.065	38.9505	25.3405	16.0866	23.6648	-0.594402	0.219242	-1.21534	0.0146883	-0.683659	0.166026
SAVERM_793	0.375	0.075	0.465	0.565	3.00712	0.48809	3.60442	4.73831	-1.42153	0.19589	0.193288	0.854323	0.480919	0.648407
SAVERM_794	1.44	0.865	1.01	1.915	28.924	15.7165	19.9654	42.3511	-0.837483	0.0819816	-0.509985	0.275625	0.530409	0.241013
SAVERM_795	7.325	39.565	17.71	10.595	75.6485	362.921	180.108	119.451	2.22742	2.83795e-15	1.23028	1.69593e-05	0.645608	0.0280926
SAVERM_796	4.055	30.71	6.41	3.25	35.8014	242.667	55.705	31.4127	2.70789	1.47846e-16	0.619165	0.0726605	-0.183026	0.622414
SAVERM_797	0	0.085	0	0	0	0.465122	0	0	0.670495	0.379825	0	1	0	1
SAVERM_798	0	0	0	0	0	0	0	0	NA	NA	NA	NA	NA	NA
SAVERM_799	0	0	0	0	0	0	0	0	NA	NA	NA	NA	NA	NA
SAVERM_800	0	0	0	0	0	0	0	0	NA	NA	NA	NA	NA	NA
SAVERM_801	396.795	234.635	724.845	77.305	8244.47	4401.57	14884	1802.45	-0.893028	0.000913399	0.840755	0.00177729	-2.16276	1.16705e-15
SAVERM_802	1.3	0.91	2.62	0.455	15.8987	10.0202	31.6401	6.28906	-0.609501	0.34743	0.929683	0.128687	-1.17926	0.086093
SAVERM_803	31.095	75.03	109.37	120.1	742.066	1625.77	2569.42	3163.2	1.12555	1.1056e-11	1.7825	3.28405e-27	2.08107	1.88053e-36
SAVERM_804	81.55	317.735	620.055	251.165	293.464	1036.34	2197.99	989.828	1.80339	4.38782e-17	2.87945	1.76473e-41	1.73748	6.88357e-16
SAVERM_805	0.27	0	0.985	0.31	0.494224	0	1.78317	0.595996	-0.612922	0.577788	0.874998	0.438745	0.0880196	0.93694
SAVERM_806	1.48	5.045	11.805	16.79	36.8901	115.276	288.858	457.062	1.60951	4.39183e-08	2.91717	1.54392e-24	3.57269	3.38977e-36
SAVERM_807	19.615	43.34	32.99	61.04	67.2299	133.214	111.578	229.218	0.969855	0.000506235	0.719894	0.0102226	1.74348	2.38615e-10
SAVERM_808	0.26	0.51	0.21	0.44	4.97566	8.60188	3.95501	9.23938	0.676417	0.403421	-0.269265	0.748414	0.767537	0.34649
SAVERM_809	0.195	0.185	0.35	0.65	1.49103	1.39537	2.59859	5.275	-0.051746	0.962438	0.526352	0.627048	1.26695	0.239242
SAVERM_810	0.25	0.815	0.925	1.345	3.97886	11.9037	14.6921	23.8427	1.37815	0.0470703	1.66	0.0152889	2.31311	0.000654887
SAVERM_811	0.79	4.235	6.445	5.175	4.48144	21.855	35.8157	32.4268	2.05844	0.000672242	2.73943	3.83163e-06	2.60206	1.47018e-05
SAVERM_812	7.14	16.32	29.62	26.655	21.4187	44.2899	87.2912	86.9648	1.00902	0.010938	1.96407	2.97599e-07	1.95788	4.25044e-07
SAVERM_813	0.785	0.945	1.295	1.755	3.99557	4.30094	6.5536	9.86503	0.0837078	0.923335	0.600733	0.479057	1.10308	0.191938
SAVERM_814	3.51	1.09	0.91	3.555	13.9887	3.83582	3.56634	15.6471	-1.63621	0.0309724	-1.72227	0.023033	0.146807	0.83304
SAVERM_815	6.78	4.705	4.045	10.17	17.4232	10.9505	10.2342	27.7449	-0.610961	0.346163	-0.699778	0.280389	0.616972	0.323839
SAVERM_816	0.2	0.995	0.965	0.78	0.50258	2.34858	2.32416	2.26536	1.03964	0.367113	1.02009	0.376018	1.0058	0.383625
SAVERM_817	4.885	8.615	8.9	17.49	19.8943	31.1287	35.7855	77.9655	0.613169	0.170878	0.812255	0.0661549	1.89896	1.11252e-05
SAVERM_818	2.955	6.025	5.335	7.415	45.4089	82.717	80.8295	124.637	0.845295	0.0102862	0.814497	0.0132033	1.42672	1.22731e-05
SAVERM_819	0.89	1.315	1.425	1.755	15.4964	20.9247	24.4995	34.1258	0.409452	0.437376	0.624417	0.229981	1.08179	0.037011
SAVERM_820	43.805	67.635	50.365	36.095	182.029	254.697	206.116	166.158	0.480099	0.0383244	0.177527	0.44614	-0.12879	0.589382
SAVERM_821	42.46	78.985	62.65	38.455	260.116	432.161	377.719	259.859	0.725419	0.000831697	0.532993	0.0142244	-0.00102475	0.99632
SAVERM_822	29.88	56.055	44.525	35.125	518.455	873.08	760.811	669.447	0.747096	3.66331e-05	0.549872	0.00241043	0.366385	0.0450229
SAVERM_823	9.405	11.71	10.915	11.61	73.3444	83.1879	83.7708	99.783	0.179595	0.555549	0.188291	0.534841	0.437163	0.151818
SAVERM_824	2.425	1.115	2.39	3.17	9.4571	4.20907	9.22835	13.8294	-0.979814	0.218135	-0.0267652	0.971796	0.488631	0.516714
SAVERM_825	7.745	31.995	12.285	12.4	99.5133	369.025	155.73	178.59	1.85855	4.42575e-10	0.634019	0.0363619	0.829481	0.00639759
SAVERM_826	319.42	672.76	1057.79	1565.97	930.509	1765.41	3034.52	5005.79	0.915588	1.86e-05	1.69049	2.27002e-15	2.4066	1.4605e-29
SAVERM_827	0.885	4.5	2.55	162.99	12.8749	63.182	36.3107	2725.26	1.39959	0.179959	0.870376	0.404581	5.60717	7.49491e-08
SAVERM_828	0.755	0.795	1.085	0.87	33.4222	32.2485	46.9795	42.4105	-0.0474199	0.909807	0.474341	0.244197	0.332393	0.424944
SAVERM_829	63.135	80.215	75.08	80.975	340.782	390.444	399.904	482.046	0.194519	0.33716	0.22972	0.255764	0.496625	0.0142361
SAVERM_830	32.735	49.15	46.455	55.4	105.175	141.77	146.837	194.137	0.424217	0.110735	0.474052	0.0733902	0.871655	0.000989523
SAVERM_831	18.445	35.25	41.98	46.11	275.805	478.266	618.44	755.635	0.787772	8.26218e-05	1.15594	5.99523e-09	1.44267	4.15142e-13
SAVERM_832	9.115	24.59	25.29	19.06	134.728	328.675	367.996	308.016	1.26903	9.17293e-07	1.43009	2.83729e-08	1.17598	6.19806e-06
SAVERM_833	7.885	24.715	23.065	16.07	95.9367	269.753	275.995	211.329	1.46126	3.94577e-06	1.49362	2.32027e-06	1.11427	0.000490538
SAVERM_834	13.38	34.02	40.395	29.82	257.914	588.609	767.389	632.015	1.17429	5.91318e-06	1.55259	1.86911e-09	1.27581	8.96842e-07
SAVERM_835	12.675	33.485	40.36	29.94	207.437	490.985	650.69	535.324	1.22862	2.17751e-07	1.63128	4.59997e-12	1.35201	1.25282e-08
SAVERM_836	8.22	19.12	23.22	12.85	173.319	364.035	482.012	298.753	1.06141	2.74821e-07	1.46362	8.49844e-13	0.778802	0.000202257
SAVERM_837	0.195	0.095	0.265	0.895	0.988448	0.465122	1.31834	5.15638	-0.461839	0.687577	0.224902	0.843271	1.57856	0.160423
SAVERM_838	0.71	0.67	0.9	1.325	12.4726	10.5313	15.6598	25.2127	-0.225057	0.719496	0.301325	0.620097	0.94174	0.117692
SAVERM_839	0.17	0.705	0.885	1.375	4.48979	17.02	22.6402	38.9828	1.71782	0.00654715	2.10542	0.000709428	2.8512	3.69871e-06
SAVERM_840	0.395	0.86	1.35	2.915	4.49815	9.39432	15.2331	36.6581	0.923625	0.189779	1.55286	0.0233313	2.74273	4.35862e-05
SAVERM_841	0.425	1.3	1.64	2.255	4.48144	12.0185	16.9782	25.3313	1.22338	0.0918808	1.68194	0.0184686	2.21107	0.00188203
SAVERM_842	0	0.35	0.545	0.75	0	4.25501	7.05651	10.9384	2.42381	0.0197385	3.04564	0.00296724	3.59194	0.00044329
SAVERM_843	0.05	0.355	0.395	0.78	0.50258	3.30179	3.91693	8.64339	1.54437	0.141676	1.74235	0.0950723	2.672	0.00970222
SAVERM_844	0.055	0.32	0.485	0.78	1.00516	5.27712	8.6795	15.7064	1.64196	0.0801072	2.25485	0.0143657	3.0191	0.000961287
SAVERM_845	0.055	0.25	0.435	0.82	2.50454	10.0432	19.4625	39.816	1.65576	0.0240815	2.5481	0.000341684	3.52087	5.56217e-07
SAVERM_846	0.02	0.23	0.57	0.865	0.50258	5.20822	13.6784	23.2764	2.04073	0.0291185	3.27032	0.000309199	3.97837	1.03923e-05
SAVERM_847	0.04	0.2	0.34	0.515	2.01032	8.64782	16.5133	28.2845	1.6774	0.0339069	2.53591	0.000975767	3.26105	1.96437e-05
SAVERM_848	0.04	0.1	0.145	0.335	0.996804	2.39452	3.99309	10.3721	0.787553	0.439453	1.36339	0.171343	2.52808	0.00980052
SAVERM_849	0.19	0.22	0.37	1.11	4.50651	4.7431	8.45101	28.0444	0.0643979	0.933859	0.785795	0.290442	2.37699	0.000901185
SAVERM_850	10.745	21.615	22.42	22.21	126.158	229.937	259.146	286.053	0.857619	0.000140652	1.02841	4.28297e-06	1.16948	2.04556e-07
SAVERM_851	1.125	0.15	0.9	1.59	3.5097	0.465122	2.75091	5.30465	-1.58868	0.148093	-0.260334	0.80573	0.444648	0.672449
SAVERM_852	0.255	0.465	0.3	0.285	6.01424	9.624	7.09459	7.5107	0.580888	0.473914	0.204584	0.80264	0.276006	0.738974
SAVERM_853	0	0.045	0.035	0.025	0	0.953213	0.853503	0.595996	0.928542	0.391614	0.869274	0.422819	0.648204	0.545361
SAVERM_854	0.015	0.015	0.095	0.03	0.50258	0.465122	3.06342	1.13268	-0.035765	0.975335	1.38914	0.229389	0.508128	0.660684
SAVERM_855	0.04	0.065	0.11	0.07	0.996804	1.41834	2.63667	1.75833	0.283216	0.802334	0.875145	0.434692	0.467475	0.679938
SAVERM_856	0.345	0.04	0.12	0.045	3.95379	0.465122	1.35642	0.566341	-1.63415	0.156893	-0.979598	0.394753	-1.51388	0.189774
SAVERM_857	0.295	0.945	1.32	1.86	5.99753	17.1808	26.1987	41.7255	1.37162	0.0243823	1.94393	0.00110383	2.58931	1.21659e-05
SAVERM_858	0.31	0.44	0.285	1.19	0.988448	1.39537	0.891584	4.11266	0.266611	0.815679	-0.0835985	0.941881	1.27699	0.260822
SAVERM_859	0.225	0.155	0.16	0.29	4.48979	2.83667	3.06342	6.37802	-0.5124	0.587675	-0.426968	0.648893	0.414739	0.65285
SAVERM_860	0.255	0.27	0.44	0.63	5.95576	5.71928	10.1199	15.7953	-0.0531908	0.945471	0.671109	0.371196	1.2423	0.0957915
SAVERM_861	0.775	1.24	1.285	2.3	9.93461	14.6714	16.2468	32.4565	0.51472	0.401224	0.653717	0.28156	1.58694	0.00774081
SAVERM_862	0.285	0.88	0.615	1.345	7.9995	22.3661	16.9782	41.3371	1.37587	0.0150958	0.996773	0.0818331	2.22164	6.45658e-05
SAVERM_863	0.35	0.745	1.04	1.25	6.4834	12.4377	19.1119	25.183	0.839538	0.196364	1.4194	0.0249826	1.78837	0.0047556
SAVERM_864	0.695	2.075	1.845	2.035	2.47948	6.67249	6.39341	8.07705	1.11783	0.217678	1.05772	0.242952	1.3515	0.136705
SAVERM_865	0.255	0.33	0.41	0.75	9.9931	11.8577	15.6979	32.9042	0.227799	0.711783	0.596849	0.322242	1.60716	0.00643099
SAVERM_866	0.075	1.37	0.815	1.41	0.50258	8.13676	5.34951	10.4314	2.63995	0.00603629	2.11582	0.0293471	2.95463	0.00210571
SAVERM_867	0.235	0.45	0.445	0.845	6.49176	11.4386	12.2918	26.0784	0.730449	0.272917	0.831962	0.207775	1.83806	0.0044467
SAVERM_868	0.115	0.16	0.405	0.775	2.9737	3.78988	10.3103	22.0547	0.269587	0.746385	1.5132	0.0538909	2.52098	0.001097
SAVERM_869	1.5	2.305	2.14	3.325	34.3855	46.9371	48.3438	84.0766	0.433081	0.255062	0.478026	0.206223	1.25657	0.000746973
SAVERM_870	12.735	18.285	20.94	29.755	40.3747	52.4037	65.3982	103.896	0.366928	0.280058	0.680141	0.0412973	1.33603	5.12972e-05
SAVERM_871	11.365	16.72	18.72	26.635	151.967	203.482	246.68	393.89	0.417009	0.0718858	0.692193	0.00254803	1.36108	2.36371e-09
SAVERM_872	1.55	1.89	1.865	3.255	21.3603	23.7614	25.4751	49.3548	0.144747	0.77331	0.244028	0.62427	1.15213	0.0184697
SAVERM_873	0.21	0.415	0.19	0.795	1.00516	1.88346	0.891584	4.11266	0.53176	0.636989	-0.094973	0.93336	1.30933	0.242094
SAVERM_874	0.315	0.275	0.325	0.59	7.95772	6.58062	8.06234	16.3617	-0.233163	0.757114	0.0121309	0.986953	0.928477	0.201652
SAVERM_875	4.41	6.11	3.945	4.335	60.8635	76.2111	53.5712	66.0753	0.318312	0.33361	-0.181086	0.58885	0.117285	0.727397
SAVERM_876	0.89	0.895	0.605	16.045	5.4866	5.18525	3.6425	103.466	-0.0521735	0.960612	-0.372391	0.725062	3.19763	0.00216733
SAVERM_877	16.23	83.79	22.425	20.49	123.059	564.48	167.55	169.58	2.17082	1.89371e-17	0.439036	0.0941301	0.45513	0.0860612
SAVERM_878	0	0	0	0	0	0	0	0	NA	NA	NA	NA	NA	NA
SAVERM_879	7.57	8.055	8.775	7.05	103.759	98.8757	118.428	106.698	-0.069134	0.806882	0.188179	0.500249	0.0406	0.886709
SAVERM_880	0	0.15	0	0.125	0	0.48809	0	0.566341	0.495624	0.560037	0	1	0.551766	0.513141
SAVERM_881	2.265	3.975	6.025	11.285	36.3875	58.0311	95.3233	199.267	0.657939	0.0387083	1.36116	9.56861e-06	2.41149	1.38303e-15
SAVERM_882	13.28	9.95	7.11	5.625	143.942	96.8774	76.0669	68.0737	-0.562057	0.0681187	-0.901726	0.00372979	-1.05706	0.000919705
SAVERM_883	13.025	12.43	11.915	9.06	160.168	140.76	144.406	122.941	-0.182625	0.53174	-0.147149	0.613146	-0.375204	0.205616
SAVERM_884	1.845	2.37	1.74	1.315	25.9253	29.6644	24.0347	20.3261	0.184728	0.696111	-0.104316	0.826956	-0.333256	0.500303
SAVERM_885	229.855	218.345	266.84	202.04	1083.19	930.715	1238.73	1043.95	-0.217703	0.208932	0.192474	0.264147	-0.0531442	0.759404
SAVERM_886	2.565	5.315	6.84	6.065	21.8963	40.9652	57.2899	56.8952	0.86923	0.0349695	1.33863	0.000913047	1.33011	0.00115335
SAVERM_887	0.43	0.765	1.015	0.96	24.9786	40.0579	58.2655	61.9033	0.656974	0.11209	1.18316	0.00341526	1.26877	0.00187896
SAVERM_888	0.39	1.575	1.055	1.985	8.46865	30.9679	22.6021	47.1488	1.753	0.000762953	1.31876	0.0124164	2.33718	5.91212e-06
SAVERM_889	3.485	21.58	10.7	16.695	17.9341	98.6173	54.3183	94.9854	2.37677	1.67538e-09	1.53912	0.000129254	2.32506	4.91123e-09
SAVERM_890	1.375	12.14	4.675	3.05	35.8599	283.632	120.021	87.2049	2.93501	3.85637e-24	1.70869	8.1356e-09	1.25355	4.16036e-05
SAVERM_891	2.335	2.685	1.63	5.335	20.5139	21.4128	14.1511	50.8434	0.0602631	0.909571	-0.49691	0.360345	1.24616	0.0153621
SAVERM_892	6.03	9.685	5.42	7.935	28.9324	41.9414	25.6655	41.0376	0.514954	0.253931	-0.162845	0.724675	0.480814	0.292672
SAVERM_893	1646.62	2995.59	2577.97	2867.78	4796.88	7942.45	7403.98	9080.98	0.721642	0.00047958	0.621175	0.00264923	0.913299	9.92131e-06
SAVERM_894	58.95	80.735	37.93	86.465	424.286	520.23	269.45	684.26	0.291407	0.164126	-0.648024	0.0023376	0.683963	0.00107359
SAVERM_895	64.695	53.66	45.175	60.375	216.181	162	148.544	221.47	-0.412348	0.0726852	-0.536863	0.019582	0.0340861	0.881364
SAVERM_896	193.265	197.25	104.47	42.86	1589.67	1470.13	846.129	385.893	-0.112162	0.504293	-0.905043	8.82779e-08	-2.03107	3.63969e-31
SAVERM_897	44.175	120.785	276.865	1026.82	227.096	558.996	1401.97	5788.77	1.28933	1.83209e-12	2.60863	1.34412e-47	4.6439	8.75661e-149
SAVERM_898	4.88	6.18	7.18	21.91	42.8375	50.549	62.0603	213.876	0.234622	0.521721	0.518417	0.150536	2.26907	7.83163e-11
SAVERM_899	22.715	29.71	26.2	60.16	222.832	265.677	253.668	648.465	0.251931	0.244957	0.186414	0.389225	1.52831	6.40333e-13
SAVERM_900	1.925	2.86	2.71	3.4	10.9481	14.3901	15.195	21.4291	0.358518	0.556875	0.432798	0.47481	0.898501	0.136537
SAVERM_901	2.88	2.825	2.315	1.165	43.2732	38.5477	34.4291	19.6114	-0.16114	0.714132	-0.315515	0.474248	-1.08656	0.0211457
SAVERM_902	16.105	34.035	28.135	26.255	126.955	243.236	218.69	225.25	0.926051	0.000284224	0.774817	0.00242074	0.815172	0.00155138
SAVERM_903	19.37	24.005	25.61	18.34	302.87	337.736	394.363	315.77	0.15559	0.436531	0.377867	0.0570259	0.0597742	0.76743
SAVERM_904	16.65	28.32	45.295	46.955	240.372	370.783	644.052	742.878	0.620746	0.0015888	1.41186	2.96025e-13	1.61624	7.95905e-17
SAVERM_905	8.28	4.35	2.535	4.9	37.9705	17.7148	11.4764	24.8864	-1.04628	0.0442443	-1.62224	0.00248685	-0.579879	0.260237
SAVERM_906	16.8	14.155	10.11	10.69	369.914	283.437	218.971	260.606	-0.380365	0.0829436	-0.750471	0.000683248	-0.499962	0.0242252
SAVERM_907	54.415	47.705	27.77	23.77	484.864	383.306	244.005	230.914	-0.336059	0.128423	-0.980683	1.15871e-05	-1.06091	2.8704e-06
SAVERM_908	1.115	1.545	1.945	3.03	14.9604	18.9954	25.5815	44.3171	0.325308	0.52842	0.728903	0.148057	1.49144	0.00269068
SAVERM_909	1.36	2.345	2.865	4.305	17.9675	28.0853	37.1721	62.2591	0.615608	0.173598	1.00321	0.0234715	1.72686	7.93688e-05
SAVERM_910	3.825	5.325	6.73	11.945	31.7891	40.3852	55.1259	109.589	0.33245	0.404762	0.767565	0.049394	1.73487	6.28232e-06
SAVERM_911	0.91	1.38	1.865	3.37	9.97639	13.0406	20.2399	39.8457	0.342807	0.589682	0.937986	0.129908	1.84896	0.00247219
SAVERM_912	0.74	0.605	0.53	1.005	11.9449	8.9981	8.48909	17.9717	-0.368581	0.577538	-0.449784	0.496305	0.542935	0.397526
SAVERM_913	22.67	33.665	19.345	12.725	188.404	249.615	158.237	117.01	0.400702	0.104902	-0.249173	0.320244	-0.677038	0.00892886
SAVERM_914	8.95	8.285	5.57	4.25	74.7686	62.0737	45.6993	38.9531	-0.263467	0.444611	-0.696777	0.0466093	-0.91749	0.0115939
SAVERM_915	1.345	1.99	2.64	3.395	7.99114	10.9045	15.5075	22.1141	0.407078	0.53003	0.875751	0.165922	1.35059	0.0320436
SAVERM_916	1.325	2.66	2.25	4.785	26.4362	49.2225	44.3507	104.37	0.868831	0.0297969	0.721541	0.0717237	1.92333	8.42443e-07
SAVERM_917	1.465	1.795	1.85	1.825	13.9803	15.2973	17.527	19.1637	0.11933	0.842044	0.309411	0.600923	0.423176	0.479398
SAVERM_918	0.22	0.185	0.43	0.54	6.4834	5.18525	12.5583	17.4647	-0.270484	0.718229	0.850378	0.228891	1.28665	0.0681808
SAVERM_919	0.27	0.37	0.19	0.415	6.46669	8.06786	4.41984	10.9681	0.278718	0.719956	-0.4628	0.563789	0.670565	0.386398
SAVERM_920	0.575	0.07	0.125	0	4.01228	0.465122	0.853503	0	-1.71034	0.139076	-1.35426	0.241802	-2.22717	0.0521142
SAVERM_921	6.65	6.12	5.28	7.65	39.8889	32.9433	31.2895	50.9056	-0.267356	0.523535	-0.333973	0.42482	0.342204	0.407122
SAVERM_922	10.235	9.145	5.405	9.58	182.432	146.864	95.1027	188.868	-0.309444	0.220146	-0.925424	0.000331457	0.0500727	0.842336
SAVERM_923	22.96	26.92	19.295	19.86	263.567	278.476	218.378	253.695	0.0783262	0.738705	-0.268001	0.256495	-0.0533859	0.82196
SAVERM_924	2.725	4.335	3.54	5.5	96.8404	140.616	123.656	214.048	0.531275	0.054812	0.346816	0.211223	1.12836	3.89726e-05
SAVERM_925	0.25	0.265	0.29	0.96	2.48783	2.37155	2.75091	10.4314	-0.0508052	0.958702	0.0883425	0.927566	1.68097	0.0729064
SAVERM_926	0.055	0.09	0.17	0.305	7.48021	11.8807	24.1489	48.0739	0.605932	0.302298	1.56859	0.0049948	2.52498	4.32606e-06
SAVERM_927	0.02	0.05	0.15	0.225	0.50258	0.976181	3.41401	5.75237	0.371515	0.744967	1.49106	0.1855	2.02677	0.0715045
SAVERM_928	0	0.12	0.255	0.435	0	1.41834	3.06342	5.84134	1.35084	0.233343	2.13265	0.0564001	2.84741	0.0105224
SAVERM_929	0.28	0.325	0.315	0.965	14.4578	15.6247	15.9724	53.764	0.107546	0.841711	0.135074	0.800572	1.8042	0.000389317
SAVERM_930	0.15	0.24	0.095	0.405	5.50331	7.29839	3.49017	16.2727	0.332277	0.698691	-0.513191	0.560993	1.33855	0.112262
SAVERM_931	2.52	3.415	5.1	3.445	25.4644	31.0139	50.7822	38.7159	0.272927	0.535109	0.961636	0.0242131	0.584389	0.18363
SAVERM_932	3.47	5.47	5.16	4.435	58.8616	84.6063	86.1331	83.7801	0.513511	0.11695	0.537339	0.0995308	0.500749	0.130707
SAVERM_933	0.2	0.13	0.225	0.315	2.99877	1.86049	3.17767	4.76797	-0.434269	0.689742	0.0532948	0.960524	0.46431	0.66618
SAVERM_934	0.09	0.045	0.285	0.26	1.00516	0.465122	3.1015	2.97998	-0.435961	0.705603	0.96804	0.396364	0.907169	0.42824
SAVERM_935	2.915	3.735	5.045	6.835	118.578	136.866	202.481	304.022	0.203796	0.407388	0.763603	0.00151774	1.34311	2.08087e-08
SAVERM_936	0.575	1.01	2.13	7.685	7.50527	11.9037	27.1743	108.96	0.605668	0.272029	1.73614	0.000774604	3.68489	1.3049e-13
SAVERM_937	0.94	1.34	3.685	13.44	11.4591	15.1366	44.2746	178.789	0.377109	0.42709	1.86456	1.82223e-05	3.83702	7.18143e-20
SAVERM_938	0.105	0.145	0.185	1.12	17.9759	21.9698	30.5121	206.383	0.273764	0.535249	0.733237	0.0862632	3.42308	1.61364e-17
SAVERM_939	0.085	0.125	0.23	1.445	22.4824	30.0836	59.9265	417.923	0.401945	0.304212	1.36779	0.000230216	4.12429	4.29977e-31
SAVERM_940	0.235	0.5	1.715	10.95	3.49299	7.06871	25.399	178.282	0.849802	0.192887	2.57499	1.57531e-05	5.30664	3.19705e-20
SAVERM_941	3.31	6.44	9.435	24.775	64.7839	114.621	181.967	528.436	0.809969	0.00253241	1.46824	2.08413e-08	2.99061	2.45606e-31
SAVERM_942	0.205	0.425	0.36	0.78	48.8684	89.5733	84.3959	200.752	0.852813	0.00967499	0.770764	0.0193127	1.99798	5.8685e-10
SAVERM_943	0.435	0.69	0.665	1.845	90.5671	129.028	136.855	419.177	0.500244	0.0856635	0.585761	0.0430969	2.17672	1.5447e-14
SAVERM_944	0.34	0.575	1.055	3.925	3.47628	5.25415	10.6228	43.6914	0.483542	0.515401	1.39745	0.0470329	3.32107	8.48411e-07
SAVERM_945	0.875	1.49	1.58	4.72	15.4296	23.4571	27.5629	90.5704	0.567952	0.233334	0.79369	0.090627	2.45523	5.11526e-08
SAVERM_946	0.485	0.355	0.925	2.985	7.43007	4.78903	13.8767	49.5921	-0.552154	0.432861	0.810126	0.209592	2.54209	4.39732e-05
SAVERM_947	0.35	0.35	1.305	4.88	4.50651	3.85879	16.5133	67.4719	-0.191486	0.796016	1.6758	0.0115155	3.60504	1.98186e-08
SAVERM_948	1.93	4.8	5.115	12.11	28.4465	63.8653	74.398	197.123	1.13594	0.000842241	1.3542	5.59922e-05	2.73753	6.19477e-17
SAVERM_949	0.26	0.245	0.35	2.445	2.48783	2.32561	3.41401	25.69	-0.0619417	0.948086	0.352306	0.704949	2.83385	0.00136085
SAVERM_950	0.395	0.54	1.03	4.91	7.94936	9.97428	20.4303	106.633	0.292347	0.616565	1.25774	0.0222077	3.55538	1.24493e-11
SAVERM_951	0.5	1.02	1.735	14.115	5.4866	10.4164	18.7994	169.399	0.824025	0.154417	1.6177	0.00321473	4.71052	7.5478e-20
SAVERM_952	0.3	0.63	0.97	7.02	4.49815	8.1827	14.3875	113.817	0.734882	0.26271	1.50185	0.0165368	4.3553	2.21569e-13
SAVERM_953	4.165	6.265	8.545	16.04	44.7977	60.9597	90.5608	190.656	0.433587	0.172327	0.995319	0.00127223	2.05379	1.22421e-11
SAVERM_954	8.04	18.255	16.07	12.365	181.837	368.623	358.57	307.364	1.00862	9.90486e-06	0.970265	2.08676e-05	0.749296	0.00116998
SAVERM_955	9.99	26.56	23.455	23.72	251.547	606.462	581.465	658.573	1.26059	3.36202e-11	1.19989	2.72008e-10	1.3788	4.76762e-13
SAVERM_956	23.985	45.985	25.505	72.665	411.019	708.157	431.063	1372.73	0.779306	3.2166e-05	0.0686616	0.716912	1.72863	1.55821e-20
SAVERM_957	108.685	251.905	173.46	514.24	270.051	562.223	424.89	1389.8	1.04434	3.37233e-05	0.645409	0.0106242	2.33533	1.0077e-20
SAVERM_958	83.575	125.385	27.6	183.15	204.086	273.819	66.6101	486.293	0.417554	0.124985	-1.58369	4.20553e-08	1.2353	4.84028e-06
SAVERM_959	0.37	0.95	0.12	2.46	1.50774	3.3707	0.464833	11.0274	0.823108	0.423301	-0.857597	0.429545	2.24229	0.025443
SAVERM_960	21.275	26.41	28.765	30.73	123.973	139.847	164.943	199.302	0.17132	0.531935	0.405395	0.135499	0.676316	0.0130232
SAVERM_961	4.635	6.39	5.73	6.95	75.8239	93.9948	92.4201	126.549	0.304019	0.321581	0.281036	0.358264	0.727828	0.0171091
SAVERM_962	0.775	0.99	1.41	0.745	3.49299	3.85879	6.24109	3.54632	0.105939	0.911829	0.67126	0.474548	0.0119473	0.990173
SAVERM_963	1.75	8.455	8.325	5.025	28.3713	124.595	132.61	89.4406	2.08672	1.27751e-10	2.17426	1.71782e-11	1.61492	1.18014e-06
SAVERM_964	489.305	1040.12	591.82	1777.57	3081.44	5992.74	3671.7	12310.9	0.954098	5.14243e-08	0.251358	0.151896	1.98681	7.12825e-30
SAVERM_965	17.615	20.715	10.195	7.99	107.169	113.128	61.0545	53.4378	0.0764419	0.790571	-0.798727	0.00733826	-0.985401	0.00143343
SAVERM_966	3.17	7.385	6.445	23.815	20.8827	44.6173	41.8664	174.594	1.05457	0.00789032	0.963171	0.0152217	2.98139	3.98683e-15
SAVERM_967	1.125	1.85	2.04	4.745	19.4418	29.0156	34.8177	89.6482	0.552968	0.20508	0.81031	0.0588891	2.13371	2.86519e-07
SAVERM_968	0.485	0.395	0.35	0.745	6.9442	4.83497	4.92275	11.653	-0.444477	0.598374	-0.420593	0.616294	0.642918	0.43233
SAVERM_969	0.07	0.375	0.45	0.225	0.996804	4.7431	6.12685	3.45735	1.53709	0.128888	1.84803	0.065538	1.17529	0.25398
SAVERM_970	0.13	0.42	0.38	0.28	3.00712	8.1827	8.37485	6.94436	1.17587	0.174228	1.21254	0.159642	0.975773	0.26707
SAVERM_971	0.345	0.82	0.74	0.76	5.4866	11.8807	11.6287	13.352	0.989408	0.159928	0.958368	0.172356	1.14129	0.106909
SAVERM_972	2.37	3.645	2.16	1.47	34.3605	47.6606	30.9008	22.888	0.454585	0.306591	-0.144318	0.750024	-0.56457	0.23275
SAVERM_973	0.265	0.68	0.985	1.745	10.0098	23.6695	36.7532	72.6016	1.16284	0.0246614	1.77091	0.000449178	2.71871	4.70449e-08
SAVERM_974	3.4	8.875	14.295	20.63	39.8889	94.2992	165.218	262.89	1.21352	0.000102582	2.0105	4.39244e-11	2.67078	1.38722e-18
SAVERM_975	11.29	11.955	7.6	5.835	275.285	259.354	182.264	157.514	-0.0856528	0.732632	-0.588482	0.0200563	-0.794293	0.00206628
SAVERM_976	0	0.345	0.09	0	0	1.4413	0.426752	0	1.27238	0.216786	0.536581	0.59725	0	1
SAVERM_977	0	0.03	0	0	0	0.48809	0	0	0.681974	0.372553	0	1	0	1
SAVERM_978	0.31	0.585	0.725	1.005	3.49299	6.13846	8.02426	12.6671	0.670508	0.419573	1.00164	0.220524	1.58798	0.050613
SAVERM_979	1.635	1.055	2.105	2.115	5.46153	3.30179	6.98035	8.01773	-0.570111	0.530018	0.299545	0.732621	0.463315	0.599587
SAVERM_980	10.455	18.43	14.3	11.25	207.871	324.816	280.087	246.567	0.635762	0.00996697	0.425352	0.085303	0.243662	0.330197
SAVERM_981	2.37	3.055	1.78	2.015	20.9162	23.9452	15.5075	19.2823	0.182541	0.730611	-0.404284	0.456226	-0.113811	0.834705
SAVERM_982	0.565	2.535	0.52	1.535	0.988448	3.85879	0.891584	2.92067	1.26661	0.251591	-0.0906151	0.935959	0.961804	0.388171
SAVERM_983	1.71	2.055	2.655	3.75	21.3937	23.6925	32.7601	51.2614	0.141469	0.764176	0.589034	0.200153	1.20903	0.0079871
SAVERM_984	8.42	10.935	12.965	12.92	338.452	398.38	512.935	575.786	0.233436	0.255325	0.594952	0.00347805	0.76113	0.000195017
SAVERM_985	13.665	16.39	19.47	18.445	217.772	236.632	305.791	325.43	0.118799	0.585272	0.485634	0.0239858	0.575073	0.00794965
SAVERM_986	7.605	11.615	11.46	9.295	156.138	216.477	231.499	210.086	0.467055	0.0454053	0.562125	0.0155048	0.424163	0.0720781
SAVERM_987	10.71	12.18	12.555	10.735	214.213	221.616	247.526	236.343	0.0488822	0.822843	0.206886	0.339781	0.140488	0.522626
SAVERM_988	16.43	18.395	20.325	16.635	112.622	116.114	137.19	125.443	0.0448941	0.872139	0.280325	0.309725	0.153226	0.585325
SAVERM_989	3.885	24.655	6.405	1.315	51.256	291.746	83.39	18.7457	2.46845	7.03185e-16	0.688695	0.0300024	-1.39984	0.000254385
SAVERM_990	1.99	7.75	8.28	10.355	12.9501	45.7083	53.0683	73.8825	1.73932	5.30157e-05	1.94873	4.7805e-06	2.41489	1.33078e-08
SAVERM_991	3.505	19.15	40.08	146.05	22.3654	113.117	251.938	1032.41	2.26654	6.62781e-12	3.40419	5.64833e-26	5.41629	1.56892e-64
SAVERM_992	10.49	21.425	10.075	28.97	177.062	322.381	167.55	538.224	0.855124	0.000224435	-0.0783258	0.740734	1.58853	5.00687e-12
SAVERM_993	45.935	103.255	228.455	197.91	281.401	576.154	1378.63	1330.28	1.02646	4.5593e-08	2.27737	8.00402e-35	2.22598	3.92488e-33
SAVERM_994	47.21	71.01	40.535	44.835	873.811	1195.52	739.811	917.694	0.449498	0.0151983	-0.238244	0.200874	0.0705168	0.705255
SAVERM_995	64.05	157.06	82.71	177.33	397.892	871.46	506.497	1213.94	1.12222	2.06072e-08	0.345736	0.0866806	1.59735	1.30365e-15
SAVERM_996	2.75	11.055	13.78	20.77	10.4957	38.4788	51.834	86.3095	1.77508	0.000142112	2.19327	1.80038e-06	2.90744	1.79251e-10
SAVERM_997	3.535	9.61	15.985	26.06	33.8997	82.6252	151.028	274.43	1.25541	3.31263e-05	2.11528	5.48845e-13	2.96759	1.69074e-24
SAVERM_998	1.715	6.54	12.115	20.76	45.9449	159.657	319.508	611.122	1.7679	3.21589e-11	2.75834	3.30024e-26	3.68582	4.89436e-46
SAVERM_999	2.915	5.9	4.295	10.01	45.8363	83.1133	66.404	173.488	0.840153	0.006639	0.522253	0.0946525	1.88784	4.08693e-10
SAVERM_1000	0.97	1.645	1.66	2	18.956	29.4577	32.1811	43.8129	0.605496	0.212853	0.73006	0.129801	1.15649	0.0162416
SAVERM_1001	0.66	1.28	1.225	2.02	15.4296	27.5054	28.2641	52.1569	0.791863	0.101757	0.830696	0.0842306	1.68023	0.000383093
SAVERM_1002	3.875	6.265	6.615	10.08	26.3777	37.8471	44.549	74.2977	0.496148	0.263766	0.727756	0.0971979	1.4373	0.000942479
SAVERM_1003	1.785	7.395	7.165	8.095	22.4072	83.4865	88.5793	112.391	1.84359	1.68471e-07	1.92814	3.80125e-08	2.26652	1.06754e-10
SAVERM_1004	0.1	0.28	0.88	1.935	0.50258	1.39537	4.38176	10.5203	0.702716	0.516726	1.8933	0.0709871	2.93798	0.00461764
SAVERM_1005	5.235	10.755	6.45	15.26	31.4035	57.4225	38.0256	101.334	0.843806	0.0252498	0.264087	0.492987	1.64757	8.86171e-06
SAVERM_1006	196.545	162.22	72.815	225.115	791.497	590.693	288.927	996.363	-0.419818	0.0171537	-1.44455	1.12615e-15	0.33011	0.0590427
SAVERM_1007	17.045	315.57	767.93	1755.38	128.539	2182.82	5701.97	14722.8	3.82536	1.31702e-12	5.13438	1.67981e-21	6.43122	8.27403e-33
SAVERM_1008	4.75	40.99	127.715	225.545	144.797	1147.13	3834.77	7556.08	2.95403	2.1302e-41	4.68145	1.82777e-102	5.65259	1.0081e-148
SAVERM_1009	2.195	17.52	35.46	75.265	48.3074	353.171	769.24	1819.41	2.82786	5.45324e-32	3.94237	3.93347e-62	5.17603	1.04196e-106
SAVERM_1010	1.065	13.89	20.4	42.485	21.4104	254.657	403.827	939.023	3.49032	8.54636e-34	4.15007	6.62593e-48	5.35906	1.39611e-79
SAVERM_1011	2.715	40.82	93.055	278.615	30.8174	422.871	1039.86	3474.49	3.70429	6.76599e-46	4.99284	1.45304e-83	6.72203	4.69051e-151
SAVERM_1012	4.91	65.43	157.435	448.68	15.3544	187.467	484.717	1550.43	3.21203	1.01989e-06	4.47464	8.69205e-12	6.03073	3.28701e-20
SAVERM_1013	4.285	62.895	159.57	386.945	43.709	586.812	1601.48	4353.98	3.67813	1.0231e-43	5.11302	5.12991e-84	6.54337	6.43766e-137
SAVERM_1014	3.12	36.65	57.315	125.205	41.2546	446.132	747.408	1826.64	3.37218	1.85724e-35	4.109	1.93808e-52	5.38645	1.89108e-89
SAVERM_1015	5.035	48.995	74.02	171	47.646	425.925	689.491	1780.68	3.09362	4.13671e-25	3.77888	5.24762e-37	5.13047	3.54384e-67
SAVERM_1016	10.41	24.89	21.595	35.885	68.2267	148.006	139.117	257.321	1.10013	5.02152e-05	1.01015	0.000196297	1.88807	1.80551e-12
SAVERM_1017	2.795	4.615	2.715	2.815	14.4829	21.4817	13.8386	15.7953	0.532305	0.356499	-0.0617878	0.916565	0.11378	0.848655
SAVERM_1018	26.95	51.42	30.53	67.01	211.306	361.842	235.897	575.443	0.769071	0.000236583	0.157706	0.45672	1.43349	5.16457e-12
SAVERM_1019	0.325	0.51	0.745	5.105	6.98598	9.97428	15.8581	117.509	0.458515	0.452735	1.0799	0.0659427	3.8444	4.3663e-12
SAVERM_1020	0.33	0.335	0.37	7.655	3.49299	3.30179	3.87885	84.1866	-0.051875	0.960215	0.0973016	0.925172	3.5377	0.00049168
SAVERM_1021	0.29	0.725	0.34	6.685	5.00073	11.3697	5.73818	122.218	1.05432	0.100136	0.168642	0.802528	4.32453	3.86087e-13
SAVERM_1022	0.03	0.09	0.095	6.65	0.494224	1.4413	1.70701	125.942	0.719616	0.467412	0.909047	0.34997	6.565	2.67705e-14
SAVERM_1023	0.135	0	0.095	6.79	2.98206	0	2.17184	159.976	-2.05607	0.0359863	-0.35001	0.667699	5.41477	5.35627e-16
SAVERM_1024	0.035	0.19	0.21	6.465	0.494224	2.41748	3.06342	102.908	1.21759	0.195486	1.5096	0.100671	6.27755	6.62126e-14
SAVERM_1025	0.165	0.305	0.335	9.745	2.49619	4.27797	4.99892	160.631	0.602733	0.431637	0.771307	0.305195	5.52487	2.18707e-16
SAVERM_1026	3.56	4.43	5.36	5.635	106.691	118.939	158.237	186.273	0.153795	0.554179	0.561197	0.0280404	0.794404	0.0019674
SAVERM_1027	2.29	2.19	2.38	2.845	66.7106	57.2846	68.3395	92.0351	-0.216297	0.516743	0.0323348	0.92159	0.455664	0.164737
SAVERM_1028	3.105	3.935	4.44	4.525	59.3725	67.7241	83.4964	95.9994	0.185692	0.573218	0.481256	0.138341	0.681061	0.0371983
SAVERM_1029	1.13	1.7	1.53	0.67	15.4546	20.5974	20.5826	9.92434	0.386774	0.497117	0.386296	0.49603	-0.586803	0.337877
SAVERM_1030	1.24	1.505	1.56	0.925	16.4013	18.0881	20.3541	13.3817	0.131224	0.817996	0.293325	0.603082	-0.27335	0.64429
SAVERM_1031	6.53	7.585	6.04	4.055	100.761	105.014	91.8791	69.414	0.0583695	0.844139	-0.129807	0.662986	-0.525433	0.088981
SAVERM_1032	53.765	192.85	146.05	315.58	244.15	791.379	654.097	1568.61	1.68424	1.02365e-18	1.41154	1.50986e-13	2.66521	6.01314e-45
SAVERM_1033	36.075	47.975	27.315	25.285	1174.68	1415.73	875.299	905.852	0.267828	0.129168	-0.422038	0.0174159	-0.372591	0.0365887
SAVERM_1034	0.21	0.38	0.595	0.57	2.50454	3.85879	6.82017	7.48105	0.458389	0.631287	1.12444	0.229022	1.24009	0.187558
SAVERM_1035	0.485	0.665	0.785	1.2	7.43843	9.08997	11.9031	20.2964	0.249899	0.723685	0.605847	0.382297	1.30806	0.05653
SAVERM_1036	0.18	0.93	0.955	1.26	2.00196	9.53213	10.699	15.7064	1.82535	0.0242409	1.97685	0.0139424	2.48066	0.00196449
SAVERM_1037	0.045	0.74	2.97	6.93	1.50774	23.1815	99.1182	260.129	3.17831	8.29367e-07	5.22411	5.91597e-17	6.59774	2.41325e-26
SAVERM_1038	23.49	41.685	60.46	70.215	316.95	510.957	803.898	1041.22	0.684636	0.000150244	1.3346	7.57223e-14	1.70557	1.23986e-21
SAVERM_1039	1.885	3.815	2.86	2.35	25.4477	46.2882	38.2317	34.0636	0.824538	0.0838762	0.563902	0.239362	0.396767	0.417084
SAVERM_1040	0.965	0.915	0.79	1.235	3.9705	3.34773	3.17767	5.33431	-0.18858	0.849042	-0.250862	0.799908	0.321012	0.744364
SAVERM_1041	0.245	0.115	0	0.25	1.99361	0.930245	0	2.29502	-0.620519	0.591318	-1.66133	0.15005	0.124245	0.914216
SAVERM_1042	0.135	0.275	0.265	0.15	2.5129	4.34688	4.80851	2.95032	0.567377	0.582462	0.688095	0.503188	0.159619	0.879012
SAVERM_1043	0.1	0.175	0.55	1.36	1.99361	3.32476	11.2859	30.3987	0.53207	0.541077	2.05548	0.011723	3.3614	2.70479e-05
SAVERM_1044	0.135	0.145	0.375	0.94	2.98206	2.85964	8.06234	23.0688	-0.0524412	0.951267	1.19917	0.134399	2.58942	0.000887255
SAVERM_1045	7.815	9.63	17.875	16.805	75.3381	84.6063	169.675	177.449	0.165834	0.556997	1.15511	2.14717e-05	1.21835	8.8702e-06
SAVERM_1046	39.545	86.91	134.885	82.75	306.647	605.21	1030.53	706.884	0.973858	2.29295e-07	1.73744	1.10455e-20	1.19686	2.1225e-10
SAVERM_1047	19.595	31.275	52.17	30.63	64.6502	93.346	169.767	110.988	0.518847	0.0891078	1.36938	4.09039e-06	0.764182	0.0124118
SAVERM_1048	54.965	68.695	64.325	75.265	722.866	816.582	833.434	1088.52	0.17495	0.297375	0.20435	0.22271	0.587496	0.000455594
SAVERM_1049	30.1	65.93	100.395	123.3	352.081	696.988	1156.01	1585.31	0.979159	3.22459e-08	1.70507	2.43771e-22	2.15832	7.66602e-35
SAVERM_1050	26.95	28.82	38.12	37.355	330.218	321.778	459.829	502.696	-0.036429	0.859913	0.47394	0.0201169	0.601587	0.0033163
SAVERM_1051	4.91	6.27	9.425	5.55	62.7067	72.7715	118.184	78.265	0.210174	0.515054	0.89545	0.00442076	0.313353	0.335661
SAVERM_1052	17.475	28.065	37.36	46.115	202.117	294.198	425.69	586.624	0.536611	0.0101111	1.06548	2.27185e-07	1.52466	1.2108e-13
SAVERM_1053	0.435	0.69	0.955	1.33	7.45514	10.9045	16.0485	25.3935	0.491716	0.452275	1.00334	0.115428	1.62484	0.0101726
SAVERM_1054	3.37	5.145	4.335	12.145	98.6919	135.517	125.096	390.246	0.45118	0.0654531	0.337465	0.168538	1.96311	1.06298e-16
SAVERM_1055	32.5	24.075	13.9	17.525	342.515	226.6	144.246	202.036	-0.590908	0.010842	-1.23466	1.69437e-07	-0.754573	0.00133703
SAVERM_1056	7.25	10.03	5.985	9.705	45.9449	56.8655	37.3704	67.0568	0.298873	0.433015	-0.288166	0.45926	0.529935	0.165352
SAVERM_1057	22.635	28.04	23.825	35.53	141.58	159.726	146.929	242.478	0.172493	0.493307	0.0535627	0.831661	0.766513	0.00212704
SAVERM_1058	1.85	3.99	2.93	2.67	41.3715	81.6548	64.5447	65.6572	0.96016	0.00463468	0.62631	0.0670922	0.65027	0.0612616
SAVERM_1059	41.18	56.74	21.79	13	543.375	668.759	283.265	189.523	0.296922	0.152027	-0.931774	1.04425e-05	-1.50483	5.42639e-12
SAVERM_1060	26.745	45.045	18.805	32.53	366.689	556.091	254.606	489.492	0.595497	0.00635351	-0.51975	0.0193467	0.412993	0.0601657
SAVERM_1061	55.175	130.785	190.475	155.805	954.903	2062.1	3245.64	2975.25	1.10444	1.88141e-10	1.75514	3.10536e-24	1.6304	4.69134e-21
SAVERM_1062	5.59	6.625	3.555	7.315	70.2036	74.8846	43.9621	101.034	0.0905289	0.773693	-0.660214	0.0427111	0.51546	0.0996269
SAVERM_1063	58.095	221.145	123.86	376.555	238.924	820.016	502.154	1705.81	1.76516	2.32191e-19	1.06283	7.68254e-08	2.81527	2.88001e-47
SAVERM_1064	33.11	75.785	42.735	119.61	574.478	1178.23	730.796	2288.93	1.02952	1.51971e-08	0.345039	0.0594347	1.98219	6.89203e-28
SAVERM_1065	18.925	19.335	26.76	26.75	279.726	266.021	389.356	437.762	-0.070499	0.80287	0.469717	0.0936578	0.63665	0.0233927
SAVERM_1066	4.775	5.655	4.52	2.795	38.8921	42.2227	36.3265	24.587	0.116162	0.786187	-0.0931094	0.828631	-0.638025	0.158467
SAVERM_1067	6.04	6.235	6.34	8.01	58.7195	54.7983	60.91	85.8646	-0.0980732	0.779311	0.0537986	0.876527	0.535771	0.120354
SAVERM_1068	21.3	20.395	14.68	12.57	169.717	147.518	115.091	110.692	-0.199716	0.448171	-0.554035	0.0370319	-0.607605	0.0247864
SAVERM_1069	0.47	0.625	0.6	1.005	6.96927	8.53298	8.6795	16.3024	0.25557	0.732483	0.264407	0.72244	1.0902	0.136768
SAVERM_1070	0.245	0.265	0.535	0.745	4.51486	4.32391	9.6551	15.0807	-0.0531681	0.949754	0.940427	0.244914	1.50568	0.0613488
SAVERM_1071	0.27	0.525	0.38	0.515	4.49815	7.69461	6.24109	9.358	0.650758	0.429159	0.39327	0.634803	0.895966	0.277058
SAVERM_1072	2.125	3.195	1.865	1.955	35.3991	47.006	30.5423	35.9731	0.392947	0.361596	-0.208416	0.635375	0.0229844	0.958601
SAVERM_1073	14.12	13.47	9.97	4.57	76.8207	67.7068	53.4189	26.9117	-0.175666	0.635143	-0.510485	0.171585	-1.46743	0.000277167
SAVERM_1074	30.36	20.035	14.375	9.03	202.904	120.639	94.7902	67.0597	-0.740668	0.00592744	-1.08156	6.91663e-05	-1.57041	3.76346e-08
SAVERM_1075	1.98	1.505	1.355	2.965	36.3624	25.1798	24.4614	61.0107	-0.507255	0.263485	-0.548466	0.225239	0.723217	0.096958
SAVERM_1076	1.055	1.245	1.035	2.645	36.4042	39.0128	35.2445	101.245	0.0973737	0.803281	-0.0407959	0.917055	1.4393	0.000127079
SAVERM_1077	2.45	3.5	1.76	6.155	63.8456	82.8376	45.4406	179.812	0.367207	0.291248	-0.473823	0.186057	1.46383	1.77524e-05
SAVERM_1078	1.445	1.32	1	2.245	16.9373	14.2293	11.5525	29.0288	-0.23341	0.675885	-0.514427	0.362271	0.735386	0.173137
SAVERM_1079	1.755	2.325	1.795	3.105	23.9149	27.8499	24.0728	46.8819	0.206196	0.662827	0.00766063	0.987138	0.932611	0.044669
SAVERM_1080	2.39	5.145	3.7	5.565	45.8195	88.7407	70.0543	118.173	0.933098	0.00352029	0.599904	0.0629654	1.34073	2.54914e-05
SAVERM_1081	2.785	4.61	3.09	5.785	46.8916	70.0497	51.4532	108.16	0.564384	0.117293	0.134672	0.712104	1.17844	0.00095389
SAVERM_1082	19.21	27.085	25.055	27.25	585.097	746.745	751.629	914.975	0.349871	0.0548576	0.35919	0.0483968	0.641284	0.00043244
SAVERM_1083	0.485	0.785	0.825	13.045	4.48979	6.64952	7.52134	134.537	0.489021	0.448331	0.648512	0.304818	4.64941	1.2491e-16
SAVERM_1084	9.065	6.855	5.775	3.625	75.7404	51.5194	47.4063	33.1711	-0.544316	0.119582	-0.662899	0.0582803	-1.16111	0.00173126
SAVERM_1085	40.755	67.98	55.535	51.205	2488.05	3728.23	3337.9	3451.08	0.580433	0.000449631	0.421717	0.0108027	0.469667	0.00458023
SAVERM_1086	21.835	32.745	26.04	25.11	779.257	1053.97	915.3	985.964	0.433342	0.00979613	0.230957	0.16916	0.337704	0.0451798
SAVERM_1087	137.595	222.625	130.11	255.675	1744.85	2549.45	1625.92	3578.46	0.544272	0.00104862	-0.101203	0.543574	1.031	5.18514e-10
SAVERM_1088	107.41	310.34	246.24	549.06	266.884	697.735	603.345	1495.86	1.376	9.98606e-13	1.16804	1.50337e-09	2.46922	4.55216e-38
SAVERM_1089	92.325	253.465	223.255	414.585	439.046	1097.32	1045.3	2177.8	1.31342	2.30042e-13	1.24353	3.87242e-12	2.29671	5.40716e-38
SAVERM_1090	55.84	200.975	114.61	263.165	160.285	517.537	324.37	833.016	1.67457	1.27481e-14	1.00685	4.40967e-06	2.35634	1.17558e-27
SAVERM_1091	219.9	377.05	206.27	491.575	1187	1826.13	1098.07	2903.19	0.617433	0.000743074	-0.111413	0.544487	1.28219	2.25522e-12
SAVERM_1092	23.615	26.62	25.275	26.4	160.854	161.667	169.561	196.761	0.00589819	0.981662	0.0748632	0.769405	0.286283	0.264661
SAVERM_1093	37.4	73.285	45.84	21.18	634.494	1116.8	766.055	400.632	0.807973	0.0003375	0.26933	0.233532	-0.655469	0.00434803
SAVERM_1094	91.275	130.17	105.01	62.655	1173.12	1508.07	1328.51	887.705	0.360441	0.0309948	0.178445	0.285884	-0.399829	0.0180804
SAVERM_1095	65.585	90.03	73.35	40.745	393.369	486.787	432.593	269.665	0.305061	0.128722	0.135528	0.500278	-0.539679	0.0089915
SAVERM_1096	51.695	80.59	65.945	36.18	292.323	411.323	367.142	227.257	0.488231	0.0290911	0.325692	0.145899	-0.35805	0.119272
SAVERM_1097	32.77	52.925	37.69	21.38	502.556	735.168	569.311	363.461	0.545081	0.00491969	0.178681	0.358319	-0.463008	0.0197864
SAVERM_1098	15.12	23.6	18.445	12.225	376.356	529.659	451.881	337.412	0.489154	0.0154213	0.261641	0.196036	-0.155394	0.450588
SAVERM_1099	32.755	57.135	34.235	70.815	237.122	371.001	244.554	561.913	0.639539	0.00299016	0.0449114	0.836692	1.23377	8.50621e-09
SAVERM_1100	17.63	24.97	37.775	70.645	109.523	139.726	231.691	479.025	0.345443	0.187193	1.06762	3.10501e-05	2.10268	1.10957e-16
SAVERM_1101	117.44	260.18	172.22	372.695	840.223	1680.42	1215.15	2927.66	0.994191	8.9043e-09	0.529361	0.00226382	1.79079	2.81584e-25
SAVERM_1102	13.925	19.685	11.62	12.69	78.7308	99.0595	64.781	78.5615	0.323991	0.300814	-0.274808	0.389367	-0.00386939	0.99038
SAVERM_1103	56.98	132.035	56.56	134.42	395.454	819.901	386.407	1029.01	1.04397	1.41387e-07	-0.0333368	0.868408	1.36977	4.88605e-12
SAVERM_1104	9.415	21.24	29.075	36.545	258.993	528.269	787.567	1098.9	1.02032	1.61323e-07	1.59269	1.55536e-16	2.06996	6.93358e-27
SAVERM_1105	1.42	3.7	3.56	6.92	14.9437	35.9924	37.1038	80.1716	1.21053	0.00734955	1.25349	0.00525883	2.33076	1.16382e-07
SAVERM_1106	0.99	2.94	2.59	3.73	24.8783	66.3517	64.2781	104.524	1.36864	0.000351095	1.32584	0.000523467	2.01214	1.1029e-07
SAVERM_1107	18.79	51.69	75.01	146.985	65.2029	163.867	256.479	563.831	1.30952	3.66163e-07	1.94858	1.33258e-14	3.0747	1.03623e-34
SAVERM_1108	132.68	399.205	938.455	1475.58	585.462	1627.78	4082.25	7166.79	1.45798	2.48766e-09	2.76974	6.53618e-30	3.57293	1.12216e-48
SAVERM_1109	25.64	34.3	31.14	35.7	144.989	174.949	173.722	221.917	0.267725	0.259022	0.259025	0.273446	0.607453	0.0103031
SAVERM_1110	3.635	6.22	5.175	8.825	15.4129	23.4571	21.5503	40.412	0.564894	0.295967	0.447719	0.407861	1.31016	0.0137779
SAVERM_1111	0.63	1.595	2.405	1.205	7.48856	17.1349	28.0659	15.6767	1.09583	0.0685751	1.7709	0.00251946	0.975072	0.111892
SAVERM_1112	5.26	9.44	9.795	11.315	69.2235	112.387	126.963	162.935	0.687847	0.0133197	0.862119	0.00174034	1.21604	1.02089e-05
SAVERM_1113	4.41	8.675	10.205	19.625	33.4472	61.3846	75.9291	162.546	0.8495	0.0314691	1.14307	0.0034284	2.21656	8.71243e-09
SAVERM_1114	6.115	7.245	3.87	3.695	59.733	64.985	37.2942	39.5491	0.119689	0.741954	-0.660549	0.0780142	-0.579348	0.128937
SAVERM_1115	1.34	1.135	0.71	1.005	26.9555	20.8788	14.113	22.5025	-0.346983	0.50994	-0.874125	0.1047	-0.243887	0.64626
SAVERM_1116	0.705	1.275	1.12	1.13	17.4482	28.2231	27.3647	30.8167	0.657668	0.181351	0.613626	0.211364	0.77983	0.115604
SAVERM_1117	96.59	59.66	48.835	41.885	1882.83	1048.41	938.2	900.731	-0.839923	1.99363e-06	-0.998981	1.59835e-08	-1.05738	2.71036e-09
SAVERM_1118	0.1	0	0.095	0.115	0.50258	0	0.464833	0.595996	-0.533002	0.584608	-0.0339344	0.972747	0.0664113	0.946267
SAVERM_1119	7.825	9.995	6.715	3.29	150.526	174.604	127.268	70.4577	0.211769	0.421133	-0.238903	0.369268	-1.07461	0.000143939
SAVERM_1120	0.175	0.175	0.215	0	1.49103	1.41834	1.82125	0	-0.0393346	0.972834	0.176427	0.878417	-1.29836	0.2593
SAVERM_1121	7.545	7.92	4.325	2.37	103.157	97.6928	58.1434	35.8842	-0.077307	0.799999	-0.814266	0.00943926	-1.48661	1.08087e-05
SAVERM_1122	0.36	0.6	0.89	2.595	11.4925	17.5541	28.1039	92.0647	0.574362	0.25283	1.21985	0.0116316	2.88373	6.08043e-10
SAVERM_1123	3.52	6.035	5.735	7.865	28.9658	45.5475	46.5226	71.3503	0.633605	0.114977	0.663333	0.0972183	1.26257	0.00146612
SAVERM_1124	4.665	12.465	15.925	15.83	55.7458	136.269	187.553	203.967	1.2594	0.000175577	1.71126	2.65276e-07	1.82817	4.36897e-08
SAVERM_1125	42.285	84.395	182.625	129.78	784.393	1422.74	3335.43	2651.43	0.854684	1.48586e-07	2.07794	6.26771e-38	1.74841	3.57043e-27
SAVERM_1126	8.93	9.715	8.305	9.48	190.984	185.124	175.033	223.797	-0.0453301	0.854819	-0.123836	0.616989	0.226661	0.360437
SAVERM_1127	57.79	98.235	148.735	121.03	559.526	870.255	1418.93	1289.99	0.633206	0.000695545	1.33383	6.36162e-13	1.19717	1.2779e-10
SAVERM_1128	732.015	279.98	44.635	47.87	18659.2	6540.03	1122.07	1367.42	-1.49468	2.97339e-09	-4.00671	2.05733e-56	-3.72472	5.91593e-49
SAVERM_1129	13.82	6.42	1.48	1.865	204.261	86.4897	21.4742	30.2208	-1.22213	2.65031e-05	-3.18621	2.26867e-21	-2.70475	3.68477e-16
SAVERM_1130	15.74	6.84	2.76	1.68	238.077	94.8849	41.051	27.8961	-1.30803	4.57954e-06	-2.49619	2.25461e-16	-3.03096	8.20087e-20
SAVERM_1131	5.29	5.775	2.75	3.13	47.3524	45.9609	24.3091	30.7871	-0.0433175	0.915286	-0.924667	0.029078	-0.600043	0.158248
SAVERM_1132	3.27	5.965	2.42	2.13	27.4581	45.2661	20.0416	19.7301	0.696286	0.120055	-0.433823	0.35543	-0.452314	0.348254
SAVERM_1133	2.795	4.05	3.505	2.5	62.1958	81.4423	76.7143	61.4556	0.380517	0.243384	0.295124	0.365383	-0.0165626	0.960737
SAVERM_1134	1.59	3.94	9.53	4.28	27.3578	61.0745	161.491	81.6333	1.12309	0.00146265	2.50267	1.59179e-13	1.53533	1.23203e-05
SAVERM_1135	1.865	3.635	3.43	3.04	12.4642	21.9239	22.6021	21.7553	0.757937	0.187488	0.801162	0.161483	0.741943	0.20241
SAVERM_1136	3221.65	2158.22	1193.47	276.56	16424.1	9966.62	5989.11	1564.36	-0.715418	0.000287083	-1.44484	2.49226e-13	-3.36665	2.855e-64
SAVERM_1137	4463.6	2862.74	1660.33	383.46	52586.5	30633.7	19259.5	5040.93	-0.772389	0.000505051	-1.43574	1.01872e-10	-3.35126	2.9382e-51
SAVERM_1138	64.41	51.455	46.675	36.985	653.962	475.854	466.291	414.572	-0.455203	0.017935	-0.485021	0.0115654	-0.652586	0.000788152
SAVERM_1139	171.435	138.335	69.645	18.055	1204.49	879.615	482.18	140.228	-0.450645	0.0161051	-1.312	4.18927e-12	-3.0759	1.17198e-50
SAVERM_1140	5.165	15.72	37.62	73.165	58.8448	163.821	421.75	916.639	1.45603	3.28079e-09	2.8071	5.6155e-32	3.91923	1.45922e-61
SAVERM_1141	5.06	6.095	3.705	2.775	72.6664	79.0707	52.4131	43.6321	0.119089	0.717904	-0.460963	0.170797	-0.719614	0.0395804
SAVERM_1142	0.54	0.81	0.58	0.63	10.0015	13.3909	10.6228	12.8154	0.382596	0.566289	0.0818068	0.90323	0.324016	0.632348
SAVERM_1143	1.385	4.045	10.605	18.555	17.9759	47.965	135.521	264.864	1.36626	0.000147439	2.83882	1.06647e-16	3.7944	4.50735e-29
SAVERM_1144	0.11	0.34	0.57	1.39	3.98721	10.9964	20.5064	55.8218	1.27217	0.048499	2.12133	0.000618542	3.5114	6.50852e-09
SAVERM_1145	4.77	6.31	9.715	11.69	32.8945	39.1277	65.8551	90.0098	0.240823	0.54297	0.970151	0.0113808	1.41361	0.000220592
SAVERM_1146	5.6	10.81	14.585	34.895	52.2862	92.1631	134.126	355.969	0.802817	0.00513195	1.33527	1.94319e-06	2.72762	3.00485e-23
SAVERM_1147	4.87	9.56	13.8	28.13	41.9242	75.4474	117.156	267.729	0.830796	0.00797323	1.45475	1.89905e-06	2.63099	1.86957e-18
SAVERM_1148	36.62	50.875	29.875	32.485	238.438	299.986	191.538	233.633	0.327982	0.144948	-0.313395	0.16972	-0.0288598	0.899692
SAVERM_1149	12.555	27.21	18.635	16.505	263.558	524.204	385.539	385.818	0.981112	6.06805e-05	0.542517	0.0272083	0.544144	0.0276304
SAVERM_1150	361.01	670.77	430.185	1108.75	1175.41	1956.78	1379.88	3937.79	0.730077	0.000146809	0.229775	0.233158	1.73216	1.70358e-19
SAVERM_1151	978.99	1576.55	1385.24	2734.36	12414.5	18072.9	17311.8	38138.3	0.539596	0.000246111	0.477784	0.00116878	1.61266	5.76086e-28
SAVERM_1152	66.295	109.14	62.05	118.12	1414.43	2103.63	1305.47	2749.09	0.568978	0.00207105	-0.114719	0.535997	0.952487	2.4956e-07
SAVERM_1153	250.99	508.4	389.135	646.29	1645.17	2981.14	2514.74	4642.65	0.851962	4.69874e-06	0.608255	0.00108824	1.48701	1.26328e-15
SAVERM_1154	0.1	0.1	0.2	0.16	1.99361	1.88346	3.99309	3.51667	-0.0518673	0.960672	0.735614	0.473967	0.582344	0.57594
SAVERM_1155	0.5	0.235	0.255	0.29	8.96288	3.81285	4.45792	5.78203	-1.04488	0.213699	-0.863717	0.296873	-0.546627	0.510549
SAVERM_1156	16.33	9.89	5.31	5.68	237.842	129.729	76.1352	90.3035	-0.864898	0.000643836	-1.62273	5.57362e-10	-1.38109	1.66245e-07
SAVERM_1157	0.355	0.69	0.725	0.955	4.98402	8.60188	9.88359	14.544	0.680227	0.36068	0.857971	0.243604	1.36617	0.0621418
SAVERM_1158	1.41	0.975	0.595	1.49	12.0201	7.60274	4.96083	13.948	-0.582662	0.432866	-1.11656	0.141917	0.192815	0.79108
SAVERM_1159	3.055	3.36	2.18	3.78	102.335	101.879	71.9518	140.497	-0.00567431	0.985054	-0.497646	0.105677	0.451223	0.13415
SAVERM_1160	23.43	31.16	22.345	40.665	137.517	163.832	129.249	260.509	0.248649	0.326806	-0.0878978	0.730954	0.910169	0.000286924
SAVERM_1161	20.22	26.49	31.63	929.52	111.718	130.935	172.32	5358.75	0.147627	0.886866	0.410178	0.692588	4.18958	5.35046e-05
SAVERM_1162	26.31	23.295	25.3	20.01	361.781	290.012	342.689	304.627	-0.316458	0.121878	-0.0776553	0.701901	-0.2454	0.233249
SAVERM_1163	6.63	6.275	4.715	25.98	83.1704	71.0258	58.2655	343.99	-0.197316	0.799094	-0.443715	0.567347	1.80153	0.0195967
SAVERM_1164	4.33	3.205	2.365	4.01	31.9061	21.4128	17.0924	31.7093	-0.545347	0.289062	-0.856551	0.0995556	-0.0130429	0.979546
SAVERM_1165	81.7	147.79	69.765	51.43	1242.5	2034.06	1044.2	852.545	0.706454	0.000181901	-0.249263	0.189012	-0.540023	0.00471913
SAVERM_1166	57.37	104.635	31.495	41.35	334.265	551.916	181.213	263.67	0.717362	0.000858249	-0.873031	8.67863e-05	-0.339709	0.124845
SAVERM_1167	15.225	17.26	15.51	21.975	199.578	205.153	200.02	319.023	0.0397478	0.868807	0.00264809	0.991206	0.670422	0.00495543
SAVERM_1168	39.87	52.81	41.335	48.01	211.8	251.993	215.908	282.124	0.247758	0.280062	0.026349	0.908837	0.410095	0.0747155
SAVERM_1169	3.65	6.445	2.83	1.68	44.4121	70.9569	33.8802	23.0095	0.657874	0.0973569	-0.378021	0.357736	-0.904241	0.0378201
SAVERM_1170	1.26	2.505	1.415	0.44	19.0061	34.2468	20.9332	7.48105	0.806658	0.137556	0.132532	0.810846	-1.21101	0.0502371
SAVERM_1171	9.015	8.96	7.41	4.33	155.301	139.565	125.843	81.9299	-0.15243	0.567045	-0.298536	0.263045	-0.90917	0.00113519
SAVERM_1172	11.9	11.655	8.205	4.325	157.017	140.57	106.685	62.7365	-0.156722	0.551175	-0.549911	0.0385906	-1.3027	4.38098e-06
SAVERM_1173	0.4	0.45	1.025	1.22	7.9995	8.48704	19.9576	26.7041	0.0806725	0.906664	1.19448	0.0686979	1.58935	0.015394
SAVERM_1174	10.89	12.92	17.335	23.805	94.2439	101.391	147.736	225.731	0.104406	0.689383	0.640527	0.0119534	1.24497	8.74967e-07
SAVERM_1175	0.665	0.65	0.665	1.08	7.49692	6.67249	7.32308	13.3817	-0.143896	0.854593	-0.0398758	0.95915	0.736457	0.337245
SAVERM_1176	0.445	1.09	0.61	0.465	1.00516	2.34858	1.35642	1.16234	0.723144	0.527552	0.225816	0.844114	0.113817	0.921351
SAVERM_1177	0.345	0.41	0.585	0.555	7.49692	8.09083	12.5203	13.3224	0.098384	0.890199	0.664918	0.336806	0.747413	0.286014
SAVERM_1178	0.24	0.39	0.54	0.67	7.49692	10.9734	16.7116	23.6351	0.491164	0.460886	1.05474	0.103992	1.51782	0.0189951
SAVERM_1179	0.555	0.725	1.085	0.31	4.48144	5.25415	8.56525	2.86136	0.18679	0.832839	0.78622	0.363864	-0.486018	0.59931
SAVERM_1180	1.535	2.76	4.59	5.115	36.9068	59.6562	108.529	135.756	0.674218	0.047527	1.52052	3.8865e-06	1.84013	2.42257e-08
SAVERM_1181	0.675	1.52	2.815	3.28	2.99041	6.16143	12.1697	16.1541	0.847839	0.295191	1.71558	0.028361	2.09131	0.00754321
SAVERM_1182	8.775	27.32	19.415	23.47	50.3845	140.444	109.703	148.124	1.45327	6.54357e-07	1.10183	0.000181568	1.52954	1.95282e-07
SAVERM_1183	1.295	1.78	0.325	0.455	10.9314	14.1374	2.71283	4.11266	0.335156	0.662889	-1.68194	0.0445736	-1.20234	0.148492
SAVERM_1184	9.61	11.23	5.34	6.805	68.7544	71.7206	37.6829	53.4675	0.058397	0.863411	-0.844656	0.0167602	-0.354977	0.311723
SAVERM_1185	38.27	32.395	18.72	13.715	421.363	321.02	202.488	167.29	-0.388757	0.0914598	-1.04796	7.11999e-06	-1.31729	3.41525e-08
SAVERM_1186	101.76	69.93	38.48	25.19	592.906	368.267	220.526	161.446	-0.682418	0.000489351	-1.4174	1.17935e-12	-1.86174	2.53533e-19
SAVERM_1187	18.77	27.59	22.74	17.735	355.423	473.264	423.937	369.804	0.410522	0.0286269	0.252537	0.178742	0.0570171	0.764814
SAVERM_1188	9.835	12.94	11.455	11.88	62.7819	74.0233	71.7837	82.7631	0.231515	0.489341	0.186327	0.57719	0.388707	0.248147
SAVERM_1189	2.575	3.955	2.82	2.525	40.8857	56.7277	44.0763	43.7211	0.460103	0.215711	0.105302	0.779309	0.0925051	0.809434
SAVERM_1190	0.185	0.5	0.285	13.34	3.5097	8.53298	5.07508	260.038	0.719008	0.50783	0.271866	0.802617	4.37518	5.03213e-05
SAVERM_1191	0.08	0.075	0.135	9.12	1.00516	0.930245	1.74509	121.972	-0.0321238	0.977825	0.24235	0.8338	4.06034	0.000422489
SAVERM_1192	0.095	0.215	0.115	8.155	1.50774	3.27882	1.82125	135.024	0.453393	0.691568	0.0865199	0.939705	4.03466	0.000390531
SAVERM_1193	0.775	0.865	0.46	7.37	8.95452	9.04404	5.23526	88.6551	0.00898175	0.993149	-0.502713	0.63187	2.49446	0.0162446
SAVERM_1194	2.615	4.175	2.83	10.185	25.8835	37.5715	27.6851	108.092	0.512376	0.275387	0.0955213	0.8408	1.98024	1.42588e-05
SAVERM_1195	0.495	0.47	1.37	1.69	8.45194	7.53383	23.0289	32.2192	-0.142567	0.831299	1.32823	0.0336058	1.78326	0.00426175
SAVERM_1196	3.275	2.175	5.885	5.89	18.3782	11.3467	32.5238	36.1214	-0.643106	0.24777	0.779638	0.131277	0.921987	0.0766381
SAVERM_1197	1.38	2.195	0.89	1.045	20.9329	30.7612	13.2976	17.017	0.527952	0.3266	-0.609674	0.278677	-0.284477	0.614409
SAVERM_1198	0.355	0.785	0.925	1.185	1.00516	1.92939	2.59859	3.54632	0.525215	0.639363	0.820467	0.46168	1.11404	0.318154
SAVERM_1199	3.41	6.88	3.975	3.325	50.8871	92.8579	58.3797	54.9589	0.850388	0.0108262	0.193367	0.570294	0.110967	0.750283
SAVERM_1200	5.195	9.49	10.1	7.22	68.7711	114.156	131.688	105.535	0.720197	0.0102537	0.923285	0.000888045	0.608603	0.0328112
SAVERM_1201	31.545	32.21	28.09	29.315	448.672	412.529	393.677	462.77	-0.12041	0.574362	-0.186921	0.383031	0.0447617	0.834974
SAVERM_1202	18.165	18.695	15.52	18.86	156.423	144.234	131.406	180.405	-0.116264	0.664114	-0.2493	0.352347	0.204055	0.445497
SAVERM_1203	0.68	1.035	0.875	0.58	2.48783	3.34773	3.13959	2.32467	0.314559	0.75795	0.243658	0.811198	-0.0665265	0.949093
SAVERM_1204	0.36	0.9	4.87	1.17	6.00589	13.7642	79.9682	21.0703	1.08077	0.0679594	3.51452	1.90148e-10	1.65426	0.00459983
SAVERM_1205	0.18	0.905	10.76	0.72	3.00712	14.9299	178.782	13.3817	1.59866	0.10071	4.54394	2.44127e-06	1.47708	0.13074
SAVERM_1206	0.18	0.65	6.305	0.43	2.99041	10.3475	105.055	8.07705	1.53479	0.0228798	4.74182	3.64247e-14	1.20963	0.0837623
SAVERM_1207	0.065	0.715	6.555	0.195	0.50258	5.58147	51.0488	1.72868	2.20505	0.0195577	5.13405	1.3478e-08	0.907373	0.369755
SAVERM_1208	0.125	0.86	9.26	0.525	1.99361	13.5115	146.106	9.29869	1.8326	0.0650258	4.65029	2.24156e-06	1.42554	0.154008
SAVERM_1209	0.19	0.74	0.865	0.48	2.5129	8.62485	11.1638	6.94436	1.43741	0.0954261	1.76805	0.0381863	1.16933	0.182755
SAVERM_1210	0.47	0	0.4	0.72	1.00516	0	0.853503	1.72868	-0.985447	0.382728	-0.0948098	0.933996	0.400565	0.726642
SAVERM_1211	0.245	0.615	0.36	13.175	5.46989	12.4147	7.98618	317.39	1.04959	0.0731456	0.467976	0.439594	5.57596	1.24536e-25
SAVERM_1212	0.025	0.055	0.1	4.65	0.494224	0.953213	1.85933	98.0486	0.389521	0.702986	0.954375	0.330121	6.26259	7.36133e-13
SAVERM_1213	1.445	3.02	2.22	24.18	25.9336	48.6598	39.1535	464.612	0.872353	0.0304763	0.569194	0.161482	4.05423	3.77763e-26
SAVERM_1214	17.14	24.29	19.065	10.545	255.492	331.012	279.683	172.204	0.370492	0.0995365	0.128688	0.568415	-0.563751	0.0156774
SAVERM_1215	0.57	0.71	0.7	139.14	4.97566	5.69631	6.08877	1333.12	0.161946	0.782164	0.259563	0.650274	7.83325	2.12091e-64
SAVERM_1216	5.475	8.38	5.925	25.15	79.6942	110.854	85.1351	397.807	0.46802	0.104476	0.0942609	0.746275	2.28618	2.26851e-16
SAVERM_1217	1.915	4.1	4.425	3.26	23.8564	45.8461	54.3105	44.7055	0.905465	0.031236	1.14397	0.00591535	0.871024	0.0408574
SAVERM_1218	7.56	7.695	3.025	2.845	64.7588	59.5643	25.4673	26.7337	-0.118046	0.744583	-1.31059	0.000667464	-1.23914	0.00170396
SAVERM_1219	14.25	17.605	17.255	37.735	89.7458	99.3409	107.074	260.153	0.143446	0.595414	0.251587	0.347528	1.51623	6.04254e-09
SAVERM_1220	4.085	13.265	3.445	1.91	73.1606	211.86	60.6658	38.0902	1.50649	1.74618e-06	-0.265883	0.420537	-0.912589	0.0093787
SAVERM_1221	0.095	0.555	0.71	0.75	2.01032	10.1121	14.654	17.3757	1.87078	0.0215369	2.36284	0.00321208	2.58424	0.0013218
SAVERM_1222	11.905	12.135	7.135	5.685	203.951	187.013	120.204	107.771	-0.123921	0.615505	-0.75496	0.00266302	-0.907537	0.000430279
SAVERM_1223	1.08	1.905	1.76	1.25	41.8992	67.0982	67.2575	53.7966	0.663658	0.0596936	0.666438	0.0577164	0.353627	0.328735
SAVERM_1224	0.335	1.16	0.86	2.73	6.95256	21.4817	17.6032	62.1405	1.49371	0.00817541	1.22743	0.0309319	2.96801	5.45739e-08
SAVERM_1225	29.735	57.11	28.465	77.925	112.103	193.313	105.878	319.367	0.774598	0.00397289	-0.0800084	0.771184	1.4896	2.30115e-08
SAVERM_1226	8.235	14.95	6.835	19.29	116.065	189.431	94.9425	297.078	0.697651	0.00533544	-0.284946	0.270753	1.33982	6.74064e-08
SAVERM_1227	12.205	55.035	17.135	11.03	134.904	549.797	186.379	133.34	2.00753	1.40426e-18	0.460117	0.0499974	-0.0178042	0.941567
SAVERM_1228	0.395	1.255	0.615	1.02	2.99041	8.57892	4.53408	8.64339	1.25437	0.144445	0.461359	0.600222	1.26297	0.145131
SAVERM_1229	50.665	149.97	205.65	100.87	616.437	1653.78	2464.14	1352.58	1.4154	3.76245e-16	1.98761	1.65065e-30	1.12698	1.07932e-10
SAVERM_1230	0.565	41.505	76.46	50.075	5.4866	373.436	733.624	537.93	5.72715	7.01668e-39	6.69013	9.55476e-53	6.24704	5.18951e-46
SAVERM_1231	1.68	3.055	1.765	2.19	39.3278	64.0031	40.5861	56.3585	0.683225	0.0623087	0.0423052	0.910224	0.504396	0.177149
SAVERM_1232	1.685	2.07	2.065	3.02	38.4062	42.4754	46.5226	74.7751	0.140267	0.718894	0.270125	0.483837	0.933435	0.0144728
SAVERM_1233	5.945	8.155	16.645	19.29	93.1719	117.205	257.135	331.144	0.327506	0.202368	1.44703	5.26575e-09	1.8078	3.07541e-13
SAVERM_1234	4.98	6.875	11.625	13.615	73.4029	91.4855	168.463	221.502	0.312577	0.283027	1.17979	2.97156e-05	1.57059	2.70061e-08
SAVERM_1235	7.09	18.37	40.92	119.645	148.859	350.558	845.656	2755.83	1.22416	9.22324e-10	2.48587	5.84571e-37	4.18045	6.65282e-103
SAVERM_1236	26.705	703.145	606.525	453.37	570.85	13612.4	12780	10694.3	4.55243	3.04047e-173	4.46183	1.68831e-166	4.20596	5.89104e-148
SAVERM_1237	15.08	748.41	703.695	538.435	246.085	11114.4	11321.1	9653.21	5.46404	1.76891e-219	5.49049	1.21717e-221	5.26163	1.96627e-203
SAVERM_1238	1.695	33.495	27.375	55.715	47.8466	860.562	762.816	1738.96	4.11893	6.61313e-74	3.94605	6.59997e-68	5.12801	1.80443e-114
SAVERM_1239	84.28	79.51	53.355	45.075	599.371	509.688	373.498	354.16	-0.232315	0.226222	-0.677812	0.000454512	-0.75307	0.000118399
SAVERM_1240	0.27	1.515	0.23	0.285	0.996804	5.20822	0.853503	1.16234	1.63064	0.139948	-0.110407	0.922331	0.127958	0.910254
SAVERM_1241	182.36	319.735	476.06	825.33	632.804	1002.85	1626.79	3124.02	0.659157	0.000779994	1.35215	4.25252e-12	2.28699	7.40414e-32
SAVERM_1242	0.21	0.69	0.56	0.64	3.47628	10.4624	9.06817	11.653	1.34336	0.0905364	1.15192	0.14789	1.47827	0.0638115
SAVERM_1243	0.1	0.395	0.64	0.85	1.49938	5.6274	9.45684	13.948	1.41315	0.117787	2.05312	0.0203519	2.55172	0.00384662
SAVERM_1244	0.115	0.41	0.175	0.565	1.49103	4.78903	2.248	8.13636	1.23261	0.207532	0.380176	0.704592	1.87369	0.0531846
SAVERM_1245	0.54	0.73	0.665	0.79	5.98918	7.18355	7.24692	9.80572	0.222778	0.779626	0.228854	0.772866	0.619111	0.434784
SAVERM_1246	0.3	0.74	0.995	1.205	7.48856	16.3195	24.5376	33.1414	1.02301	0.0853558	1.58241	0.00637963	1.99451	0.000579557
SAVERM_1247	2.79	5.57	11.29	17	30.8006	54.6088	122.642	206.33	0.79499	0.0312937	1.93808	5.285e-08	2.67577	4.0895e-14
SAVERM_1248	89.53	165.34	306.725	391.3	1346.28	2251.33	4542.97	6508.62	0.73784	9.16643e-06	1.74555	5.74881e-26	2.26172	1.78322e-42
SAVERM_1249	14.27	25.72	38.805	27.185	408.85	675.725	1095.45	863.933	0.71845	0.000961101	1.4092	7.1636e-11	1.06983	8.66703e-07
SAVERM_1250	11.37	22.22	25.235	24.995	251.288	446.253	548.98	613.998	0.819318	0.000536104	1.11489	2.21823e-06	1.27537	6.64436e-08
SAVERM_1251	6.765	12.82	17.075	13.62	114.499	197.344	284.744	254.107	0.776209	0.00122117	1.3	3.86025e-08	1.13711	2.05923e-06
SAVERM_1252	31.265	52.98	83.3	63.265	1190.67	1823.76	3123.01	2656.5	0.612051	0.000142226	1.38438	5.37557e-18	1.15215	7.32606e-13
SAVERM_1253	85.185	142.865	166.335	132.5	547.387	828.038	1053.17	939.117	0.593641	0.000640775	0.938902	5.73182e-08	0.774483	8.70135e-06
SAVERM_1254	88.065	136.88	169.51	146.375	471.597	660.806	894.42	865.175	0.483587	0.00696209	0.918021	2.47759e-07	0.8704	1.14605e-06
SAVERM_1255	50.26	70.93	86.545	76.545	430.644	545.6	730.223	724.144	0.338717	0.0723556	0.75676	5.23431e-05	0.745039	7.48626e-05
SAVERM_1256	5.87	26.145	11.56	10.995	70.1702	281.382	135.864	143.801	1.97539	1.88204e-13	0.936216	0.000640312	1.01748	0.00023901
SAVERM_1257	9.62	14.42	16.375	1.01	178.06	242.96	298.376	20.3854	0.442771	0.093748	0.735418	0.00507455	-3.03774	8.20324e-19
SAVERM_1258	17.47	19.75	21.315	21.59	374.245	383.639	449.198	510.749	0.0356293	0.854405	0.261105	0.175792	0.445791	0.0213193
SAVERM_1259	0.61	0.745	0.775	1.05	13.4777	14.413	16.8639	25.1533	0.0859905	0.8859	0.301228	0.610247	0.837471	0.153974
SAVERM_1260	0.345	0.445	0.605	0.38	5.52002	6.60359	9.57894	6.43733	0.217039	0.804442	0.672538	0.436317	0.181433	0.837728
SAVERM_1261	0.645	1.135	2.28	14.395	16.954	27.1321	59.4315	423.671	0.645832	0.106139	1.74751	3.41904e-06	4.53862	2.48645e-36
SAVERM_1262	0.405	0.545	0.61	5.375	2.98206	3.76692	4.41984	43.4838	0.271214	0.735284	0.456976	0.561524	3.50056	1.08867e-06
SAVERM_1263	28.94	31.34	20.595	17.27	262.812	255.783	184.375	172.892	-0.0390039	0.860664	-0.505966	0.0243103	-0.597674	0.0089961
SAVERM_1264	11.27	13.39	10.64	6.965	257.83	277.925	239.722	176.141	0.107136	0.641781	-0.104538	0.650755	-0.543215	0.0219023
SAVERM_1265	0.985	1.93	2.63	5.15	31.9646	56.2625	83.5726	182.635	0.793877	0.0215353	1.3527	5.89837e-05	2.46372	9.23816e-14
SAVERM_1266	3.255	4.865	4.825	7.455	39.9139	53.4718	58.1434	101.274	0.410054	0.254917	0.527093	0.139762	1.31364	0.000189558
SAVERM_1267	0.565	1.62	0.975	3.06	9.49888	23.9911	16.1247	55.641	1.23641	0.0305582	0.696726	0.230998	2.39395	1.8192e-05
SAVERM_1268	3.795	8.95	6.875	23.03	24.8783	52.9148	44.4269	165.677	1.05488	0.00348643	0.809355	0.02604	2.67362	1.19646e-14
SAVERM_1269	11.52	15.415	25.555	39.445	66.1245	80.3972	144.521	251.13	0.275401	0.37388	1.10682	0.000233899	1.89279	2.2431e-10
SAVERM_1270	5.97	5.71	3.355	4.18	48.3241	41.1489	26.7475	36.7767	-0.226581	0.577684	-0.825338	0.0481105	-0.384018	0.356164
SAVERM_1271	0.39	0.365	1.95	12.67	3.48464	2.88261	17.1305	125.236	-0.226291	0.758458	2.04887	0.000956886	4.84805	2.39763e-16
SAVERM_1272	1.17	1.595	5.895	30.875	17.909	21.9469	88.8919	517.655	0.274495	0.468436	2.2478	2.14785e-11	4.764	7.216e-49
SAVERM_1273	0.525	1.255	7.495	48.605	17.9174	39.3401	250.886	1808.85	1.08532	0.00133229	3.71663	1.51957e-33	6.54604	2.26351e-103
SAVERM_1274	11.66	9.745	8.775	10.6	133.847	100.294	99.2403	134.475	-0.409571	0.170443	-0.423835	0.15485	0.0076121	0.979583
SAVERM_1275	2.445	4.39	17.835	111.52	30.4819	49.8944	219.109	1523.55	0.692588	0.0218267	2.79698	5.80088e-24	5.57271	6.51129e-94
SAVERM_1276	6.1	8.42	15.435	98.295	30.8424	37.4509	76.6303	541.7	0.264168	0.466409	1.27355	0.000220378	4.0536	2.03109e-34
SAVERM_1277	0.3	0.785	4.345	27.285	13.4861	32.3174	192.582	1352.16	1.19598	0.00099248	3.73041	1.02007e-29	6.52384	2.80449e-90
SAVERM_1278	0.85	2.49	2.335	6.05	6.46669	16.4113	17.4811	50.9945	1.20388	0.0534989	1.29182	0.036943	2.75902	4.55178e-06
SAVERM_1279	38.105	76.745	176.585	169.185	450.565	826.648	2056.97	2200.88	0.869505	2.87603e-06	2.17648	2.46846e-32	2.27341	4.99048e-35
SAVERM_1280	1.525	1.845	2.38	3.49	15.4379	17.1119	23.7603	38.535	0.139518	0.792094	0.583998	0.257306	1.25172	0.0141065
SAVERM_1281	1.015	3.16	3.455	4.495	16.0157	43.7272	53.4491	79.0714	1.36822	0.00597479	1.64673	0.000843497	2.19323	8.18264e-06
SAVERM_1282	3.695	8.41	8.805	12.35	35.9434	73.4893	84.3959	132.328	1.00742	0.0024681	1.20483	0.000253531	1.84256	1.71724e-08
SAVERM_1283	0.115	0.605	0.565	0.535	1.98525	9.5551	9.76935	10.4314	1.82579	0.0289082	1.85749	0.0256974	1.93812	0.0210644
SAVERM_1284	2.93	2.95	5.16	5.265	27.3661	24.8065	47.4063	54.0338	-0.137799	0.750302	0.764029	0.0641465	0.94823	0.0225852
SAVERM_1285	45.76	46.31	69.3	98.23	648.861	593.599	967.537	1529.69	-0.12775	0.449001	0.573264	0.00058288	1.23086	1.29503e-13
SAVERM_1286	38.21	41.62	44.725	62.93	327.379	322.117	377.178	594.615	-0.0233412	0.904026	0.202424	0.291815	0.855334	7.49451e-06
SAVERM_1287	29.545	30.57	38.87	55.475	175.923	165.888	228.063	363.903	-0.0832229	0.710306	0.371204	0.0914662	1.03954	1.92485e-06
SAVERM_1288	2.93	3.09	2.755	4.145	32.417	30.945	29.9633	50.4875	-0.0641783	0.878299	-0.111753	0.7892	0.61967	0.131657
SAVERM_1289	0.71	0.8	0.915	3.46	10.479	10.9045	13.2976	55.8515	0.0556483	0.922674	0.319849	0.567932	2.29549	1.29828e-05
SAVERM_1290	0.13	0.125	0.47	0.39	0.996804	0.930245	3.56634	3.4277	-0.0470096	0.96673	1.179	0.284877	1.12962	0.308603
SAVERM_1291	10.84	12.11	9.48	5.365	84.5111	83.4348	72.7212	46.3155	-0.0201451	0.956393	-0.212399	0.565313	-0.841419	0.0287577
SAVERM_1292	5	5.735	4.04	1.46	144.009	146.927	114.794	46.8226	0.0274713	0.924339	-0.32097	0.270616	-1.58474	6.05101e-07
SAVERM_1293	7.42	5.84	6.055	8.775	86.7804	61.5167	69.902	111.522	-0.486304	0.136686	-0.303626	0.346848	0.353681	0.268255
SAVERM_1294	2.685	2.955	6.935	2.07	42.8375	43.5722	109.124	36.9279	0.02586	0.945965	1.31655	0.000306544	-0.20338	0.604517
SAVERM_1295	18.98	21.935	15.66	13.63	143.917	151.613	117.118	114.179	0.0746	0.775297	-0.292641	0.26725	-0.328777	0.220793
SAVERM_1296	8.09	15.53	120.275	13.925	104.648	184.493	1532.24	198.075	0.809522	0.000421161	3.83874	1.46493e-68	0.909809	8.25134e-05
SAVERM_1297	6.81	12.235	96.28	10.07	89.5536	147.57	1247.62	144.933	0.710584	0.00495662	3.76019	1.05748e-54	0.683212	0.00759604
SAVERM_1298	4.255	3.12	1.8	1.255	36.8316	24.3184	15.2712	11.7123	-0.572793	0.255246	-1.21091	0.0194449	-1.56139	0.0043202
SAVERM_1299	3.65	3.11	2.255	1.07	39.4197	30.0836	23.9966	12.756	-0.376123	0.40798	-0.687217	0.134733	-1.54127	0.00222171
SAVERM_1300	0.275	0.77	0.595	4.415	3.48464	8.62485	7.48326	60.7677	1.11182	0.112594	0.935915	0.183563	3.78128	6.9806e-09
SAVERM_1301	2.37	2.75	2.225	5.165	29.3598	31.2952	27.1743	70.3065	0.0899582	0.831379	-0.109135	0.797264	1.22077	0.0027544
SAVERM_1302	18.995	28.965	49.015	57.6	262.814	364.346	667.972	876.882	0.46724	0.0218803	1.33503	2.85582e-11	1.72488	8.1463e-18
SAVERM_1303	16.095	25.85	43.52	55.935	96.5563	140.823	256.89	370.462	0.536826	0.0322867	1.39409	1.13686e-08	1.9179	3.39813e-15
SAVERM_1304	3.025	6.165	6.93	9.12	50.3428	94.0006	113.78	167.228	0.885213	0.00290745	1.15592	8.22522e-05	1.70364	5.48661e-09
SAVERM_1305	48.635	206.09	291.655	186.78	522.95	2026.62	3086.17	2225.68	1.92294	2.35896e-11	2.52037	1.8321e-18	2.05603	9.18915e-13
SAVERM_1306	9.11	11.635	10.76	16.97	96.7902	110.802	112.454	197.327	0.191582	0.49039	0.212581	0.442139	1.01332	0.000206057
SAVERM_1307	1.715	6.56	19.3	53.33	38.8753	136.269	431.413	1330.13	1.77599	6.49572e-12	3.4233	5.14927e-43	5.0372	9.25976e-93
SAVERM_1308	3.63	4.18	6.83	18.49	65.1946	68.4246	120.432	363.631	0.0686205	0.816072	0.868116	0.00225728	2.44451	1.07512e-18
SAVERM_1309	1.655	4.105	6.87	18.85	28.924	65.1688	118.07	361.605	1.14234	0.000303911	1.98496	8.01777e-11	3.58379	3.08082e-33
SAVERM_1310	0.46	0.405	0.14	1.525	7.47185	5.76521	2.20992	26.9117	-0.333186	0.65546	-1.43219	0.0752403	1.69438	0.0148728
SAVERM_1311	1.435	1.755	1.9	2.675	23.9066	26.6211	31.3276	49.2659	0.148901	0.742223	0.377115	0.397398	1.00512	0.0227016
SAVERM_1312	0.075	1.145	2.105	3.855	1.48267	19.7361	40.7765	84.0766	2.99694	2.13714e-05	4.00647	6.69778e-09	5.0191	2.64348e-13
SAVERM_1313	1	4.315	8.91	30.69	19.9779	79.5876	175.368	673.826	1.9338	6.77523e-09	3.05534	3.66896e-21	4.97798	4.58588e-55
SAVERM_1314	11.17	9.285	7.295	4.44	150.267	113.272	96.3594	66.4637	-0.400931	0.188499	-0.632172	0.0389552	-1.15222	0.000298442
SAVERM_1315	12.95	10.46	5.665	5.725	261.314	189.873	112.416	127.949	-0.456072	0.0692648	-1.20297	2.76426e-06	-1.0166	8.57942e-05
SAVERM_1316	12.105	8.21	5.385	5.195	170.622	104.388	74.985	81.8735	-0.695174	0.0349504	-1.15918	0.00050823	-1.03506	0.00211313
SAVERM_1317	16.615	14.175	8.56	9.685	346.679	265.803	176.123	226.397	-0.378358	0.161829	-0.962741	0.000422516	-0.604733	0.0268776
SAVERM_1318	18.18	16.57	11.845	9.32	199.369	163.229	127.885	113.793	-0.285429	0.272229	-0.632745	0.0157586	-0.796007	0.00297789
SAVERM_1319	19.42	17.91	18.09	17.205	231.275	192.176	212.327	225.763	-0.265051	0.227183	-0.121728	0.576114	-0.0342526	0.876229
SAVERM_1320	4.38	5.345	5.435	10.29	23.4458	25.7597	28.729	60.8596	0.12953	0.771808	0.284398	0.518737	1.33049	0.00192442
SAVERM_1321	2.45	4.465	3.93	9.545	8.50208	14.2293	13.4118	35.733	0.678225	0.280476	0.595163	0.343306	1.9206	0.00159724
SAVERM_1322	4.92	7.93	8.465	17.13	33.4974	50.1298	56.8329	127.14	0.56439	0.168083	0.738125	0.068938	1.86726	2.8024e-06
SAVERM_1323	3.51	14.895	60.6	103.085	14.4244	55.2863	245.384	462.334	1.85307	2.99309e-07	3.97501	5.29505e-31	4.87939	2.97665e-46
SAVERM_1324	4.54	3.535	2.47	3.23	101.732	71.491	54.4628	79.5756	-0.500389	0.0983611	-0.886512	0.00393089	-0.34846	0.252955
SAVERM_1325	0.815	0.82	0.415	0.37	23.4458	21.0626	11.9031	11.6234	-0.147415	0.788936	-0.910081	0.110251	-0.943077	0.107642
SAVERM_1326	2.225	1.315	1.055	1.12	41.9075	22.0158	19.5768	22.8287	-0.89063	0.0639034	-1.0493	0.0296007	-0.84222	0.0840406
SAVERM_1327	1.21	0.64	0.405	0.64	15.9489	7.99895	5.27334	9.29869	-0.891242	0.212249	-1.41054	0.0539046	-0.70493	0.326347
SAVERM_1328	1.16	0.56	0.285	0.625	14.9521	6.64952	3.60442	9.18007	-1.04225	0.160913	-1.78894	0.0208186	-0.630944	0.392959
SAVERM_1329	12.475	11.605	7.41	7.125	183.881	153.301	107.455	115.549	-0.260227	0.294752	-0.766515	0.00239142	-0.66208	0.0096578
SAVERM_1330	9.485	13.465	15.325	15.895	48.3575	61.9588	76.8286	88.5452	0.34931	0.29552	0.652594	0.0469932	0.853449	0.00988503
SAVERM_1331	11.82	12.785	13.825	15.01	65.8308	63.9571	75.7847	91.8246	-0.041428	0.895925	0.198965	0.52359	0.471299	0.132619
SAVERM_1332	1.59	1.65	1.04	1.06	23.4124	22.6474	15.0808	16.51	-0.0418747	0.943379	-0.587508	0.327176	-0.473487	0.435417
SAVERM_1333	72.475	172.005	135.465	270.05	434.665	936.446	800.446	1780.91	1.10121	9.86235e-11	0.875958	2.78793e-07	2.02378	5.39759e-33
SAVERM_1334	0.82	2.16	0.9	1.345	13.9385	33.3395	15.1189	25.8412	1.18496	0.0290696	0.107315	0.849066	0.838688	0.130722
SAVERM_1335	23.765	42.82	17.39	39.87	169.013	272.004	121.72	310.67	0.678727	0.00421707	-0.46848	0.0558291	0.868823	0.000257138
SAVERM_1336	5.72	4.195	2.825	3.03	81.6209	53.5177	39.6565	47.2081	-0.596553	0.092742	-1.01682	0.00482063	-0.772995	0.0335321
SAVERM_1337	0.15	0	0.035	0	1.98525	0	0.464833	0	-1.60097	0.137413	-1.00949	0.358508	-1.55501	0.145243
SAVERM_1338	0.24	0.26	0.24	0.14	3.5097	3.74395	3.52826	2.29502	0.0770382	0.940127	0.0110195	0.991422	-0.418947	0.689129
SAVERM_1339	0.36	0.17	0.485	0	3.97886	1.86049	5.31142	0	-0.778945	0.466418	0.333572	0.748911	-2.2284	0.0464134
SAVERM_1340	0.38	0.13	0.41	0.32	4.48144	1.41834	4.84659	4.11266	-1.18476	0.235899	0.0969994	0.918519	-0.106609	0.912171
SAVERM_1341	0.315	0	0.175	0.275	4.99237	0	2.71283	4.70866	-2.65923	0.0151549	-0.688636	0.498482	-0.0812934	0.935898
SAVERM_1342	0.43	0.615	7.765	0.835	8.97959	11.8577	160.607	19.6114	0.370849	0.47502	4.01596	1.00733e-18	1.06026	0.0351996
SAVERM_1343	1.1	1.63	0.895	1.495	18.9476	25.2716	15.195	28.0147	0.394467	0.438077	-0.302351	0.564372	0.533782	0.297226
SAVERM_1344	6.39	7.045	4.205	5.78	129.191	128.661	83.6947	128.394	-0.00567495	0.982753	-0.617494	0.0214222	-0.00871312	0.973829
SAVERM_1345	2.12	2.98	1.865	2.51	52.8306	67.1441	45.7833	68.6075	0.33872	0.311583	-0.201356	0.555956	0.368376	0.276707
SAVERM_1346	0.115	0.09	0.295	0.225	2.49619	1.86049	6.08877	5.21569	-0.277505	0.786838	0.992515	0.315557	0.799411	0.424887
SAVERM_1347	1.385	3.065	2.665	2.875	23.9818	48.4531	45.4327	55.0479	0.980717	0.018528	0.889299	0.0326957	1.15906	0.00557173
SAVERM_1348	0.91	1.24	1.88	1.29	12.4809	15.6247	25.3149	19.223	0.304051	0.597888	0.958588	0.086443	0.579871	0.314709
SAVERM_1349	0.69	1.555	1.955	1.835	7.48021	15.2284	20.6968	21.5774	0.933116	0.134039	1.34444	0.027816	1.40117	0.0234139
SAVERM_1350	0.545	0.94	1.605	0.62	5.98918	9.85944	17.4049	7.54036	0.633114	0.397059	1.37099	0.0600058	0.289085	0.70698
SAVERM_1351	1.49	1.29	1.955	1.195	24.9535	19.5294	32.2572	21.6367	-0.334874	0.507108	0.357138	0.463677	-0.197853	0.697591
SAVERM_1352	21.495	21.645	19.08	18.15	279.968	255.231	244.24	259.32	-0.132272	0.545957	-0.196444	0.369422	-0.109918	0.618555
SAVERM_1353	0.55	0.96	1.56	5.42	11.0066	17.9503	30.7406	118.407	0.662442	0.195992	1.39801	0.00456162	3.28511	5.01469e-12
SAVERM_1354	1.5	1.81	1.345	1.195	29.8707	32.7825	26.3208	26.1377	0.129786	0.771277	-0.176901	0.694856	-0.18499	0.688277
SAVERM_1355	3.565	2.89	1.805	1.7	44.2784	32.4092	22.1373	23.6351	-0.43422	0.335394	-0.95769	0.0375696	-0.864863	0.0650552
SAVERM_1356	10.69	15.345	13.385	10.525	117.69	151.768	145.016	127.679	0.361958	0.159445	0.296888	0.248012	0.116543	0.657178
SAVERM_1357	5.015	6.71	6.52	7.18	73.2275	87.5061	94.0588	115.519	0.250607	0.422388	0.356431	0.250463	0.645585	0.0379949
SAVERM_1358	123.895	73.13	74.25	46.445	1242.04	659.709	734.279	515.819	-0.906538	3.4189e-06	-0.752622	0.000110063	-1.25807	1.80358e-10
SAVERM_1359	48.98	49.425	29.26	25.045	526.706	478.042	309.73	296.606	-0.13921	0.463256	-0.76106	7.44797e-05	-0.822411	2.42828e-05
SAVERM_1360	5.42	2.135	0.855	2.15	19.9695	6.76436	3.1015	8.31429	-1.37265	0.0858916	-2.2675	0.00638468	-1.1231	0.160579
SAVERM_1361	2.625	4.49	7.43	16.935	38.4229	60.2649	107.226	276.556	0.633724	0.0625653	1.4472	1.14394e-05	2.79364	6.2779e-18
SAVERM_1362	23.755	27.39	18.445	14.57	163.836	170.229	125.249	110.81	0.0541275	0.826727	-0.383661	0.125255	-0.556797	0.0301299
SAVERM_1363	9.86	11.815	10.685	8.07	102.612	111.038	109.306	92.7793	0.111805	0.694346	0.0876457	0.757444	-0.142424	0.624702
SAVERM_1364	1.835	2.955	2.77	2.59	28.388	41.0341	42.217	44.1095	0.512892	0.205776	0.554011	0.169163	0.614877	0.132679
SAVERM_1365	11.175	17.18	16.3	23.47	86.6467	121.621	124.395	199.504	0.48248	0.0744278	0.513131	0.0566729	1.1864	8.74355e-06
SAVERM_1366	3.585	19.605	55.73	191.54	146.053	734.416	2233.68	8684.07	2.3007	1.44739e-21	3.88941	2.23866e-59	5.83016	1.19168e-131
SAVERM_1367	8.635	9.76	7.705	5.705	99.1611	100.317	87.2689	71.6172	0.0155335	0.958097	-0.1798	0.544582	-0.46213	0.131428
SAVERM_1368	12.13	10.955	10.63	4.72	165.721	135.684	143.042	70.4845	-0.284886	0.289792	-0.210182	0.432331	-1.21543	2.07785e-05
SAVERM_1369	0.45	0.575	0.18	0.2	3.47628	4.23204	1.35642	1.72868	0.221827	0.829863	-0.933752	0.379022	-0.693944	0.51514
SAVERM_1370	0.58	0.33	0.235	0.315	13.4025	6.71843	5.27334	8.07705	-0.88218	0.250621	-1.17043	0.131104	-0.646422	0.401032
SAVERM_1371	4	19.965	62.56	29.59	61.6681	277.873	949.651	505.865	2.1381	3.4563e-17	3.89534	2.73879e-55	2.99487	1.02704e-32
SAVERM_1372	3.495	17.945	49.915	31.99	89.6455	418.564	1260.58	908.665	2.19856	1.38657e-23	3.77786	1.79235e-68	3.30899	2.48854e-52
SAVERM_1373	6.4	34.74	136.685	112.725	59.7748	295.645	1255.54	1161.25	2.27471	1.07496e-22	4.346	4.85597e-82	4.23427	1.54431e-77
SAVERM_1374	5.845	27.08	104.86	80.215	85.1223	357.88	1502.19	1296.84	2.04424	5.51751e-18	4.09642	1.09686e-69	3.88629	1.46306e-62
SAVERM_1375	4.175	23.15	78.78	69.86	65.2698	329.123	1211.54	1214.05	2.30001	1.2247e-20	4.16365	4.72252e-66	4.16696	6.53608e-66
SAVERM_1376	8.475	9.25	8.085	6.945	96.6064	95.2754	90.7512	86.6979	-0.0200188	0.944261	-0.0889941	0.755673	-0.154673	0.596374
SAVERM_1377	11.65	12.935	9.435	5.485	28.9407	28.6883	22.9829	14.6627	-0.012685	0.980279	-0.319546	0.536876	-0.925141	0.0906697
SAVERM_1378	5.65	6.745	3.77	2.72	121.76	130.355	79.892	64.0471	0.0967195	0.738512	-0.59859	0.0431595	-0.910712	0.00301905
SAVERM_1379	31.15	30.075	23.085	21.16	194.829	170.068	142.151	143.709	-0.193736	0.452436	-0.449464	0.0827869	-0.435331	0.0972958
SAVERM_1380	3.39	3.745	4.07	6.115	37.8953	38.0596	44.9757	74.5971	0.00669788	0.986405	0.243273	0.529596	0.949628	0.0129691
SAVERM_1381	4.025	4.74	5.835	7.915	72.7332	77.2332	104.255	158.199	0.0844018	0.779673	0.512479	0.082976	1.10349	0.000171864
SAVERM_1382	18.5	22.875	13.11	11.81	192.6	213.468	134.645	135.279	0.146451	0.562734	-0.508388	0.0480297	-0.502684	0.0540094
SAVERM_1383	6.04	9.8	8.13	11.805	55.8962	81.5801	74.1617	119.81	0.534712	0.0898353	0.400912	0.204104	1.07991	0.00054363
SAVERM_1384	8.08	11.225	11.595	11.505	138.455	174.254	195.646	216.313	0.328049	0.164974	0.492913	0.035423	0.636324	0.00703087
SAVERM_1385	6.12	9.24	15.555	11.01	97.2677	133.99	243.693	192.322	0.456971	0.0750908	1.31017	1.60609e-07	0.971371	0.000137069
SAVERM_1386	17.675	14.865	8.165	8.335	346.066	261.898	157.384	179.448	-0.39892	0.0632408	-1.12705	2.78742e-07	-0.93883	2.20109e-05
SAVERM_1387	40.505	35.25	14.045	14.775	411.27	323.489	140.405	164.156	-0.343627	0.112628	-1.53658	7.25952e-12	-1.31354	6.05874e-09
SAVERM_1388	158.6	135.885	73.145	229.995	1603.54	1239.36	729.265	2562.94	-0.369777	0.0265169	-1.13024	1.7447e-11	0.673163	4.86062e-05
SAVERM_1389	41.15	26.27	15.85	54.785	751.003	432.385	284.766	1102.32	-0.791545	1.63751e-05	-1.39003	8.28749e-14	0.550531	0.00228797
SAVERM_1390	5.2	5.365	5.62	9.775	113.661	104.71	121.073	233.926	-0.117911	0.661975	0.0909297	0.732971	1.02789	8.81431e-05
SAVERM_1391	1.5	2.495	2.405	3.18	54.8075	82.0682	86.9642	128.604	0.569583	0.0750211	0.654756	0.0394021	1.20772	0.000133173
SAVERM_1392	1.305	3.305	2.11	1.645	33.3887	75.5105	53.0683	46.8226	1.14504	0.00211284	0.648154	0.0860664	0.475302	0.21965
SAVERM_1393	0.845	0.94	3.01	6.15	12.4475	12.765	43.4591	98.0515	0.0368172	0.942407	1.721	0.000211717	2.86116	3.60027e-10
SAVERM_1394	0.955	2.33	4.22	6.165	21.9213	47.3793	95.0489	155.098	1.07129	0.0036334	2.05796	6.39167e-09	2.75376	5.10127e-15
SAVERM_1395	0.3	1.265	3.425	3.57	4.02064	14.9011	45.2804	53.2006	1.64739	0.0105491	3.17589	2.73563e-07	3.39745	4.12165e-08
SAVERM_1396	0.415	1.645	4.42	2.88	5.00073	18.4384	52.5654	37.9094	1.69597	0.0044397	3.14284	4.02282e-08	2.68382	4.07412e-06
SAVERM_1397	0.35	1.53	2.725	3.29	5.49495	21.4588	41.7521	55.9108	1.79078	0.00138054	2.71843	5.43069e-07	3.12417	8.35493e-09
SAVERM_1398	0.775	1.585	3.13	4.975	11.9282	21.5736	47.5665	84.2546	0.79571	0.100435	1.90024	3.80472e-05	2.70219	3.26985e-09
SAVERM_1399	2.75	18.585	30.105	28.68	93.6828	570.297	1009.4	1072	2.58182	2.17535e-37	3.40101	8.35894e-65	3.48722	1.06388e-67
SAVERM_1400	2.285	15.805	30.01	30.79	37.3342	232.768	483.193	553.69	2.59469	1.27351e-23	3.6404	2.3327e-46	3.83555	4.52791e-51
SAVERM_1401	2.325	13.6	25.035	29.54	29.9459	160.1	317.915	415.992	2.36835	6.70428e-16	3.34713	3.13165e-31	3.73074	2.17967e-38
SAVERM_1402	3.605	10.91	18.725	21.29	20.9914	56.8655	107.501	135.664	1.38871	0.000231705	2.29135	4.0814e-10	2.61964	9.4465e-13
SAVERM_1403	8.845	21.725	24.49	25.74	56.8178	125.124	155.105	181.832	1.11971	5.19459e-05	1.42715	1.78139e-07	1.65322	1.72708e-09
SAVERM_1404	2.085	1.425	1.36	1.35	29.4182	18.4843	18.7994	20.504	-0.632659	0.226913	-0.614644	0.237629	-0.497837	0.345736
SAVERM_1405	2.935	2.27	1.1	1.675	34.9132	25.0649	12.9089	21.6367	-0.453193	0.365644	-1.35631	0.00966134	-0.660392	0.198688
SAVERM_1406	3.545	4.62	4.765	3.295	39.3361	45.8691	52.0625	40.1154	0.21368	0.577209	0.392979	0.29963	0.0267411	0.945741
SAVERM_1407	2.615	2.735	2.595	2.5	126.611	120.363	123.824	134.597	-0.0715161	0.797052	-0.0308749	0.911194	0.0886852	0.750899
SAVERM_1408	2.725	1.67	1.425	1.345	42.7706	23.7844	22.0992	23.6351	-0.810315	0.0907285	-0.908944	0.0577888	-0.815296	0.0940456
SAVERM_1409	3.02	2.43	1.365	2.45	59.7832	43.0094	26.6333	54.2146	-0.462961	0.236353	-1.12793	0.00516038	-0.135076	0.729227
SAVERM_1410	1.38	0.945	0.83	1.075	18.3866	11.4156	10.8513	15.7064	-0.633476	0.314801	-0.708209	0.26055	-0.213161	0.733445
SAVERM_1411	1.18	0.9	0.785	0.925	15.4212	10.5083	10.1199	13.352	-0.509555	0.427718	-0.552784	0.388211	-0.192837	0.763691
SAVERM_1412	1.09	1.465	1.355	1.035	26.361	31.5709	32.1732	27.8071	0.246716	0.59472	0.273103	0.553905	0.0741559	0.875757
SAVERM_1413	0.435	1.095	1.03	0.925	5.98082	13.4139	14.113	13.9777	1.03809	0.130134	1.11181	0.102895	1.0924	0.114554
SAVERM_1414	1.36	3.05	2.625	7.23	18.4785	37.6175	35.1985	106.096	0.979251	0.0308979	0.886136	0.0507686	2.42829	3.32237e-08
SAVERM_1415	9.83	16.525	11.985	19.38	32.4254	47.6319	38.8791	69.082	0.529486	0.242431	0.249354	0.58418	1.04714	0.0199766
SAVERM_1416	0.2	0.235	0.53	0.27	1.48267	1.46427	3.91693	2.29502	-0.0216588	0.984649	0.917005	0.409162	0.381552	0.734206
SAVERM_1417	0.235	0.235	0.335	0.755	2.48783	2.34858	3.52826	8.73235	-0.056219	0.954313	0.381293	0.691677	1.45469	0.122638
SAVERM_1418	0.195	0.425	0.34	0.835	3.9705	7.67164	6.85825	19.0451	0.785619	0.333493	0.636955	0.433866	1.95885	0.0133555
SAVERM_1419	1.115	1.18	1.245	1.61	30.8842	29.5266	34.0023	48.8478	-0.0626957	0.88315	0.136728	0.744893	0.638917	0.126356
SAVERM_1420	13.685	11.17	7.99	7.805	156.532	114.966	90.5003	98.173	-0.438247	0.142357	-0.773112	0.0102472	-0.661538	0.0297437
SAVERM_1421	41.82	45.28	36.24	29.715	283.084	276.851	241.749	221.262	-0.0319409	0.876525	-0.225559	0.273907	-0.352475	0.0931581
SAVERM_1422	23.275	23.73	18.41	15.4	538.441	500.104	419.769	393.979	-0.105447	0.59335	-0.356224	0.0720292	-0.44672	0.0255891
SAVERM_1423	0.92	0.675	1.09	0.855	14.927	9.97428	17.3669	15.14	-0.534188	0.384858	0.203337	0.729885	0.0166248	0.978083
SAVERM_1424	64.235	88.435	91.365	101.33	500.863	619.835	700.808	882.545	0.303898	0.215311	0.478982	0.0503193	0.808562	0.000957655
SAVERM_1425	85.43	83.36	52.635	22.76	958.925	845.643	581.427	283.468	-0.180173	0.34316	-0.717176	0.000175347	-1.74394	1.15044e-18
SAVERM_1426	1.87	2.61	4.84	5.63	31.4202	40.6666	80.0522	103.985	0.363473	0.339956	1.31369	0.000330045	1.68261	4.28544e-06
SAVERM_1427	5.21	6.675	7.38	6.16	98.6669	113.943	137.983	127.14	0.204078	0.473927	0.478031	0.0897161	0.358687	0.210344
SAVERM_1428	35.525	46.41	35.545	35.47	223.736	260.285	220.42	242.863	0.214838	0.401859	-0.0214447	0.933498	0.115762	0.654199
SAVERM_1429	70.235	125.07	134.405	155.16	827.497	1340.16	1559.75	2022.29	0.691527	9.82581e-05	0.909077	2.8718e-07	1.28173	4.66231e-13
SAVERM_1430	149.375	232.35	231.1	317.675	1292.66	1813.8	1970.46	3024.8	0.486331	0.0020901	0.605389	0.000124975	1.22083	9.4272e-15
SAVERM_1431	38.26	49.625	50.21	56.45	1332.49	1562.56	1722.12	2160.7	0.228719	0.146305	0.368321	0.0190865	0.694148	1.00843e-05
SAVERM_1432	0.33	4.16	4.24	2.93	10.9565	126.783	139.369	107.83	3.39986	3.61634e-18	3.53451	1.2335e-19	3.16886	1.06588e-15
SAVERM_1433	52.41	54.03	46.56	36.015	621.912	585.669	544.072	470.331	-0.0855655	0.661493	-0.191513	0.327152	-0.399939	0.0429522
SAVERM_1434	16.735	15.135	20.76	21.83	114.699	94.2073	140.177	163.62	-0.279267	0.297065	0.285904	0.27315	0.505363	0.0540614
SAVERM_1435	8.33	16.335	4.18	3.845	133.79	234.272	66.2136	66.7277	0.793012	0.0121395	-0.99323	0.00260073	-0.984793	0.00332985
SAVERM_1436	5.915	20.595	24.575	59.33	27.3661	86.2083	111.791	299.969	1.61174	6.79738e-07	1.97959	6.09432e-10	3.38685	3.5203e-27
SAVERM_1437	3.375	12.195	19.3	31.29	24.8867	79.9263	140.101	250.522	1.62972	3.6522e-06	2.4273	1.81811e-12	3.2519	1.95516e-21
SAVERM_1438	0.34	0.315	0.405	2.2	1.50774	1.39537	1.78317	10.55	-0.0583429	0.956558	0.148899	0.88842	2.13497	0.0373496
SAVERM_1439	6.52	6.365	6.185	4.465	53.6519	47.1955	50.043	40.9812	-0.179989	0.666761	-0.0991864	0.811305	-0.37338	0.381323
SAVERM_1440	6.565	7.84	8.28	5.1	54.8242	59.4724	67.9889	47.3889	0.115075	0.744268	0.301861	0.386945	-0.202106	0.578421
SAVERM_1441	3.41	4.275	2.81	2.19	44.4288	51.1979	36.1741	31.7715	0.200013	0.633181	-0.282472	0.506521	-0.462186	0.290618
SAVERM_1442	12.635	13.365	5.945	4.065	224.666	214.846	103.965	78.7394	-0.0638757	0.793494	-1.09964	1.29772e-05	-1.49471	1.47148e-08
SAVERM_1443	4.89	3.075	2.885	1.85	46.7328	27.0173	27.0141	19.2527	-0.755575	0.11557	-0.76187	0.111132	-1.22044	0.0148266
SAVERM_1444	41.695	34.22	23.25	17.01	680.532	501.637	373.498	305.069	-0.43738	0.0211815	-0.859961	6.76067e-06	-1.14941	3.60126e-09
SAVERM_1445	1.075	2.76	2.875	9.035	13.9302	32.3633	36.593	129.618	1.15724	0.00781614	1.32729	0.00201661	3.11366	4.93998e-14
SAVERM_1446	2.27	2.87	3.03	9.375	30.8257	34.8727	40.3879	140.794	0.168769	0.671194	0.371579	0.342713	2.13523	1.25674e-08
SAVERM_1447	3.845	4.985	1.84	3.195	42.8458	50.8017	20.1558	39.7892	0.239107	0.564036	-1.04825	0.0172035	-0.100534	0.813256
SAVERM_1448	10.06	14.745	21.165	20.365	124.969	166.864	258.384	278.217	0.411886	0.102529	1.03412	3.00983e-05	1.14063	4.7501e-06
SAVERM_1449	5.355	9.815	13.22	8.86	105.134	175.047	255.183	191.519	0.727235	0.00253379	1.26499	9.21005e-08	0.855457	0.00041156
SAVERM_1450	2.89	4.05	3.42	12.63	84.1923	107.857	98.2344	403.746	0.353004	0.173616	0.219319	0.398687	2.23649	1.84822e-19
SAVERM_1451	0.155	0.07	0.155	0.33	4.49815	1.88346	4.41984	10.4907	-0.938083	0.314533	-0.0167711	0.98491	1.04092	0.229646
SAVERM_1452	0.185	0.505	0.2	0.46	2.00196	5.18525	2.17184	5.30465	1.01934	0.312028	0.0834688	0.935432	1.03127	0.309404
SAVERM_1453	0.345	0.58	0.46	0.74	7.48856	11.0423	9.88359	17.9124	0.49733	0.473551	0.351713	0.612999	1.14087	0.0955001
SAVERM_1454	0.315	0.46	0.975	0.96	7.52198	9.95132	22.5181	24.5277	0.360217	0.601625	1.43373	0.0306179	1.54727	0.0204929
SAVERM_1455	0.19	0.09	0.305	0.37	2.49619	0.976181	3.99309	5.275	-0.848385	0.424246	0.512797	0.613211	0.818435	0.42066
SAVERM_1456	0	0.04	0.065	0.19	0	0.48809	0.891584	2.92067	0.623362	0.584944	1.00515	0.380098	2.03576	0.0759839
SAVERM_1457	0.245	1.035	1.765	1.605	3.49299	13.345	24.8501	25.0644	1.68056	0.0132826	2.52875	0.000125923	2.5348	0.000140733
SAVERM_1458	1.51	3.33	4.42	12.57	26.3861	51.7032	76.0972	240.811	0.937763	0.00724549	1.48697	1.2244e-05	3.12456	3.01894e-21
SAVERM_1459	3.535	4.845	5.21	6.84	111.156	138.428	161.301	236.073	0.313205	0.20292	0.530569	0.029169	1.07451	9.02747e-06
SAVERM_1460	1.975	5.35	7.325	9.005	85.7168	209.265	312.237	428.843	1.27223	5.08576e-08	1.84419	1.03092e-15	2.29889	1.31535e-23
SAVERM_1461	29.69	31.67	17.695	28.425	508.797	490.675	299.139	539.185	-0.0519579	0.794493	-0.759478	0.000170622	0.0834808	0.676399
SAVERM_1462	19.44	67.85	31.8	4.89	411.404	1302.23	663.18	114.208	1.65219	3.01192e-19	0.684482	0.000231421	-1.82974	1.48814e-18
SAVERM_1463	23.745	28.135	16.44	18.15	174.943	186.152	119.16	146.185	0.0881365	0.72041	-0.548301	0.0288646	-0.256989	0.307565
SAVERM_1464	2.985	5.315	6.04	8.935	28.3964	44.9848	56.5585	93.494	0.640418	0.0911003	0.964524	0.00958752	1.6744	5.45291e-06
SAVERM_1465	7.96	8.11	4.275	4.925	152.008	141.173	80.3568	103	-0.104724	0.688964	-0.90824	0.000753803	-0.554784	0.0398929
SAVERM_1466	19.61	24.235	10.435	8.31	182.306	203.85	95.842	85.657	0.159135	0.542331	-0.912407	0.000713769	-1.07215	0.000109652
SAVERM_1467	3.975	5.21	5.06	3.825	59.314	69.6994	74.4361	63.1249	0.227125	0.492035	0.322397	0.325769	0.0893022	0.79117
SAVERM_1468	12.855	14.21	9.35	4.125	134.954	135.195	96.6417	46.8197	0.00255505	0.992993	-0.474476	0.107138	-1.50065	2.46065e-06
SAVERM_1469	7.07	9.775	5.85	6.655	55.7458	68.838	45.4327	57.1621	0.295524	0.408646	-0.28838	0.429392	0.0330033	0.928154
SAVERM_1470	126.57	133.26	103.77	68.965	2179.77	2068.39	1760.4	1314.66	-0.0752374	0.671631	-0.306416	0.0844941	-0.724854	4.97923e-05
SAVERM_1471	43.38	40.31	36.05	31.23	840.062	704.447	687.389	667.039	-0.252601	0.147261	-0.287747	0.0984358	-0.330561	0.0595174
SAVERM_1472	17.045	16.045	14.75	11.26	182.565	154.581	155.486	132.895	-0.237598	0.332596	-0.229133	0.348374	-0.452174	0.0708898
SAVERM_1473	20.16	51.845	57.15	59.045	299.661	696.546	837.733	961.306	1.20844	1.63602e-10	1.47337	4.9872e-15	1.67014	8.44421e-19
SAVERM_1474	0.36	56.045	126.345	73.555	1.00516	141.03	346.934	224.12	5.87528	4.1788e-21	7.16298	7.52454e-31	6.53624	8.03514e-26
SAVERM_1475	0.575	0.78	0.91	1.415	16.9457	20.5056	26.2446	45.3608	0.259764	0.593623	0.600915	0.206736	1.36082	0.00368937
SAVERM_1476	7.96	12.78	9.68	6.755	109.154	160.427	130.842	102.108	0.549004	0.0411979	0.258742	0.338767	-0.0941844	0.735306
SAVERM_1477	9.475	9.79	12.09	8.695	140.499	131.055	176.458	141.716	-0.0995158	0.684367	0.324799	0.176465	0.012214	0.960512
SAVERM_1478	15.305	22.645	26.905	29.48	288.529	389.973	498.685	613.064	0.431394	0.0391011	0.782352	0.000163278	1.07864	2.09179e-07
SAVERM_1479	5.61	18.08	39.8	163.39	73.0854	214.037	511.115	2345.35	1.52631	3.62107e-10	2.77062	2.3753e-31	4.95122	2.42504e-98
SAVERM_1480	610.385	626.4	936.155	460.57	8393.94	7877.64	12675.5	7008.17	-0.0909878	0.615159	0.590979	0.00108381	-0.258664	0.153241
SAVERM_1481	369.235	381.99	501.505	254.385	4191.92	3949.19	5607.34	3186.38	-0.0855552	0.603095	0.4176	0.0110263	-0.393598	0.0170077
SAVERM_1482	24.11	39.015	58.355	28.69	174.558	255.346	415.989	228.713	0.543997	0.011372	1.24256	4.01533e-09	0.386681	0.076164
SAVERM_1483	7.995	12.65	27.05	12.585	47.2604	68.3787	157.384	81.8706	0.521049	0.110189	1.70236	5.84705e-08	0.774791	0.0176994
SAVERM_1484	4.335	3.625	2.14	1.245	25.825	19.5294	12.5203	8.13636	-0.38001	0.508969	-0.978333	0.0967836	-1.53108	0.0147874
SAVERM_1485	178.835	168.065	172.9	109.15	1861.75	1579.03	1773.81	1244.59	-0.236469	0.149871	-0.0693793	0.67208	-0.5782	0.000466563
SAVERM_1486	22.05	36.15	113.83	21.495	218.225	321.6	1113.54	235.243	0.55275	0.0212515	2.32775	4.76391e-23	0.107716	0.658857
SAVERM_1487	14.675	23.62	82.26	13.28	125.706	181.828	697.025	126.161	0.524198	0.0576905	2.43954	1.22861e-19	0.00691045	0.98052
SAVERM_1488	360.14	284.25	154.565	60.13	5508.13	3982.12	2325.83	1003.2	-0.463196	0.047378	-1.23111	1.41385e-07	-2.43138	5.52777e-25
SAVERM_1489	374.015	294.665	150.68	55.755	3989.85	2872.43	1582.1	649.619	-0.469744	0.0320424	-1.32251	1.72901e-09	-2.59445	1.88086e-31
SAVERM_1490	483.58	305.695	137.39	52.87	9654.31	5569	2698.09	1142.51	-0.78368	0.00262475	-1.81581	3.33104e-12	-3.03925	4.22071e-31
SAVERM_1491	2.485	3.275	2.73	1.84	17.465	20.9247	18.8375	14.4254	0.246521	0.656313	0.100019	0.857019	-0.252016	0.662438
SAVERM_1492	10.965	13.105	14.185	19.7	107.136	115.758	136.619	212.681	0.110058	0.67045	0.347111	0.174063	0.978005	0.000113323
SAVERM_1493	25.5	29.4	37.075	34.285	196.647	204.872	281.108	292.915	0.058102	0.809102	0.509015	0.0320547	0.569091	0.0173113
SAVERM_1494	20.765	22.845	19.835	10.695	116.551	114.684	109.467	65.7462	-0.024028	0.932835	-0.0904108	0.750902	-0.812281	0.00685317
SAVERM_1495	18.435	14.235	13.37	8.435	201.371	141.288	143.697	101.541	-0.505236	0.037831	-0.4824	0.0463911	-0.975419	0.00011255
SAVERM_1496	4.31	3.595	3.585	3.02	31.9395	24.6228	26.1685	24.8568	-0.355679	0.458164	-0.273207	0.56547	-0.342618	0.481328
SAVERM_1497	5.2	4.735	3.505	2.335	44.3369	37.0145	29.4223	22.0251	-0.250776	0.547717	-0.572757	0.174532	-0.969149	0.0290812
SAVERM_1498	4.22	2.725	1.715	0.34	100.208	58.9384	40.0832	8.79166	-0.749621	0.0315175	-1.29366	0.0002848	-3.35239	4.61703e-13
SAVERM_1499	1.65	8.355	18.365	70.01	12.9334	59.8457	142.09	599.908	2.11271	1.24362e-08	3.34227	1.15148e-20	5.39713	7.32313e-53
SAVERM_1500	7.265	8.265	14.2	22.24	97.109	99.9955	186.844	327.782	0.0413674	0.870195	0.932235	0.00013101	1.73619	6.18675e-13
SAVERM_1501	4.585	5.91	3.98	3.985	44.7559	52.3578	38.262	43.3356	0.219113	0.580296	-0.219851	0.584352	-0.0436297	0.914409
SAVERM_1502	29.295	41.715	34.62	35.375	292.399	377.478	340.403	387.295	0.365726	0.0648334	0.217525	0.272686	0.40206	0.0436463
SAVERM_1503	25.765	24.56	20.515	13.89	264.933	227.094	207.503	157.692	-0.220734	0.332542	-0.349916	0.124859	-0.740203	0.00160249
SAVERM_1504	20.435	81.585	236.34	382.135	438.577	1603.8	4990.56	9056.11	1.8568	3.87149e-22	3.48366	1.89185e-74	4.33795	1.5236e-114
SAVERM_1505	16.62	24.77	31.325	19.14	170.872	229.747	316.977	215.777	0.422782	0.0551515	0.883089	4.87115e-05	0.332836	0.136011
SAVERM_1506	4.14	4.98	2.165	1.82	27.4915	29.2453	14.1892	12.934	0.0836245	0.88026	-0.888961	0.121918	-1.01554	0.0861929
SAVERM_1507	2.62	5.57	5.28	9.805	50.3678	98.2326	100.018	206.985	0.947175	0.0014603	0.971785	0.00104058	2.00644	5.33684e-12
SAVERM_1508	2.27	2.25	2.15	7.2	43.9262	39.1277	40.9748	150.114	-0.161414	0.689943	-0.0970837	0.809038	1.72444	7.82338e-06
SAVERM_1509	30.265	19.33	14.99	13.29	155.593	88.8785	75.8227	74.9855	-0.797143	0.00490089	-1.02231	0.000335129	-1.0371	0.000370996
SAVERM_1510	47.3	47.675	47.35	37.265	729.527	666.818	719.746	633.568	-0.128835	0.460375	-0.0191846	0.912187	-0.202118	0.249976
SAVERM_1511	46.825	69.73	54.85	53.765	609.827	819.367	702.865	770.125	0.423501	0.0163309	0.203237	0.249944	0.334661	0.059154
SAVERM_1512	17.735	36.75	14.73	42.985	159.539	296.886	130.85	423.983	0.886491	0.000145265	-0.280385	0.244255	1.39595	1.88049e-09
SAVERM_1513	7.91	7.96	8.515	14.325	129.14	117.618	136.961	258.042	-0.132933	0.590605	0.0841845	0.729982	0.988741	3.7497e-05
SAVERM_1514	39.045	68.07	56.955	16.775	983.585	1557.58	1411.58	462.666	0.659442	0.000196845	0.518016	0.00345941	-1.08134	3.09071e-09
SAVERM_1515	14.05	16.745	11.025	3.12	217.898	236.684	168.113	52.572	0.118498	0.641949	-0.370657	0.149698	-2.01965	1.91372e-12
SAVERM_1516	3.69	4.77	2.625	0.525	92.6192	109.648	64.8493	14.0963	0.239533	0.476245	-0.505111	0.14114	-2.6156	4.67996e-10
SAVERM_1517	3.53	3.425	3.605	1.63	47.344	41.8265	47.5205	23.8724	-0.172671	0.662847	0.00289213	0.994105	-0.952993	0.0244841
SAVERM_1518	4.185	9.285	6.21	8.5	17.9425	35.7799	26.2065	39.6677	0.951894	0.0393982	0.520791	0.266527	1.09363	0.0186227
SAVERM_1519	0.535	0.69	0.165	3.13	5.47824	6.23034	1.70701	35.7359	0.156495	0.836034	-1.27801	0.125687	2.47889	0.000438333
SAVERM_1520	14.9	13.65	17.8	18.21	208.701	173.278	245.46	281.736	-0.265709	0.235617	0.231523	0.292306	0.429277	0.0520705
SAVERM_1521	30.035	34.55	29.45	16.605	261.221	269.334	252.006	159.033	0.0432676	0.844349	-0.0517619	0.814296	-0.708344	0.00195303
SAVERM_1522	3.525	2.42	1.445	1.235	27.0307	17.4392	10.8513	10.4314	-0.57943	0.365497	-1.20988	0.0642854	-1.24925	0.0615325
SAVERM_1523	0.475	0.965	1.935	1.305	3.01548	5.30009	12.0554	9.23938	0.635235	0.472564	1.65783	0.053185	1.31963	0.130533
SAVERM_1524	33.935	29.475	14.445	29.955	300.976	234.065	125.98	291.746	-0.360091	0.107158	-1.24507	6.21583e-08	-0.044789	0.841046
SAVERM_1525	2.13	2.74	2.715	89.475	19.9277	22.923	24.8042	928.522	0.189585	0.620777	0.289819	0.441815	5.44852	5.90917e-61
SAVERM_1526	16.115	23.9	12.81	9.03	210.543	278.373	164.791	130.004	0.397954	0.109665	-0.349197	0.166922	-0.685921	0.00818493
SAVERM_1527	73.665	58.075	53.335	45.045	713.251	506.828	508.974	479.719	-0.490124	0.00621562	-0.483602	0.00682362	-0.568738	0.0016426
SAVERM_1528	8.82	8.745	5.915	10.125	133.396	120.317	88.3968	167.614	-0.146552	0.600469	-0.58242	0.0399154	0.323785	0.244411
SAVERM_1529	190.74	155.445	114.935	84.835	2516.77	1880.47	1495.11	1228.02	-0.41744	0.0301593	-0.746007	0.000108946	-1.02806	1.11015e-07
SAVERM_1530	10.83	9.49	11.075	12.645	160.98	128.385	161.956	208.779	-0.321672	0.211043	0.0079624	0.974945	0.371678	0.142861
SAVERM_1531	3.33	6.31	4.575	3.49	73.8136	127.386	99.7813	85.239	0.775931	0.00695887	0.427693	0.140171	0.205173	0.49065
SAVERM_1532	4.335	2.23	2.185	1.24	13.9135	6.62655	6.98035	4.56038	-0.931589	0.243033	-0.863355	0.276079	-1.36255	0.0994929
SAVERM_1533	17.61	50.42	26.235	69.725	88.2547	223.431	129.882	380.434	1.31506	1.39171e-05	0.547968	0.073981	2.07156	5.63694e-12
SAVERM_1534	37.98	36.42	27.84	14.235	258.717	223.609	186.936	105.592	-0.208438	0.374449	-0.463443	0.0493026	-1.27939	2.60013e-07
SAVERM_1535	27.34	24.135	16.28	10.835	271.733	216.402	159.609	118.469	-0.325518	0.149547	-0.759061	0.000890729	-1.18476	6.01632e-07
SAVERM_1536	24.225	53.14	73.265	77.69	401.621	802.818	1196.8	1421.02	0.991169	9.87762e-07	1.56286	8.56134e-15	1.80881	2.91785e-19
SAVERM_1537	33.375	77.66	154.6	134.125	709.133	1499.42	3235.1	3147.8	1.06993	1.29117e-06	2.16938	6.71767e-23	2.13029	4.24301e-22
SAVERM_1538	30.145	72.95	148.24	123.705	929.856	2040.86	4502.35	4214.84	1.1232	4.31496e-07	2.25431	2.63887e-24	2.15998	2.05929e-22
SAVERM_1539	29.29	81.64	191.19	152.84	415.351	1050.69	2668.11	2401.29	1.32584	1.8899e-09	2.65853	8.66313e-34	2.50792	3.64294e-30
SAVERM_1540	41.94	124.215	282.035	209.045	343.162	924.128	2272.26	1879.2	1.41558	6.66638e-11	2.70268	4.02405e-36	2.43086	2.08483e-29
SAVERM_1541	13.39	9.195	6.245	5.185	114.147	70.9569	52.329	48.7292	-0.674176	0.028539	-1.10712	0.000410427	-1.20373	0.000197666
SAVERM_1542	11.395	14.145	12.97	24.215	144.981	165.101	162.749	340.689	0.186091	0.460178	0.165414	0.510528	1.219	8.28622e-07
SAVERM_1543	2.995	4.115	4.065	2.875	72.7332	91.5831	97.549	75.9077	0.326318	0.326703	0.416562	0.208058	0.0582876	0.863737
SAVERM_1544	0.485	0.93	0.9	1.905	8.9963	15.3203	16.3991	38.0577	0.700961	0.247367	0.796309	0.18518	1.93916	0.000940859
SAVERM_1545	4.13	4.14	5.465	4.26	35.3907	32.3174	46.172	39.6974	-0.125501	0.762273	0.372776	0.355962	0.157907	0.703536
SAVERM_1546	18.65	23.275	28.925	26.425	147.829	166.37	225.853	230.501	0.16785	0.486107	0.604686	0.0108276	0.633558	0.00818686
SAVERM_1547	13.83	24.23	29.4	25.555	93.0215	146.117	194.312	188.835	0.639716	0.0240072	1.04479	0.000191402	1.00494	0.000380676
SAVERM_1548	20.12	25.97	34.83	22.96	230.161	269.019	392.145	289.514	0.223187	0.279138	0.762475	0.000174077	0.328469	0.113209
SAVERM_1549	9.3	10.31	8.38	6.255	151.037	151.096	134.34	111.973	0.000453923	0.998606	-0.164827	0.526768	-0.425341	0.111643
SAVERM_1550	5.33	5.92	4.925	4.195	192.391	192.618	175.223	165.826	0.00146111	0.994908	-0.133325	0.560818	-0.212788	0.361882
SAVERM_1551	3.9	4.75	3.93	2.825	803.903	878.776	797.511	640.181	0.127421	0.482215	-0.0116325	0.948872	-0.326545	0.0749036
SAVERM_1552	13.8	16.035	16.115	11.07	339.96	358.368	390.872	299.376	0.0757636	0.697217	0.199898	0.302177	-0.182224	0.357069
SAVERM_1553	4.925	16.63	6.75	6.5	47.8967	146.611	64.7429	70.0396	1.58539	4.3365e-07	0.426856	0.188404	0.538433	0.101408
SAVERM_1554	1.095	2.54	1.115	1.675	30.9845	66.3115	31.2895	51.8278	1.06171	0.0133607	0.0179254	0.967727	0.714597	0.102381
SAVERM_1555	0.77	1.3	1.215	1.505	15.4964	23.8074	24.1109	33.2007	0.58593	0.258519	0.601868	0.24355	1.04198	0.0430184
SAVERM_1556	2.76	2.78	2	2.265	37.8451	33.9654	27.06	34.2148	-0.152748	0.720195	-0.465337	0.280489	-0.140184	0.74588
SAVERM_1557	35.855	43.515	39.935	35.38	216.567	237.327	237.718	236.375	0.130386	0.568998	0.133161	0.559798	0.125408	0.587026
SAVERM_1558	0.695	2.17	64.68	1.135	7.97443	23.5547	735.041	14.4847	1.46277	0.00137101	6.34457	1.91589e-52	0.794287	0.106279
SAVERM_1559	0.985	1.725	60.555	1.16	10.9983	18.6968	667.783	14.4551	0.616315	0.465785	5.10119	8.5401e-10	0.318282	0.708626
SAVERM_1560	1.02	2.02	74.785	0.32	15.0189	28.5562	1084.17	5.21569	0.755028	0.376186	5.32049	2.93548e-10	-1.11349	0.206998
SAVERM_1561	1.69	3.07	114.02	0.875	27.8771	48.7173	1853.41	15.736	0.703243	0.336309	5.45351	4.79311e-14	-0.692931	0.354638
SAVERM_1562	0.705	1.225	31.775	0.625	10.9648	17.9043	486.745	10.9384	0.672131	0.134632	5.34352	8.98894e-42	0.0134216	0.978309
SAVERM_1563	2.6	2.39	1.635	1.71	31.3868	26.1789	19.5006	23.0688	-0.250346	0.600006	-0.653295	0.178074	-0.420822	0.389911
SAVERM_1564	7.505	7.825	6.155	5.99	192.919	182.695	155.761	170.33	-0.077348	0.741372	-0.305403	0.194534	-0.176869	0.456899
SAVERM_1565	8.335	10.345	4.24	3.56	54.2715	61.3329	27.1743	25.5417	0.172639	0.643672	-0.969059	0.0137615	-1.05183	0.00983224
SAVERM_1566	6.89	19.875	24.095	15.555	25.3725	66.2138	87.131	62.8255	1.33945	0.000488075	1.72482	5.35703e-06	1.26459	0.00115265
SAVERM_1567	10.995	20.595	21.18	17.275	255.34	434.349	484.13	442.109	0.760901	0.000144517	0.915883	4.33257e-06	0.786227	9.40494e-05
SAVERM_1568	58.735	72.245	49.435	33.505	691.981	766.797	572.884	437.554	0.146924	0.482733	-0.270485	0.197874	-0.6549	0.00207323
SAVERM_1569	6.47	61.975	17.29	6.855	172.088	1483.95	452.727	201.653	3.07763	4.01509e-41	1.37974	2.73891e-09	0.226302	0.345621
SAVERM_1570	7.45	70.975	16.85	6.92	189.603	1627.82	422.352	195.516	3.07454	4.4292e-45	1.14371	2.48218e-07	0.0450066	0.844914
SAVERM_1571	26.595	74.09	70.89	110.02	178.88	449.147	469.446	819.373	1.31662	1.59232e-10	1.37997	1.79439e-11	2.17838	1.37724e-26
SAVERM_1572	14.52	33.61	36.775	59.94	57.2201	119.243	142.898	257.677	1.03874	0.000373428	1.29724	7.16009e-06	2.13546	8.40181e-14
SAVERM_1573	42.37	37.615	26.695	20.315	1610	1280.9	998.292	853.914	-0.327707	0.0912545	-0.684784	0.000428272	-0.908038	3.45959e-06
SAVERM_1574	32.395	30.81	23.795	14.81	367.779	318.149	265.562	184.364	-0.207085	0.330859	-0.466803	0.0290176	-0.987543	7.55683e-06
SAVERM_1575	41.795	40.27	33.355	21.345	517.475	446.603	406.28	290.077	-0.211248	0.297702	-0.346803	0.0875644	-0.828435	6.49767e-05
SAVERM_1576	6.005	20.81	31.73	20.925	86.6885	272.671	451.195	331.026	1.63532	4.69523e-13	2.35631	3.61889e-26	1.9122	2.74926e-17
SAVERM_1577	10.035	25	38.93	26.51	59.7581	133.283	228.452	172.441	1.13681	4.62952e-05	1.90618	3.06842e-12	1.50365	6.61205e-08
SAVERM_1578	16.31	17.3	24.01	23.055	102.026	98.4393	147.851	158.973	-0.0508056	0.853515	0.527177	0.0497217	0.630805	0.0199297
SAVERM_1579	0.46	35.47	40.615	81.24	4.01228	276.943	345.935	775.106	5.67975	1.99612e-35	5.9983	1.84487e-39	7.15458	1.17574e-55
SAVERM_1580	0.165	39.23	44.235	84.58	0.988448	210.735	257.6	555.611	6.39613	2.21935e-25	6.68295	1.27684e-27	7.78188	5.79704e-37
SAVERM_1581	0.475	39.33	41.235	87.74	2.96534	223.942	253.667	611.11	5.65944	1.98005e-28	5.83641	3.33355e-30	7.09185	5.10848e-44
SAVERM_1582	0.16	34.83	35.065	70.34	5.95576	1158.1	1258.06	2857.74	7.19765	2.27759e-68	7.3158	1.29253e-70	8.48873	1.41324e-94
SAVERM_1583	0.52	84.82	87.84	234.56	5.46989	806.906	904.853	2720.73	6.80338	2.29457e-61	6.96744	2.42897e-64	8.54439	4.11193e-96
SAVERM_1584	6.25	6.415	5.03	5.025	54.3467	50.8476	42.9864	48.1628	-0.092493	0.799877	-0.332003	0.366107	-0.16922	0.648888
SAVERM_1585	7.585	9.82	9.945	9.11	82.2238	96.2286	106.343	108.604	0.223252	0.432157	0.366754	0.192755	0.395205	0.16645
SAVERM_1586	11.245	8.02	7.03	4.305	87.1744	56.2166	53.6093	37.4349	-0.618493	0.0822608	-0.68662	0.0534178	-1.18275	0.00153524
SAVERM_1587	10.02	16.955	20.305	28.76	129.593	198.946	259.086	408.994	0.612286	0.00619603	0.990499	7.16079e-06	1.64311	6.78617e-14
SAVERM_1588	2.955	5.405	6.045	9.755	14.4161	23.8303	29.1557	51.9167	0.681651	0.174197	0.963054	0.0510968	1.75995	0.000301156
SAVERM_1589	14.94	18.175	18.555	22.4	188.179	207.898	230.113	310.196	0.142327	0.53042	0.287008	0.202706	0.71389	0.00151269
SAVERM_1590	38.855	65.42	50.255	62.45	131.511	199.359	167.832	231.154	0.592707	0.0161182	0.348654	0.158686	0.803504	0.00113326
SAVERM_1591	0.82	1.635	2.5	2.79	12.4642	22.389	37.3704	46.4935	0.796162	0.105211	1.50825	0.00149656	1.81191	0.000142093
SAVERM_1592	1.98	2.325	1.955	1.385	83.112	88.511	80.6693	64.3466	0.0890446	0.773078	-0.0432523	0.888761	-0.361378	0.258501
SAVERM_1593	3.655	4.58	3.845	3.29	66.7023	76.0733	69.0787	66.1346	0.186119	0.56344	0.0484569	0.880633	-0.0119771	0.971005
SAVERM_1594	136.935	134.555	105.275	65.14	2510.81	2249.36	1900.94	1318.13	-0.157697	0.350745	-0.399317	0.0182254	-0.92445	5.75096e-08
SAVERM_1595	1.695	1.445	0.8	0.515	38.8837	30.0147	18.1823	13.2631	-0.359265	0.438487	-1.0476	0.0286228	-1.46673	0.00397494
SAVERM_1596	10.8	10.795	8.905	9.69	76.3349	69.797	61.824	75.0448	-0.124994	0.706666	-0.299788	0.368296	-0.0244092	0.941882
SAVERM_1597	22	40.16	58.845	58.85	304.427	501.809	801.336	894.403	0.716045	9.38278e-05	1.38723	1.88083e-14	1.54495	1.82401e-17
SAVERM_1598	0.895	1.77	3.62	5.185	10.9481	19.5294	43.5734	68.0679	0.773218	0.143609	1.88086	0.000203819	2.49857	7.03848e-07
SAVERM_1599	26.75	31.545	18.46	14.365	216.583	232.125	146.989	128.216	0.0990453	0.67841	-0.554401	0.0224533	-0.74718	0.00268015
SAVERM_1600	61.955	69.085	53.205	30.09	682.106	687.852	576.504	364.618	0.0120984	0.946275	-0.24141	0.179848	-0.897574	1.15012e-06
SAVERM_1601	3.32	4.52	2.59	3.235	35.4158	43.0324	27.1743	38.2088	0.271034	0.513597	-0.368547	0.386811	0.107524	0.799677
SAVERM_1602	8.3	8.845	8.55	4.835	91.7227	88.1837	93.0753	59.1012	-0.056002	0.848711	0.0206951	0.943406	-0.62084	0.0435498
SAVERM_1603	6.71	18.515	18.075	4.515	144.897	362.273	383.792	107.353	1.30913	8.29404e-09	1.39105	8.1832e-10	-0.426487	0.0808551
SAVERM_1604	17.395	61.725	55.345	6.31	295.147	956.974	924.879	118.232	1.6826	4.71889e-15	1.63362	2.76607e-14	-1.30254	2.64363e-08
SAVERM_1605	278.88	592.15	323.505	606.7	1923.57	3687.64	2199.46	4605.47	0.934544	2.43749e-09	0.192523	0.220485	1.25377	1.20147e-15
SAVERM_1606	168.99	317.235	164.7	317.925	1563.74	2660.99	1501.54	3246.86	0.763307	1.9253e-06	-0.0582162	0.717766	1.04906	6.01028e-11
SAVERM_1607	6.955	13.845	5.27	8.33	123.068	220.026	91.673	162.072	0.828146	0.000927528	-0.421245	0.105737	0.392138	0.125014
SAVERM_1608	44.435	42.845	36.58	45.05	340.764	293.509	276.407	381.489	-0.213711	0.348984	-0.298589	0.190582	0.16176	0.477566
SAVERM_1609	0.545	1.515	1.73	3.96	9.43203	23.8303	29.4144	77.1945	1.23078	0.0276181	1.51399	0.00608758	2.85395	1.29897e-07
SAVERM_1610	0.525	1.95	2.56	9.47	1.48267	4.812	7.13267	30.3719	1.2191	0.170449	1.70956	0.0496664	3.60747	1.94159e-05
SAVERM_1611	0.48	1.77	2.23	5.85	8.48536	28.1542	39.0012	116.328	1.61012	0.00151449	2.06582	3.39078e-05	3.59861	1.47787e-13
SAVERM_1612	2.33	2.085	3.315	6	23.4207	19.4145	33.0346	65.4764	-0.253811	0.600349	0.47775	0.304573	1.42426	0.00182927
SAVERM_1613	5.17	13.395	8.83	26.19	56.9014	132.634	95.8722	316.304	1.20139	1.56928e-05	0.740819	0.00856768	2.44146	2.75812e-19
SAVERM_1614	0.58	0.945	0.64	0.67	10.9816	16.2046	11.9412	13.9777	0.51856	0.402835	0.113675	0.85645	0.318812	0.615116
SAVERM_1615	5.135	6.6	6.97	10.595	69.6843	82.4702	93.1515	157.242	0.239311	0.44655	0.409603	0.188377	1.15212	0.000184357
SAVERM_1616	3.155	4.035	3.985	4.71	48.4244	57.2674	60.1629	79.5163	0.23826	0.519444	0.304896	0.406856	0.698025	0.0574867
SAVERM_1617	5.21	5.445	6.245	5.675	52.9058	50.7557	62.533	63.3325	-0.0561065	0.876786	0.237055	0.505557	0.253477	0.483167
SAVERM_1618	30.535	27.485	31.445	30.065	327.069	267.744	331.151	356.247	-0.285712	0.189804	0.0170938	0.936899	0.122795	0.571904
SAVERM_1619	51.515	44.01	42.575	39.94	478.935	372.322	389.951	409.534	-0.360425	0.0604871	-0.294369	0.123815	-0.224033	0.245077
SAVERM_1620	0.28	0.125	0.145	0.26	5.97247	2.39452	3.06342	5.87099	-1.03343	0.274342	-0.76459	0.41103	-0.0292899	0.974533
SAVERM_1621	0.155	0.045	0.02	0.105	3.47628	0.953213	0.464833	2.38398	-1.14962	0.311663	-1.59232	0.162797	-0.393588	0.727526
SAVERM_1622	0.36	0.165	0.175	0.155	7.47185	3.27882	3.6425	3.51667	-0.947467	0.312381	-0.848116	0.362264	-0.877902	0.353538
SAVERM_1623	2.46	3.215	4.675	8.415	24.9786	29.5266	46.8732	92.8358	0.232206	0.590288	0.878432	0.0354068	1.8343	7.94439e-06
SAVERM_1624	1.3	2.505	2.62	5.03	16.9373	29.1534	33.8119	71.2287	0.741464	0.119465	0.953078	0.0427524	1.98564	1.67668e-05
SAVERM_1625	8.63	4.77	4.215	3.815	60.244	30.0377	29.0795	29.1177	-0.972979	0.0191754	-1.01332	0.0144045	-1.01641	0.0165462
SAVERM_1626	26.41	9.755	2.415	1.97	341.673	114.271	30.7406	27.5077	-1.45171	0.0277766	-3.16397	2.26412e-06	-3.30286	9.9535e-07
SAVERM_1627	176.975	53.935	20.465	7.14	3025.01	830.662	344.914	135.012	-1.6742	0.0220788	-2.79785	0.000132117	-3.97766	5.98696e-08
SAVERM_1628	116.545	42.05	16.04	3.6	1712.48	561.735	232.208	58.1168	-1.48593	0.0196562	-2.65525	3.16405e-05	-4.45987	4.88802e-12
SAVERM_1629	1.26	28.32	63.675	64.06	10.4455	212.544	521.204	591.107	4.17379	5.83397e-31	5.45677	9.56318e-53	5.63707	4.63646e-56
SAVERM_1630	1.59	40.76	104.02	106.015	12.4559	288.358	803.227	916.167	4.38506	9.69496e-42	5.85421	1.7545e-74	6.04283	4.072e-79
SAVERM_1631	1.31	43.735	107.67	99.675	6.00589	183.304	486.204	505.237	4.64849	2.30965e-28	6.04282	1.40643e-47	6.09767	2.71349e-48
SAVERM_1632	1.915	29.71	69.59	60.605	11.9032	165.647	425.682	414.898	3.65334	5.48204e-25	5.00295	1.18467e-46	4.96608	9.64179e-46
SAVERM_1633	1.12	22.415	49.095	44.275	24.9201	454.143	1073	1077.96	4.1057	3.89674e-52	5.33775	2.41428e-88	5.34412	2.99381e-88
SAVERM_1634	136.385	192.22	272.505	256.915	2378.04	3068.05	4679.03	4938.09	0.36537	0.0425803	0.970475	6.80522e-08	1.04778	5.81646e-09
SAVERM_1635	2.765	5.215	5.425	4.575	30.8758	52.4726	59.8202	56.7172	0.741351	0.0517587	0.92795	0.0138708	0.852566	0.0263997
SAVERM_1636	2.37	3.22	2.79	2.99	39.8721	49.056	46.1641	55.2555	0.290829	0.439203	0.202574	0.58988	0.457252	0.226473
SAVERM_1637	30.815	31.575	22	18.735	273.258	253.744	192.201	183.682	-0.105686	0.629167	-0.502839	0.0227919	-0.566693	0.0116399
SAVERM_1638	185.405	450	1027.95	777.74	2081.04	4635.53	11362.8	9564.52	1.14711	3.96814e-09	2.43146	7.82368e-36	2.18462	3.20938e-29
SAVERM_1639	1.31	1.075	2.28	1.5	13.436	9.99725	23.105	17.2868	-0.391474	0.522847	0.732305	0.205633	0.340465	0.568671
SAVERM_1640	30.98	62.285	61.065	86.595	400.815	742.14	777.82	1243.61	0.88006	0.000134146	0.946706	3.90164e-05	1.61752	1.90041e-12
SAVERM_1641	2.44	2.61	4.37	1.17	73.2609	71.7034	128.959	38.8641	-0.0292506	0.927266	0.800622	0.00999698	-0.890573	0.00954103
SAVERM_1642	20.29	19.53	18.22	11.125	231.225	200.335	204.325	139.003	-0.205309	0.364218	-0.177393	0.431268	-0.727066	0.0018914
SAVERM_1643	196.695	210.76	642.035	212.555	421.33	408.607	1351.83	502.283	-0.0439934	0.826292	1.6696	1.76125e-17	0.251739	0.209102
SAVERM_1644	63.2	75.245	158.42	60.99	565.892	610.366	1394.64	600.961	0.108412	0.559809	1.29289	1.79255e-12	0.0861719	0.644804
SAVERM_1645	8.34	30.345	90.085	108.85	170.42	563.268	1811.73	2439.11	1.71123	7.52085e-20	3.38712	2.25522e-75	3.81387	4.27654e-95
SAVERM_1646	12.315	42.43	116.45	157.795	334.03	1043.72	3105.86	4700.19	1.63306	3.16335e-20	3.19774	3.23175e-74	3.79246	9.50411e-104
SAVERM_1647	9.225	23.635	62.145	103.92	152.511	354.928	1011.73	1893.55	1.20861	2.74383e-10	2.71072	8.63432e-48	3.61041	5.32944e-84
SAVERM_1648	15.145	37.665	89	164.12	221.299	495.154	1279.25	2634.42	1.15297	4.3486e-10	2.51462	1.01904e-43	3.55151	4.64985e-86
SAVERM_1649	7.61	17.945	32.32	61.33	69.8013	149.029	291.502	617.29	1.07962	7.17111e-06	2.0382	2.61174e-18	3.11309	2.18725e-41
SAVERM_1650	19.675	32.63	50.115	91.74	562.28	837.954	1407.98	2898.34	0.570921	0.00486913	1.31389	7.0397e-11	2.34821	1.50635e-31
SAVERM_1651	53.535	51.44	43.96	47.215	864.639	750.856	698.888	842.676	-0.202408	0.250733	-0.305453	0.0830705	-0.036642	0.835579
SAVERM_1652	24.5	27.05	23.02	26.79	499.641	498.393	462.397	600.243	-0.003542	0.984565	-0.110985	0.544474	0.263009	0.15101
SAVERM_1653	31.34	38.635	33.93	49.095	425.61	474.447	453.626	732.66	0.155727	0.3886	0.0911275	0.613657	0.778867	1.42199e-05
SAVERM_1654	45.51	51.285	41.11	33.585	586.891	596.384	521.569	477.874	0.0229661	0.902534	-0.169411	0.367101	-0.294087	0.121207
SAVERM_1655	134.435	94.38	85.475	70.605	1497.39	955.585	936.811	864.841	-0.644361	0.000149642	-0.673219	7.34984e-05	-0.787637	4.08957e-06
SAVERM_1656	124.495	86.18	66.76	53.41	1653.4	1038.42	873.968	778.825	-0.666679	0.00030467	-0.913694	7.73553e-07	-1.07908	6.78578e-09
SAVERM_1657	140.465	76.67	31.075	10.33	1775.22	876.428	387.253	145.087	-1.0108	5.03671e-07	-2.17938	1.32826e-26	-3.57848	7.82928e-61
SAVERM_1658	288.425	167.32	66.795	20.41	2817.26	1480.66	642.948	221.475	-0.921976	1.02013e-06	-2.11709	1.15337e-28	-3.63957	1.05529e-73
SAVERM_1659	328.225	181.91	66.83	24.575	4977.8	2498.38	998.301	415.206	-0.986983	1.07595e-06	-2.30009	1.37872e-29	-3.55331	2.67409e-65
SAVERM_1660	556.94	331.64	124.945	41.505	5988.82	3214.5	1323.43	494.808	-0.892615	3.54598e-07	-2.1654	1.21149e-34	-3.57438	1.00842e-86
SAVERM_1661	53.205	39.865	15.52	3.845	1308.31	886.494	376.28	103.149	-0.558041	0.00260734	-1.78564	3.20118e-21	-3.63481	1.39431e-66
SAVERM_1662	25.545	18.5	13.005	6.385	357.886	235.099	179.567	98.6207	-0.601053	0.00494008	-0.986208	4.94003e-06	-1.83996	1.6371e-15
SAVERM_1663	111.025	109.725	89.535	146.085	941.751	839.476	748.391	1361.04	-0.164854	0.356823	-0.329326	0.0658947	0.52819	0.00302271
SAVERM_1664	0.725	47.285	41.015	74.73	5.98082	353.068	332.584	676.453	5.58522	8.70546e-43	5.49987	1.51234e-41	6.51673	6.34953e-58
SAVERM_1665	17.935	17.345	13.725	10.65	192.131	167.369	144.749	125.055	-0.196672	0.434602	-0.403586	0.110103	-0.611937	0.0179779
SAVERM_1666	9.77	11.96	21.09	28.485	88.7155	100.001	188.391	285.371	0.171744	0.532241	1.07075	5.82953e-05	1.66376	3.51943e-10
SAVERM_1667	1.98	2.885	2.925	3.18	28.3964	37.2212	41.3635	50.0398	0.376061	0.35595	0.524832	0.192637	0.790462	0.050925
SAVERM_1668	0.045	0	0.16	0.09	0.50258	0	1.74509	1.13268	-0.600298	0.591266	0.838159	0.462492	0.485491	0.668452
SAVERM_1669	86.42	84.995	64.92	66.55	3002.67	2667.45	2221.43	2541.56	-0.170037	0.268288	-0.43282	0.00487506	-0.239471	0.119782
SAVERM_1670	34.215	37.975	23.335	20.875	801.856	798.66	538.128	538.254	-0.00588007	0.974773	-0.571814	0.00225263	-0.571115	0.00245277
SAVERM_1671	4.685	10.895	11.86	26.26	68.2769	141.185	170.346	421.365	1.0302	0.000124625	1.30002	9.94075e-07	2.59214	3.14891e-23
SAVERM_1672	7.245	8.39	5.95	5.24	98.6919	103.366	80.06	78.861	0.0657992	0.820595	-0.294685	0.314933	-0.317323	0.288803
SAVERM_1673	18.8	67.96	148.96	241.49	347.969	1149.72	2714.17	4949.86	1.7093	1.38007e-16	2.93901	2.2626e-46	3.7996	1.88797e-76
SAVERM_1674	23.565	75.68	197.54	304.18	660.286	1929.59	5450.8	9425.18	1.53797	6.20359e-19	3.02805	2.52411e-69	3.81401	5.15477e-109
SAVERM_1675	86.175	247.72	1696.28	846.135	1838.57	4844.49	35630.3	19800.1	1.38862	5.00602e-14	4.24925	3.98156e-118	3.4069	1.51724e-76
SAVERM_1676	26.475	25.38	18.95	14.18	181.485	159.451	127.763	106.876	-0.183375	0.477838	-0.501006	0.0542077	-0.75349	0.00484192
SAVERM_1677	121.42	111.785	94.655	48.015	2538.39	2122.04	1948.46	1106.49	-0.257197	0.105593	-0.379838	0.0168669	-1.19197	1.25346e-13
SAVERM_1678	5.915	6.915	4.565	4.525	58.778	61.9818	44.8996	48.9961	0.0742162	0.840308	-0.374136	0.316724	-0.257465	0.496499
SAVERM_1679	10.27	19.335	22.34	28.72	94.1436	158.251	201.818	290.557	0.737911	0.00381035	1.08618	1.61783e-05	1.60647	1.57787e-10
SAVERM_1680	40.705	63.335	70.48	60.355	1283.55	1798.79	2187.74	2116.44	0.48323	0.0145545	0.763609	0.000110182	0.716376	0.000293281
SAVERM_1681	31.09	40.89	42.105	39.735	539.464	639.393	719.654	766.866	0.242941	0.249724	0.412272	0.0501314	0.503634	0.0170593
SAVERM_1682	7.45	14.165	9.56	8.365	127.038	216.724	160.691	158.051	0.760979	0.00230742	0.335319	0.183209	0.31213	0.221774
SAVERM_1683	5.87	7.375	7.995	7.955	98.5833	113.065	132.267	146.932	0.195368	0.472732	0.41753	0.120689	0.567373	0.0364334
SAVERM_1684	20.335	28.165	24.035	40.715	200.349	249.529	233.252	441.75	0.31353	0.135684	0.217332	0.301005	1.13175	4.76728e-08
SAVERM_1685	28.69	78.835	97.905	186.525	133.991	333.326	450.304	950.569	1.30149	2.13528e-09	1.73201	8.77497e-16	2.80171	2.60911e-39
SAVERM_1686	6.62	14.305	20.565	25.88	99.5634	199.216	304.297	423.619	0.984045	0.000698833	1.58489	3.41158e-08	2.05526	7.82465e-13
SAVERM_1687	46.15	43.15	30.755	38.855	274.832	230.953	180.703	254.015	-0.248736	0.2769	-0.597446	0.00953601	-0.11261	0.624032
SAVERM_1688	17.73	20.4	18.96	49.38	191.436	198.01	201.948	586.117	0.0478123	0.828692	0.0776851	0.724059	1.60092	8.39918e-14
SAVERM_1689	9.465	17.32	8.155	7.015	218.92	363.576	185.808	177.926	0.726082	0.00072765	-0.233949	0.287301	-0.296397	0.185326
SAVERM_1690	16.62	18.035	13.705	13.215	184.425	181.369	149.672	160.61	-0.023635	0.919327	-0.298386	0.203857	-0.198032	0.404476
SAVERM_1691	291.95	251.75	376.125	354.41	4064.87	3179.3	5159.69	5392.85	-0.352607	0.0351577	0.342295	0.0403988	0.405643	0.0152212
SAVERM_1692	1.315	1.105	1.26	1.355	14.4578	10.6002	13.7244	16.3024	-0.414763	0.516447	-0.0669553	0.914776	0.158345	0.801573
SAVERM_1693	2.995	3.57	5.085	4.48	10.5124	11.0423	17.6413	16.9873	0.0618836	0.92749	0.684096	0.301833	0.626512	0.351423
SAVERM_1694	18.19	17.095	20.24	43.705	205.685	177.424	225.625	544.842	-0.209988	0.367401	0.132302	0.565039	1.39225	7.25328e-10
SAVERM_1695	11.16	10.57	6.525	6.78	166.835	142.913	96.1007	111.913	-0.220905	0.381604	-0.785986	0.00226573	-0.568429	0.028546
SAVERM_1696	1.51	2.28	2.635	2.8	21.8879	29.9918	37.721	44.3171	0.433903	0.336967	0.753738	0.0895714	0.975304	0.0290487
SAVERM_1697	1.17	1.21	0.695	0.91	17.909	16.3195	10.3865	15.1697	-0.127796	0.834325	-0.729876	0.243563	-0.224761	0.717788
SAVERM_1698	5.275	7.16	14.06	29.38	73.6632	90.8596	193.726	447.672	0.297117	0.284111	1.37507	2.57427e-07	2.5692	1.64018e-22
SAVERM_1699	6.475	6.305	6.92	5.945	43.2816	38.1055	45.631	43.6025	-0.178852	0.651952	0.0749931	0.8476	0.00913109	0.981721
SAVERM_1700	2.4	3.175	2.705	3.135	26.8051	31.9671	29.9331	38.8048	0.239576	0.627643	0.153205	0.756335	0.507702	0.304317
SAVERM_1701	4.295	3.655	2.49	3.14	39.7719	30.5028	22.6783	31.9494	-0.369613	0.407115	-0.778472	0.0858881	-0.30537	0.498326
SAVERM_1702	2.425	3.705	1.915	3.555	14.4495	19.9945	11.2019	23.2467	0.440228	0.428489	-0.345217	0.549448	0.644258	0.2483
SAVERM_1703	2.355	3.4	2.975	4.925	25.9336	33.4543	32.3334	60.1746	0.35213	0.41148	0.308022	0.471384	1.17574	0.00504519
SAVERM_1704	1.915	2.02	2.655	3.41	16.9707	15.8314	23.3033	33.1414	-0.0967	0.860457	0.435986	0.41447	0.913301	0.0862522
SAVERM_1705	1.75	2.39	1.86	1.73	33.4222	41.4073	35.1683	36.1214	0.298831	0.486389	0.0756347	0.860865	0.106947	0.807397
SAVERM_1706	1.195	2.045	1.44	2.18	19.4251	30.0377	23.1431	39.3415	0.6	0.200597	0.2395	0.613908	0.976368	0.0365485
SAVERM_1707	20.69	32.35	34.65	46.185	794.176	1116.13	1310.71	1955.81	0.48802	0.00498018	0.718832	3.34446e-05	1.29307	7.80665e-14
SAVERM_1708	1.185	1.915	1.76	2.88	22.8596	33.0122	33.5756	62.262	0.501906	0.290267	0.529236	0.262588	1.38597	0.00290579
SAVERM_1709	1.94	2.91	1.97	2.725	31.9562	43.3597	32.0209	49.8025	0.426579	0.298578	0.00363379	0.993039	0.621396	0.131468
SAVERM_1710	76.715	83.26	96.46	70.245	1087.88	1078.29	1347.64	1098.63	-0.0125231	0.945231	0.307011	0.0910569	0.01417	0.938206
SAVERM_1711	36.03	41.62	21.44	15.16	316.448	333.544	185.373	148.396	0.0755033	0.752977	-0.763256	0.00175001	-1.07751	1.61526e-05
SAVERM_1712	4.245	5.53	4.22	3.09	61.341	73.0988	60.0487	49.6839	0.248742	0.47269	-0.0296178	0.932326	-0.29342	0.414964
SAVERM_1713	2.73	3.13	2.19	1.07	36.8149	38.5018	29.1557	15.3476	0.0619577	0.900547	-0.31857	0.524394	-1.19562	0.0252986
SAVERM_1714	176.095	144.135	225.66	487.435	2157.59	1603.45	2722.49	6595.99	-0.425749	0.0144002	0.333545	0.054135	1.60321	1.69551e-20
SAVERM_1715	3.535	61.06	258.65	504.565	103.617	1631.47	7456.83	16334.7	3.93765	1.90571e-84	6.11708	2.65335e-203	7.24195	1.94734e-284
SAVERM_1716	6.68	6.785	1.995	3.395	65.253	60.0065	19.1881	36.1511	-0.11813	0.745595	-1.71109	1.83119e-05	-0.831842	0.0302978
SAVERM_1717	14.375	22.28	5.285	8.44	99.136	140.174	35.9378	63.9285	0.493098	0.0887455	-1.43228	6.4829e-06	-0.62226	0.0433488
SAVERM_1718	90.4	79.63	7.355	6.455	499.598	401.13	40.0451	39.0124	-0.313169	0.18923	-3.58897	9.34451e-39	-3.62297	3.04656e-36
SAVERM_1719	122.945	93.965	16.92	15.465	1448.42	1016.44	196.431	199.981	-0.505986	0.0240745	-2.85299	9.74078e-35	-2.82736	2.09045e-33
SAVERM_1720	35.62	32.65	4.865	6.545	442.588	372.356	59.4236	89.4406	-0.245973	0.315592	-2.85876	1.80372e-26	-2.27706	8.54022e-18
SAVERM_1721	5.005	4.415	1.51	1.11	78.2867	63.894	23.2193	19.1341	-0.283825	0.454359	-1.70086	2.76784e-05	-1.9588	4.81909e-06
SAVERM_1722	4.37	5.625	5.93	7.87	56.3654	65.3295	75.3658	111.943	0.208384	0.514939	0.412459	0.191612	0.97248	0.0019393
SAVERM_1723	0.03	0.05	0.015	0.05	0.996804	1.41834	0.426752	1.72868	0.281055	0.807918	-0.507986	0.660899	0.442587	0.70198
SAVERM_1724	0.11	0.105	0.18	0.165	2.50454	2.34858	4.10733	4.11266	-0.0581932	0.955452	0.518024	0.613205	0.517381	0.616756
SAVERM_1725	0.08	0.3	0.21	0.495	0.988448	3.34773	2.63667	6.91471	1.13473	0.276779	0.882599	0.399461	1.9724	0.0556916
SAVERM_1726	0.22	0.31	0.26	0.24	2.98206	3.81285	3.52826	3.51667	0.269324	0.783605	0.186081	0.849448	0.174559	0.860486
SAVERM_1727	1.765	0.8	0.565	0.545	33.7994	13.8101	10.699	11.1756	-1.21092	0.0386168	-1.54989	0.00902338	-1.49499	0.0136978
SAVERM_1728	16.155	7.805	4.895	3.36	229.082	100.788	68.4235	51.9167	-1.16138	0.000431249	-1.70739	3.42233e-07	-2.09585	1.63399e-09
SAVERM_1729	6.215	5.7	4.545	4.05	64.6669	53.4259	46.7589	46.4342	-0.269406	0.470135	-0.452732	0.226553	-0.465042	0.223112
SAVERM_1730	4.285	4.035	3.965	2.12	61.3076	51.2381	55.8573	33.5891	-0.254165	0.492133	-0.132201	0.718442	-0.840374	0.0307037
SAVERM_1731	4.815	4.24	2.73	2.825	61.2575	48.2636	34.3529	39.5194	-0.336092	0.379352	-0.805991	0.0384237	-0.614713	0.118332
SAVERM_1732	2.12	1.915	1.09	1.015	45.4089	36.4058	23.105	23.8427	-0.309605	0.474635	-0.936683	0.0352573	-0.893265	0.0495035
SAVERM_1733	2.8	2.055	1.99	1.535	12.0118	7.69461	8.41293	7.45139	-0.565675	0.462994	-0.4489	0.556975	-0.594174	0.447233
SAVERM_1734	10.895	7.27	2.47	1.31	194.142	117.923	43.4591	25.6011	-0.708297	0.0150332	-2.11992	8.98931e-12	-2.85685	1.25012e-16
SAVERM_1735	38.96	27.96	9.31	2.7	477.367	308.56	112.546	36.5395	-0.624189	0.00553833	-2.06243	1.90468e-18	-3.64836	5.07099e-39
SAVERM_1736	62.685	48.595	16.845	5.81	800.315	558.508	212.183	82.1997	-0.515251	0.0117259	-1.89866	1.83617e-19	-3.24677	2.24331e-44
SAVERM_1737	189.62	128.305	48.535	13.215	3371.25	2061.53	850.352	260.428	-0.705584	5.62496e-05	-1.97554	5.67818e-29	-3.66864	2.26965e-86
SAVERM_1738	94.645	73.855	26.005	4.21	1402.91	989.51	379.999	68.9663	-0.500582	0.00638823	-1.87196	1.62137e-23	-4.30122	1.13329e-83
SAVERM_1739	96.105	108.02	20.44	10.675	1037.59	1069.82	217.806	127.053	0.0440475	0.833648	-2.23116	9.28065e-25	-2.99881	2.07029e-39
SAVERM_1740	22.71	18.425	3.92	3.33	258.783	192.98	44.1222	41.3964	-0.416661	0.137039	-2.50341	2.15917e-16	-2.59665	2.45538e-16
SAVERM_1741	10.485	6.355	8.225	8.065	100.158	54.7983	77.2553	83.9848	-0.853706	0.00672915	-0.3693	0.227685	-0.251514	0.416853
SAVERM_1742	94.915	78.18	64.985	93.56	890.524	664.608	600.074	974.957	-0.418882	0.0390803	-0.565336	0.00538534	0.129994	0.520741
SAVERM_1743	48.335	46.025	36.65	50.94	366.498	315.399	273.968	428.256	-0.214884	0.322698	-0.415744	0.0562962	0.223155	0.302868
SAVERM_1744	18.105	17.09	11.435	22.445	311.824	262.914	194.351	425.148	-0.24457	0.280818	-0.674046	0.00322388	0.442956	0.0488085
SAVERM_1745	32.1	26.925	20.655	42.305	669.693	507.833	424.41	977.424	-0.396527	0.035014	-0.653578	0.000532352	0.542274	0.00359504
SAVERM_1746	3.985	7.205	4.585	5.78	59.4477	98.2786	67.3796	93.9091	0.710269	0.0401789	0.178091	0.611707	0.643745	0.0657436
SAVERM_1747	15.895	19.69	15.025	13.88	68.7711	77.5146	64.0417	66.1642	0.170089	0.587458	-0.100655	0.750032	-0.0543175	0.865812
SAVERM_1748	35.99	59.935	67.025	54.545	354.586	531.399	650.652	594.022	0.578994	0.00313287	0.869352	8.16368e-06	0.73911	0.000167685
SAVERM_1749	29.945	53.925	56.705	52.48	373.324	600.432	695.458	717.188	0.679627	0.000938776	0.890101	1.3698e-05	0.934231	5.47517e-06
SAVERM_1750	4.315	4.24	11.64	6.855	70.6561	62.4929	187.301	122.013	-0.174612	0.586395	1.38101	5.96877e-06	0.771208	0.0135919
SAVERM_1751	1.22	0.825	3.91	6.195	29.4182	18.0651	92.7326	163.471	-0.672415	0.0855943	1.62104	1.64337e-06	2.42509	4.30798e-13
SAVERM_1752	4.655	4.665	4.965	6.285	83.1454	75.2809	87.3372	123.626	-0.141457	0.630506	0.0688836	0.812272	0.563235	0.0511149
SAVERM_1753	10.885	8.83	10.765	10.21	477.119	349.318	464.157	497.972	-0.44481	0.0723895	-0.0397242	0.871698	0.0614167	0.803477
SAVERM_1754	10.01	7.595	8.985	7.265	191.219	133.645	169.379	153.102	-0.508559	0.0578674	-0.172067	0.515693	-0.316174	0.239852
SAVERM_1755	11.52	8.08	8.635	7.005	129.284	81.2068	95.5216	86.5199	-0.659851	0.0358505	-0.428879	0.167548	-0.569118	0.0726088
SAVERM_1756	1.075	0.745	2.06	2.02	15.9071	9.99725	30.0014	32.664	-0.61989	0.275661	0.864173	0.0989337	0.979936	0.0637826
SAVERM_1757	0.885	0.975	2.48	2.61	16.4097	16.2276	45.2423	53.3489	-0.0185071	0.969902	1.40246	0.00210428	1.63124	0.000371482
SAVERM_1758	1.525	2.145	1.535	1.785	20.9078	26.667	20.6968	27.5995	0.33158	0.527112	-0.0189167	0.971514	0.381949	0.470563
SAVERM_1759	1.08	1.385	1.98	3.035	12.9167	14.8093	23.2574	39.6084	0.179177	0.747495	0.792482	0.140882	1.52584	0.00410758
SAVERM_1760	0.455	2.81	7.34	11.75	18.9476	106.599	301.584	538.458	2.42014	1.1689e-14	3.90572	9.15549e-38	4.73565	3.82451e-55
SAVERM_1761	0.455	2.5	6.915	12.52	10.9732	54.7294	164.006	329.383	2.20574	2.27615e-08	3.76435	4.04251e-23	4.75894	2.13947e-36
SAVERM_1762	1.525	3.47	3.94	18.285	60.1855	124.222	153.238	793.639	1.02791	6.94051e-05	1.32666	1.92878e-07	3.67904	1.75769e-50
SAVERM_1763	0.525	0.655	0.535	1.29	9.51559	10.5313	9.6551	25.6307	0.130804	0.847812	0.0257553	0.969868	1.31065	0.0470138
SAVERM_1764	0.545	0.97	0.6	2.62	10.9565	17.2267	11.7048	58.7454	0.602145	0.289153	0.0783093	0.892817	2.29316	2.39168e-05
SAVERM_1765	13.495	22.22	9.615	8.99	172.899	255.409	121.339	125.829	0.55656	0.0206606	-0.504541	0.0417188	-0.454083	0.0710393
SAVERM_1766	255.51	282.69	180.89	162.415	7596.76	7620.22	5291.05	5328.83	0.00443935	0.977918	-0.519371	0.00121439	-0.509052	0.00153446
SAVERM_1767	235.45	237.23	157.54	86.885	3822.97	3523.14	2514.35	1546.14	-0.116934	0.549891	-0.600326	0.00216723	-1.29659	4.44327e-11
SAVERM_1768	181.825	194.45	153.25	56.125	4276.54	4161.99	3546.64	1454.78	-0.0389373	0.815382	-0.26867	0.107304	-1.54724	4.18142e-20
SAVERM_1769	156.35	172.15	152.725	89.255	2089.77	2102.6	2008.59	1315.66	0.00884175	0.962734	-0.0569077	0.763598	-0.662947	0.000497251
SAVERM_1770	142.275	156.09	133.59	76.525	3352.36	3339.24	3097.69	1996.18	-0.00561869	0.976268	-0.113301	0.548613	-0.742754	9.00101e-05
SAVERM_1771	153.29	163.86	143.395	81.19	1924.16	1871.6	1771.74	1125.33	-0.0396394	0.844518	-0.118267	0.558429	-0.767757	0.000160419
SAVERM_1772	178.15	166.56	138.255	90.92	1556.94	1334.36	1189.54	876.052	-0.220652	0.286112	-0.385309	0.0626135	-0.822802	7.8324e-05
SAVERM_1773	783.41	1001.12	721.22	328.59	5101.4	5956.83	4631.1	2359.39	0.222162	0.242789	-0.138562	0.466506	-1.10479	7.38627e-09
SAVERM_1774	1.93	2.565	1.175	1.55	79.7359	96.9062	47.8409	70.2769	0.277386	0.36947	-0.719799	0.0254534	-0.178775	0.575524
SAVERM_1775	2.78	3.8	4.215	2.58	57.8815	72.2145	86.3235	59.1902	0.313696	0.347855	0.563884	0.0875873	0.0326241	0.924247
SAVERM_1776	0.885	0.945	0.93	1.465	22.8764	21.9469	23.6079	41.3667	-0.0589074	0.903068	0.0415231	0.930884	0.816913	0.0825448
SAVERM_1777	0.795	0.505	0.68	0.465	9.95968	5.71928	8.41293	6.37802	-0.702503	0.356111	-0.214653	0.771629	-0.564096	0.462586
SAVERM_1778	8.805	6.39	7.9	5.365	83.7482	54.8212	73.9634	55.8811	-0.599703	0.0616431	-0.176301	0.573175	-0.573125	0.0786891
SAVERM_1779	0.18	0.025	0.335	0.085	3.48464	0.465122	6.47744	1.75833	-1.6298	0.134785	0.71929	0.481546	-0.692567	0.516364
SAVERM_1780	5.32	9.455	12.89	9.295	33.2885	53.0067	79.5952	64.7053	0.645845	0.111649	1.21853	0.00222049	0.927544	0.022351
SAVERM_1781	4.59	5.385	2.955	2.075	38.3477	40.8963	24.2632	19.1341	0.0902149	0.835288	-0.639791	0.152348	-0.957778	0.0410438
SAVERM_1782	6.45	6.67	4.97	3.425	126.552	117.079	95.9405	74.6	-0.111527	0.697273	-0.394247	0.171925	-0.747497	0.012372
SAVERM_1783	33.595	30.34	27.335	18.23	588.607	479.162	471.29	354.969	-0.294165	0.178696	-0.318074	0.14551	-0.721892	0.00112614
SAVERM_1784	3.275	5.21	7.675	7.92	19.911	28.9696	46.1798	52.9011	0.516062	0.26101	1.16746	0.00887354	1.35251	0.00259217
SAVERM_1785	2.125	2.935	4.815	3.165	25.9002	33.1098	57.6405	43.1873	0.340876	0.455808	1.10876	0.012591	0.709857	0.119165
SAVERM_1786	3.6	4.07	4.5	4.425	37.7866	39.3401	46.4385	51.5016	0.0569508	0.89171	0.285471	0.489429	0.432192	0.299714
SAVERM_1787	5.915	10.41	14.585	19.455	97.5948	156.028	236.773	354.667	0.668247	0.00659277	1.26297	1.64435e-07	1.84128	1.79523e-14
SAVERM_1788	9.18	15.27	18.945	29.98	145.492	219.802	295.701	523.89	0.589802	0.00604365	1.01379	1.68506e-06	1.83322	2.42209e-18
SAVERM_1789	10.39	13.785	13.665	28.93	170.043	205.762	220.267	516.069	0.272675	0.25256	0.369305	0.119338	1.58524	1.09317e-11
SAVERM_1790	15.455	21.1	19.08	33.395	216.525	267.25	263.178	513.753	0.300488	0.165237	0.278377	0.197731	1.23557	7.18329e-09
SAVERM_1791	46.6	58.03	53.68	26.26	461.176	518.502	523.59	286.175	0.167941	0.368926	0.182318	0.328401	-0.683187	0.000394899
SAVERM_1792	37.52	40.41	33.635	20.005	429.196	418.931	379.099	253.543	-0.0346837	0.869348	-0.177517	0.400256	-0.751843	0.000507385
SAVERM_1793	17.585	20.505	14.215	7.74	376.683	398.73	300.259	181.98	0.0816157	0.686336	-0.323973	0.111427	-1.04088	8.84602e-07
SAVERM_1794	11.085	15.135	11.48	6.88	151.439	186.06	154.725	103.389	0.293233	0.233426	0.0315257	0.898578	-0.543511	0.0351366
SAVERM_1795	11.43	13.035	12.43	7.095	186.544	192.434	199.799	127.261	0.0446477	0.848069	0.0983109	0.671734	-0.545386	0.0240643
SAVERM_1796	25.36	28.295	25.1	12.54	144.503	145.399	140.916	78.861	0.00854683	0.972924	-0.0355412	0.887552	-0.86049	0.00127703
SAVERM_1797	11.485	8.31	6.02	3.815	160.871	104.899	82.8714	59.9077	-0.606489	0.0511025	-0.941702	0.00266156	-1.39282	1.93819e-05
SAVERM_1798	2.995	2.685	2.965	2.02	30.951	25.9492	30.1996	22.7397	-0.237946	0.631284	-0.0324214	0.947226	-0.423239	0.404466
SAVERM_1799	2.585	5.245	1.795	5.3	77.3233	142.241	52.8398	172.978	0.866999	0.00214833	-0.537445	0.0724141	1.14425	5.13787e-05
SAVERM_1800	0.075	0.035	0.1	0.295	2.00196	0.953213	2.67475	8.73235	-0.653805	0.534609	0.301504	0.765544	1.68759	0.0864506
SAVERM_1801	0.57	0.715	1.06	1.615	10.9899	12.4377	20.1558	34.3334	0.162415	0.781571	0.814054	0.149467	1.54529	0.00560173
SAVERM_1802	0.32	0.665	0.475	0.645	3.97886	7.22949	5.81434	8.73235	0.711403	0.399271	0.445089	0.600159	0.94868	0.261797
SAVERM_1803	0.45	0.53	0.33	0.705	6.45833	7.06871	4.57216	11.4454	0.111405	0.895902	-0.420632	0.62673	0.705381	0.403136
SAVERM_1804	0.66	0.73	0.62	0.905	12.4559	12.3918	11.3923	19.0451	-0.00725547	0.99117	-0.127247	0.846264	0.563834	0.384288
SAVERM_1805	4.275	3.735	2.28	2.92	79.3169	62.0966	41.676	58.5617	-0.344968	0.346089	-0.901793	0.0157357	-0.429554	0.247993
SAVERM_1806	1.625	2.65	2.445	8.96	41.7154	61.1205	62.1522	257.273	0.5305	0.17636	0.557088	0.154083	2.55441	1.64328e-11
SAVERM_1807	0.855	1.395	2.33	2.115	13.9302	20.8788	37.5227	38.2385	0.549785	0.276917	1.35774	0.00533925	1.38478	0.00500318
SAVERM_1808	0.325	0.105	0.49	0.755	2.98206	0.930245	4.41984	7.57002	-1.06399	0.300333	0.447427	0.642588	1.08022	0.2593
SAVERM_1809	0.455	0.515	1.18	0.745	4.48979	4.72013	11.3162	8.1067	0.0625863	0.940679	1.14452	0.155558	0.721715	0.383043
SAVERM_1810	7.905	14.76	16.78	13.74	117.112	199.578	244.759	223.347	0.760982	0.0014236	1.05158	8.50469e-06	0.920616	0.000120925
SAVERM_1811	54.98	96.195	92.21	72.735	1773.57	2813.23	2926.55	2576.9	0.662278	4.5164e-05	0.718852	9.39122e-06	0.536245	0.000981108
SAVERM_1812	0.205	0.49	0.385	0.475	2.98206	6.62655	5.50183	7.57002	0.918378	0.309475	0.681553	0.452578	1.07434	0.236273
SAVERM_1813	0.075	0.305	0.275	0.48	0.50258	1.88346	1.78317	3.48701	0.971082	0.390622	0.915307	0.418137	1.58295	0.159809
SAVERM_1814	16.5	49.655	214.185	206.445	517.317	1414.79	6611.72	7120.86	1.44232	1.46077e-16	3.65478	5.26687e-99	3.76125	1.21254e-104
SAVERM_1815	62.305	68.12	59.105	42.08	1676.21	1643.16	1565.24	1233.16	-0.0285784	0.888316	-0.0980835	0.629772	-0.439616	0.0314873
SAVERM_1816	13.05	21.415	26.52	36.4	287.288	424.128	574.073	881.232	0.557256	0.0064943	0.990411	1.07175e-06	1.60475	2.2602e-15
SAVERM_1817	0.815	0.615	1.005	1.79	10.479	7.13761	12.7947	25.0644	-0.496185	0.451311	0.268553	0.668264	1.16885	0.0569107
SAVERM_1818	0.865	1.145	1.525	1.385	13.9803	17.066	24.187	24.8568	0.271056	0.628221	0.741588	0.174814	0.78194	0.158089
SAVERM_1819	0.27	0.43	0.94	1.35	6.46669	9.48619	22.3658	36.0028	0.491855	0.437581	1.64341	0.00603218	2.29861	0.000108293
SAVERM_1820	0.255	0.62	0.91	1.475	4.50651	9.97428	15.82	28.8805	0.994808	0.159771	1.60913	0.0195763	2.41643	0.000392624
SAVERM_1821	0.635	0.555	1.52	2.04	19.4753	15.6706	45.8975	69.0256	-0.293724	0.532845	1.1918	0.00585655	1.76461	4.05363e-05
SAVERM_1822	0.445	0.495	0.66	1.175	9.44039	9.13591	13.8005	26.9413	-0.0492549	0.941432	0.495242	0.446691	1.38861	0.0299845
SAVERM_1823	0.27	0.445	0.61	1.045	5.46989	7.71758	12.0554	23.1874	0.420247	0.563296	1.00459	0.15478	1.87662	0.0069611
SAVERM_1824	0.14	0.265	0.245	1.715	2.01032	3.34773	3.45209	26.8227	0.540704	0.553269	0.591429	0.513759	3.17759	0.000194176
SAVERM_1825	0.345	0.315	0.465	0.85	6.01424	4.812	7.98618	16.2431	-0.272293	0.736267	0.355702	0.649431	1.26674	0.0996341
SAVERM_1826	0.235	0.235	0.575	0.995	3.5097	3.30179	8.52717	16.6908	-0.0626883	0.942976	1.06862	0.199766	1.93414	0.0187794
SAVERM_1827	0.035	0.105	0.24	0.655	0.50258	1.41834	3.45209	10.8494	0.6986	0.524201	1.59517	0.136841	2.92644	0.00563271
SAVERM_1828	0.07	0.02	0.02	0.27	1.50774	0.465122	0.464833	6.43733	-0.807767	0.48005	-0.839711	0.462502	1.50563	0.17631
SAVERM_1829	7.425	7.825	7.745	8.99	126.242	120.851	129.386	169.167	-0.0613488	0.824277	0.0336968	0.902313	0.417325	0.12848
SAVERM_1830	86.755	78.315	60.155	49.705	836.26	671.866	570.934	525.225	-0.313696	0.130222	-0.546271	0.0085181	-0.66573	0.00146221
SAVERM_1831	12.59	14.88	23.95	43.26	170.487	183.861	319.271	636.08	0.108182	0.666217	0.894422	0.000278372	1.87809	1.44389e-14
SAVERM_1832	0.58	1.085	1.63	1.86	10.9816	18.5991	30.5883	38.8938	0.70923	0.180818	1.39718	0.00642238	1.72807	0.000765736
SAVERM_1833	0.47	0.56	0.535	0.24	6.4834	7.11464	7.24692	3.54632	0.116136	0.890517	0.132053	0.875164	-0.707195	0.425168
SAVERM_1834	0.475	0.635	0.84	0.795	12.9334	15.7395	22.7544	24.2608	0.261306	0.645025	0.762252	0.167705	0.851787	0.127607
SAVERM_1835	0.61	0.91	0.475	0.805	15.9321	21.0626	12.2156	22.7694	0.373675	0.52158	-0.345471	0.564266	0.477817	0.415775
SAVERM_1836	2.755	3.365	3.65	7.36	33.8245	37.2212	44.0304	97.7817	0.131036	0.759426	0.362294	0.391061	1.48023	0.000345195
SAVERM_1837	32.585	32.1	26.525	42.775	395.018	350.524	316.39	569.963	-0.171187	0.393637	-0.318198	0.113262	0.525159	0.0083087
SAVERM_1838	34.71	89.205	229.035	226.23	276.602	650.424	1795.54	1982.77	1.22112	3.80953e-08	2.67308	5.19593e-34	2.81503	1.82426e-37
SAVERM_1839	7.78	9.745	7.785	5.36	48.3324	54.402	47.7647	37.4052	0.165009	0.67815	-0.0145683	0.970861	-0.352896	0.392187
SAVERM_1840	1.7	4.47	2.185	2.765	17.4315	41.8036	22.0992	30.8761	1.20807	0.0102995	0.326565	0.501741	0.783701	0.105659
SAVERM_1841	2.11	6.125	4.18	4.005	11.4674	29.6644	22.3658	24.2608	1.2878	0.0165579	0.899037	0.0978118	1.01433	0.0647622
SAVERM_1842	0.275	2.145	10.38	12.835	7.47185	52.3119	273.785	383.494	2.62064	1.52796e-09	4.9721	1.07537e-32	5.45335	4.99536e-39
SAVERM_1843	0.79	2.005	4.11	9.49	13.9218	32.6676	71.2506	184.396	1.17117	0.00517773	2.26538	1.55918e-08	3.6139	3.99884e-20
SAVERM_1844	8.05	8.45	3.765	11.665	119.7	114.529	55.248	192.983	-0.0618117	0.834594	-1.09079	0.000400107	0.679645	0.0200564
SAVERM_1845	3.205	2.165	1.945	2.45	39.8053	24.6687	23.7222	33.6188	-0.661757	0.144654	-0.720471	0.111495	-0.234872	0.60188
SAVERM_1846	9.78	9.47	6.345	5.87	136.554	118.451	87.4212	89.6482	-0.203194	0.457099	-0.633121	0.0222663	-0.599131	0.0335268
SAVERM_1847	1.01	1.18	1.23	0.545	21.4689	22.8312	25.6196	12.7264	0.085447	0.871458	0.239603	0.646712	-0.699179	0.213721
SAVERM_1848	7.305	9.535	9.26	10.99	190.649	223.77	238.145	316.547	0.228574	0.335652	0.318139	0.178234	0.724577	0.00215691
SAVERM_1849	1312.63	1585.89	1463.74	1383.19	15689.3	17256.8	17236.3	18251.2	0.136645	0.420714	0.134937	0.426513	0.217042	0.200989
SAVERM_1850	1.435	1.815	0.49	0.73	14.4244	15.8773	4.84659	8.1067	0.123787	0.854567	-1.38451	0.0559483	-0.745921	0.295112
SAVERM_1851	8.97	27.31	31.625	23.62	89.9308	248.794	312.054	257.049	1.43979	2.58361e-06	1.76115	7.48007e-09	1.48499	1.35433e-06
SAVERM_1852	4.885	16.645	8.545	5.235	61.3577	190.183	105.718	72.5126	1.60886	1.29784e-08	0.772727	0.00744581	0.237858	0.429605
SAVERM_1853	0.185	0.205	0.15	1.04	4.50651	4.72013	3.60442	27.9257	0.0621629	0.937993	-0.273754	0.735656	2.36939	0.00141113
SAVERM_1854	0	0.045	0	0.07	0	0.930245	0	1.72868	0.976275	0.366414	0	1	1.42356	0.188983
SAVERM_1855	0.205	0.25	0.275	0.44	8.4603	9.13591	11.1638	20.2964	0.0930423	0.891235	0.357771	0.592591	1.1545	0.0792776
SAVERM_1856	0.185	0.32	0.435	0.765	6.97763	10.9505	16.2849	31.4721	0.582914	0.361775	1.11856	0.0716681	2.00948	0.00100058
SAVERM_1857	2.255	2.745	3.475	4.63	60.3108	67.0292	91.803	137.636	0.14996	0.636774	0.595613	0.0552757	1.1704	0.000150968
SAVERM_1858	72.865	80.705	80.04	73.83	318.408	316.134	344.716	352.84	-0.0107875	0.959439	0.113835	0.5897	0.146318	0.49167
SAVERM_1859	33.875	44.28	29.465	16.915	516.68	613.651	442.386	287.135	0.246163	0.250332	-0.222199	0.301853	-0.838449	0.000136914
SAVERM_1860	9.06	10.325	7.685	7.83	111.031	114.713	92.5646	104.848	0.0462891	0.870561	-0.260277	0.363307	-0.0827692	0.774426
SAVERM_1861	3.23	3.485	4.015	4.235	39.8471	38.6396	48.7246	56.6847	-0.0439352	0.912017	0.279763	0.473564	0.490958	0.211676
SAVERM_1862	2717.97	2969.69	5384.23	4770.17	16534.5	16715.5	32265.6	31963.1	0.0155878	0.942525	0.956044	9.72347e-06	0.942575	1.2976e-05
SAVERM_1863	7.2	20.375	23.33	21.935	71.284	180.944	227.522	237.92	1.3253	1.76569e-07	1.65346	4.56768e-11	1.71639	1.17744e-11
SAVERM_1864	5.05	14.7	24.57	27.39	100.233	261.243	479.428	600.012	1.36571	3.37964e-09	2.23455	7.65221e-23	2.55619	2.41449e-29
SAVERM_1865	1.415	0.13	0.29	0.335	6.49176	0.48809	1.31834	1.72868	-2.39025	0.0284099	-1.69362	0.111103	-1.44212	0.176717
SAVERM_1866	13.32	16.74	16.64	17.03	405.222	464.301	498.816	569.337	0.195375	0.308601	0.298001	0.119077	0.48716	0.0111161
SAVERM_1867	8.93	8.815	8.05	10.87	54.3133	48.1947	48.0615	72.6312	-0.168884	0.639765	-0.175855	0.624517	0.409097	0.250624
SAVERM_1868	14.52	18.555	11.195	10.865	159.238	184.274	120.951	130.389	0.207787	0.421821	-0.391745	0.136013	-0.285674	0.282252
SAVERM_1869	9.95	9.425	8.855	8.465	88.6988	76.1652	77.7661	83.4213	-0.215865	0.470214	-0.186143	0.531126	-0.086019	0.775223
SAVERM_1870	68.01	158.245	176.325	179.05	1136.29	2382.67	2901.05	3293.01	1.06303	3.19023e-11	1.34573	3.82325e-17	1.52773	1.32274e-21
SAVERM_1871	9.875	17.085	12.39	16.89	186.93	288.789	231.165	349.89	0.620403	0.00750246	0.303376	0.193308	0.894841	0.000115527
SAVERM_1872	0.13	0.245	0.43	0.515	2.00196	3.34773	6.5536	8.7027	0.53629	0.573122	1.33818	0.147784	1.67684	0.0700438
SAVERM_1873	12.785	19.05	18.5	136.42	145.173	194.989	207.016	1686.97	0.420641	0.0726563	0.506621	0.0297536	3.50656	1.23164e-54
SAVERM_1874	110.205	268.875	151.715	352.945	646.801	1429.35	877.282	2274.39	1.1372	7.99379e-11	0.43698	0.0130031	1.80359	4.80819e-25
SAVERM_1875	102.11	216.06	152.26	297.53	651.801	1252.67	956.998	2096.64	0.937341	3.88952e-08	0.550834	0.00128146	1.67656	5.87637e-23
SAVERM_1876	98.56	248.44	170.09	369.02	768.452	1758.99	1305.81	3173.09	1.18865	4.106e-13	0.760819	3.66537e-06	2.03569	1.21474e-35
SAVERM_1877	35.565	71.865	39.695	39.695	161.491	295.289	177.303	197.716	0.862629	0.000120477	0.132326	0.562165	0.288679	0.209744
SAVERM_1878	35.335	71.255	29.81	21.57	817.546	1476.81	678.442	548.445	0.847614	4.64316e-06	-0.267616	0.152114	-0.572015	0.0024773
SAVERM_1879	6.3	16.185	11.485	20.825	134.418	312.447	241.399	488.51	1.20495	3.27688e-08	0.836015	0.000139771	1.84469	1.59683e-17
SAVERM_1880	10.06	33.085	28.93	44.33	118.067	364.828	334.39	573.752	1.5967	3.40873e-07	1.47231	2.59042e-06	2.23794	7.63913e-13
SAVERM_1881	64.555	150.415	71.04	231.89	262.737	552.048	284.774	1041.52	1.06374	1.94925e-08	0.115314	0.55035	1.97434	7.36742e-26
SAVERM_1882	74.995	189.49	80.865	250.365	208.826	475.045	221.616	771.506	1.17588	1.19842e-08	0.0842816	0.689732	1.87101	7.28644e-20
SAVERM_1883	59.34	145.735	72.135	197.68	650.818	1443.05	779.07	2397.91	1.14026	1.08129e-08	0.257549	0.199278	1.86777	6.22339e-21
SAVERM_1884	114.18	278.14	129.56	393.14	533.196	1177.61	595.991	2037.38	1.13259	3.58348e-07	0.159228	0.477267	1.91648	5.95724e-18
SAVERM_1885	108.085	267.04	137.025	368.34	1754.92	3930.48	2190.75	6636.17	1.15527	1.76079e-09	0.317763	0.0985919	1.90582	2.8542e-23
SAVERM_1886	122.83	302.8	162.255	434.015	1205.07	2693.96	1567.31	4713.48	1.15345	2.14045e-10	0.376752	0.0386761	1.95569	4.01949e-27
SAVERM_1887	183.77	440.34	256.405	778.96	692.82	1506.22	951.641	3251.08	1.11367	3.84537e-10	0.454955	0.0109248	2.21745	5.80979e-36
SAVERM_1888	237.055	603.86	319.68	848.8	2599.85	6039.52	3452.08	10315.3	1.20824	6.1056e-11	0.406366	0.02804	1.97565	9.86725e-27
SAVERM_1889	397.25	965.945	498.98	1388.58	2416.67	5329.29	2989.53	9327.77	1.13513	5.76913e-12	0.305319	0.0646267	1.93869	5.49414e-32
SAVERM_1890	369.495	754.71	375.535	951.835	1836.23	3410.15	1838.53	5219.9	0.888371	1.4814e-07	0.00184659	0.991317	1.49932	6.8295e-19
SAVERM_1891	6.9	24.875	27.195	117.14	182.44	597.492	707.651	3394.04	1.69891	8.43561e-20	1.94123	1.35388e-25	4.19126	5.94699e-116
SAVERM_1892	14.875	35.63	29.57	126.855	289.315	626.473	566.851	2699.07	1.10643	1.01062e-08	0.963346	6.20556e-07	3.20035	1.71597e-63
SAVERM_1893	7.92	24.525	8.295	27.26	69.2152	192.382	71.4869	259.554	1.4518	1.93662e-07	0.0457579	0.875289	1.87812	1.44226e-11
SAVERM_1894	22.65	61.975	104.595	118.87	114.507	281.916	520.739	657.31	1.28506	8.8601e-09	2.16365	6.90535e-23	2.49677	6.72678e-30
SAVERM_1895	16.48	18.985	25.28	23.775	211.08	221.898	318.844	333.858	0.071667	0.75316	0.588979	0.00873462	0.654498	0.00380067
SAVERM_1896	13.63	15.12	11.4	10.005	105.686	105.807	87.2308	85.3576	0.00155477	0.995593	-0.27079	0.339522	-0.303097	0.294798
SAVERM_1897	6.925	8.75	7.62	7.64	92.2754	105.669	100.056	111.255	0.193082	0.495698	0.115477	0.683458	0.264921	0.354117
SAVERM_1898	6.855	9.005	6.925	7.575	195.843	233.635	194.754	237.713	0.252511	0.248201	-0.00844783	0.969342	0.276733	0.209535
SAVERM_1899	12.57	15.95	15.615	14.715	237.49	271.011	290.222	307.189	0.188507	0.409404	0.286099	0.208618	0.368282	0.107937
SAVERM_1900	16.94	18.165	18.505	16.86	201.782	194.266	217.09	221.143	-0.0549088	0.806835	0.1045	0.639016	0.131028	0.560946
SAVERM_1901	4.18	9.9	25.37	35.38	43.3234	94.3509	259.032	401.988	1.1009	0.000127868	2.53872	3.54175e-20	3.16603	1.106e-30
SAVERM_1902	16.365	38.695	49.605	104.025	575.692	1234.55	1718.21	4023.42	1.09504	1.11917e-11	1.56965	1.34781e-22	2.79169	2.14571e-68
SAVERM_1903	8.8	6.475	9.05	7.285	299.083	199.807	301.949	273.152	-0.575776	0.0118229	0.0125351	0.955523	-0.12922	0.570243
SAVERM_1904	205	149.455	236.365	195.53	1299.79	865.11	1475.92	1366.86	-0.583492	0.00107203	0.182292	0.302988	0.0722711	0.684192
SAVERM_1905	4.925	5.355	5.72	12.36	73.2191	72.6796	83.5726	202.905	-0.0096461	0.973988	0.185524	0.525004	1.4493	3.21203e-07
SAVERM_1906	7.93	42.115	110.11	145.085	178.705	871.311	2444.64	3600.55	2.2633	3.36538e-26	3.74016	1.22409e-69	4.29463	2.67611e-91
SAVERM_1907	10.27	16.555	15.92	12.81	93.2471	136.172	142.303	128.634	0.539173	0.0425724	0.601145	0.0230512	0.45874	0.0888537
SAVERM_1908	7.785	14.56	16.625	14.13	67.6907	114.363	142.387	135.667	0.743565	0.00855372	1.05578	0.000155849	0.987267	0.000490566
SAVERM_1909	0.425	0.265	0.37	0.175	10.9565	6.1844	9.38067	4.70866	-0.725973	0.341113	-0.200886	0.786416	-1.05798	0.181474
SAVERM_1910	25.85	21.545	23.89	21.87	301.253	229.035	273.907	279.646	-0.391303	0.078425	-0.136703	0.534931	-0.10683	0.630908
SAVERM_1911	8.575	7.97	11.825	4.045	163.904	138.405	222.393	83.6557	-0.238801	0.48492	0.43039	0.202835	-0.949135	0.00689176
SAVERM_1912	7.32	7.55	10.26	2.705	214.08	200.387	295.747	86.6682	-0.0940443	0.758635	0.457985	0.131062	-1.27882	6.12505e-05
SAVERM_1913	50.455	57.415	77.575	67.35	696.014	716.38	1054.17	1026.89	0.0412028	0.827565	0.594861	0.00154273	0.557442	0.00312446
SAVERM_1914	73.73	78.225	115.055	89.55	555.941	534.597	853.543	747.993	-0.0560523	0.773686	0.613941	0.00146852	0.425385	0.0286066
SAVERM_1915	50.24	55.43	68.495	47.53	865.236	861.331	1162.46	902.249	-0.00665903	0.971292	0.423309	0.0214897	0.0600465	0.746208
SAVERM_1916	872.585	642.075	686.11	479.71	8074.61	5410.6	6251.64	4892.19	-0.574821	0.000306976	-0.36742	0.0209654	-0.719445	6.42551e-06
SAVERM_1917	807.02	543.29	703.37	472.115	9023.76	5539.27	7744.27	5854.28	-0.699352	0.000191904	-0.21915	0.242153	-0.620054	0.000948721
SAVERM_1918	11.59	13.83	9.93	13.495	190.675	207.996	161.042	241.612	0.124183	0.635559	-0.239993	0.362929	0.335947	0.200602
SAVERM_1919	2.405	4.245	5.915	12.45	38.9338	62.3551	94.3556	221.828	0.664868	0.0354342	1.25215	4.57109e-05	2.46937	2.07169e-16
SAVERM_1920	25.945	25.665	27.775	28.655	183.412	164.28	193.444	222.543	-0.157258	0.486098	0.0762984	0.732389	0.276244	0.218561
SAVERM_1921	6.645	4.86	5.025	3.745	41.8574	27.2699	31.2895	26.0784	-0.596929	0.180066	-0.40087	0.361016	-0.654837	0.149603
SAVERM_1922	6.885	11.58	12.135	10.105	82.6177	124.612	143.194	134.297	0.582089	0.0426842	0.779861	0.0061721	0.69009	0.0169113
SAVERM_1923	1.89	5.06	4.9	4.35	27.969	67.6322	71.4108	70.8136	1.239	0.000792197	1.31687	0.000335136	1.30374	0.000460792
SAVERM_1924	1.43	1.905	2.34	2.63	21.402	26.11	34.4593	43.5135	0.274486	0.552299	0.655817	0.146752	0.982693	0.0300454
SAVERM_1925	0.985	1.075	0.835	1.64	7.99114	7.67164	6.66784	14.544	-0.0543177	0.940869	-0.228897	0.755538	0.777374	0.276908
SAVERM_1926	0.225	0.34	0.67	0.975	1.49103	1.92939	4.34368	6.97402	0.226614	0.827497	1.10867	0.272908	1.64951	0.101638
SAVERM_1927	0.1	0.08	0.17	0.13	2.00196	1.41834	3.25383	2.86136	-0.291157	0.794322	0.457536	0.678288	0.338294	0.760701
SAVERM_1928	0.255	0.36	0.29	0.28	3.50135	4.32391	3.91693	4.11266	0.233649	0.809348	0.132977	0.890795	0.174657	0.858401
SAVERM_1929	0.185	0.485	0.275	0.155	2.50454	5.74225	3.56634	2.29502	0.927284	0.34573	0.380038	0.702431	-0.0734358	0.94277
SAVERM_1930	1.68	2.92	2.065	2.095	39.3612	61.8899	47.4444	54.3926	0.635983	0.0840157	0.259369	0.48598	0.455326	0.225317
SAVERM_1931	0.935	1.345	1.21	2.4	18.9727	24.7606	24.0268	53.0494	0.363704	0.474666	0.314972	0.534996	1.41422	0.00430409
SAVERM_1932	0.71	0.86	1.77	3.22	18.42	20.7869	45.1964	92.213	0.168708	0.713482	1.24089	0.00430442	2.24431	1.50273e-07
SAVERM_1933	4.34	2.87	6.325	2.715	29.9125	17.6919	42.9103	20.8034	-0.724047	0.131361	0.501125	0.265536	-0.49654	0.302781
SAVERM_1934	2.065	2.88	2.4	1.835	43.3234	55.1026	49.6621	42.3511	0.338597	0.361053	0.192707	0.603924	-0.0313929	0.934684
SAVERM_1935	5.045	6.915	5.555	12.4	110.251	135.19	119.35	298.365	0.289636	0.268614	0.1116	0.670832	1.41954	2.88353e-08
SAVERM_1936	58.39	72.515	69.655	51.21	1183.22	1327.85	1389.08	1148.92	0.165316	0.381042	0.229821	0.22281	-0.0418463	0.825234
SAVERM_1937	60.57	109.78	118.22	49.475	731.775	1210.18	1405.23	655.018	0.719137	0.00106418	0.932586	2.12633e-05	-0.158621	0.474799
SAVERM_1938	2.845	3.855	5.415	4.875	78.6806	96.2975	147.576	148.183	0.286219	0.298934	0.893932	0.000875995	0.899857	0.000936376
SAVERM_1939	7.585	15.89	33.78	45.63	93.5909	177.602	410.938	617.557	0.912357	8.60194e-05	2.11264	7.01296e-21	2.6952	3.92533e-33
SAVERM_1940	2.585	7.53	9.585	10.855	15.9489	41.9414	58.2655	72.9278	1.33631	0.00159533	1.79917	1.47626e-05	2.11304	3.82063e-07
SAVERM_1941	1.32	3.57	2.365	4.905	21.8963	53.7991	38.8489	89.4999	1.25248	0.00162695	0.798482	0.0476946	1.96952	5.07613e-07
SAVERM_1942	0.965	1.71	1.535	1.485	8.48536	13.7642	13.2976	14.8731	0.627802	0.36228	0.582716	0.396925	0.733345	0.290474
SAVERM_1943	0.385	0.285	0.35	0.725	3.51806	2.37155	3.13959	7.06299	-0.401628	0.693374	-0.121721	0.90385	0.778983	0.433847
SAVERM_1944	2.85	5.275	6.095	6.975	50.8621	84.5086	107.265	136.26	0.717459	0.0192208	1.05697	0.000460212	1.39615	3.82512e-06
SAVERM_1945	3.465	3.16	3.08	3.175	44.3787	37.4107	38.803	44.3171	-0.235934	0.562189	-0.188291	0.641455	-0.0035678	0.993025
SAVERM_1946	8.61	13.84	27.35	18.56	82.2154	118.451	257.081	193.093	0.517363	0.0604675	1.62186	1.30633e-09	1.2128	8.24917e-06
SAVERM_1947	0.68	6.37	27.04	24.25	14.9688	128.224	586.572	574.764	2.97027	9.18826e-15	5.12725	2.37218e-42	5.09734	9.68243e-42
SAVERM_1948	3.335	36.535	121.34	73.465	48.8684	495.855	1751.26	1174.48	3.2827	6.58044e-32	5.08283	2.41634e-75	4.51225	2.07585e-59
SAVERM_1949	1.84	30.24	116.36	68.86	36.8149	558.767	2293.78	1498.79	3.84044	3.50468e-39	5.85459	5.49065e-90	5.24708	2.47378e-72
SAVERM_1950	1.945	57.975	354.065	96.115	23.4291	649.695	4199.32	1257.68	4.659	4.80791e-45	7.31543	1.50455e-109	5.59838	1.53673e-64
SAVERM_1951	1.14	4.44	4.405	13.265	25.431	90.6529	96.7638	320.378	1.7818	3.69893e-07	1.8738	7.72873e-08	3.57255	1.1223e-25
SAVERM_1952	2.645	12.04	15.82	55.82	48.3241	199.13	284.682	1111.56	2.008	2.67778e-14	2.51807	4.42841e-22	4.46642	7.87534e-68
SAVERM_1953	5.88	20.365	28.13	90.075	70.7898	219.698	333.743	1179.99	1.60912	2.3902e-10	2.20703	1.36296e-18	4.01219	3.92331e-59
SAVERM_1954	17.345	21.285	16.94	26.625	416.12	460.89	400.535	693.45	0.145924	0.516645	-0.0544377	0.809115	0.729295	0.00113953
SAVERM_1955	58.07	83.87	75.35	78.89	213.962	276.61	272.885	322.72	0.364913	0.162499	0.34529	0.185727	0.585606	0.0251665
SAVERM_1956	31.275	30.62	18.92	15.33	351.093	311.006	209.141	189.313	-0.173651	0.402341	-0.741359	0.000420784	-0.883471	3.85073e-05
SAVERM_1957	35.33	74.605	126.405	122.425	908.215	1748.44	3199.17	3475.43	0.939467	7.84682e-08	1.80611	3.36791e-25	1.92502	2.36592e-28
SAVERM_1958	2.63	3.74	5.075	6.055	28.3462	36.6413	53.7997	71.9759	0.35604	0.383713	0.891233	0.0252429	1.30251	0.00106271
SAVERM_1959	0.87	0.775	0.945	0.67	19.4669	16.0898	20.9332	16.332	-0.254064	0.649642	0.0993524	0.856089	-0.238428	0.674554
SAVERM_1960	108.68	87.41	55.22	92.895	1382.81	1007.47	691.885	1286.2	-0.453034	0.0330822	-0.990518	3.45057e-06	-0.103954	0.624685
SAVERM_1961	0.435	0.445	0.185	0.64	3.98721	3.78988	1.70701	6.40768	-0.0547532	0.9549	-0.866157	0.383591	0.546175	0.569033
SAVERM_1962	0.765	0.975	0.57	0.37	9.9931	11.4615	7.4071	5.24534	0.177335	0.811052	-0.370699	0.623361	-0.798497	0.311019
SAVERM_1963	3.165	6.115	2.565	4.34	34.4023	60.0524	27.5249	51.7685	0.782282	0.0390221	-0.309918	0.436142	0.572258	0.139232
SAVERM_1964	10.675	12.685	10.29	10.965	67.255	71.2555	63.7673	75.6408	0.0801017	0.806003	-0.0762168	0.815696	0.165153	0.615778
SAVERM_1965	0.415	0.9	1.36	0.62	10.4288	20.5056	33.804	16.9577	0.902495	0.114712	1.58898	0.00440999	0.642311	0.273768
SAVERM_1966	90.79	76.04	61.105	49.665	1022.96	774.221	678.13	614.369	-0.399871	0.0174082	-0.589993	0.000459366	-0.731764	1.70033e-05
SAVERM_1967	62.785	57.95	60.81	52.615	570.224	476.262	544.164	527.618	-0.257728	0.225352	-0.0669997	0.751655	-0.111031	0.602267
SAVERM_1968	24.055	20.725	15.355	7.93	445.186	348.652	279.889	160.64	-0.349664	0.0843159	-0.664391	0.00110616	-1.4586	8.11831e-12
SAVERM_1969	0.79	0.705	0.55	0.835	6.4834	5.23119	4.41984	7.54036	-0.261823	0.75226	-0.462519	0.578988	0.186909	0.820423
SAVERM_1970	2.335	3.04	3.07	3.305	25.3809	29.6185	32.9125	39.5194	0.21165	0.634605	0.359735	0.413892	0.613593	0.165883
SAVERM_1971	7.675	11.84	10.855	11.075	95.6932	132.284	132.991	152.865	0.459331	0.100739	0.466	0.0948518	0.66653	0.0175196
SAVERM_1972	35.745	68.045	55.57	77.74	124.039	214.174	189.709	297.561	0.779609	0.000804219	0.605234	0.00943573	1.24972	6.70587e-08
SAVERM_1973	62.885	114.83	96.21	106.48	738.221	1216.37	1113	1369.91	0.716507	2.36817e-05	0.58923	0.000510661	0.88701	1.72442e-07
SAVERM_1974	33.955	27.04	26.21	13.555	372.395	268.553	282.945	164.1	-0.467666	0.0307393	-0.393357	0.0680118	-1.17049	1.8303e-07
SAVERM_1975	12.055	15.815	10.57	9.285	52.6802	61.6775	45.3487	45.0939	0.218634	0.591051	-0.21279	0.605019	-0.215705	0.605833
SAVERM_1976	2.775	1.68	0.96	0.62	12.0201	6.27627	4.06925	2.92067	-0.807067	0.345461	-1.31904	0.129266	-1.6643	0.0650122
SAVERM_1977	4.235	3.88	2.735	3.14	143.556	117.544	91.0099	118.831	-0.284054	0.354938	-0.647586	0.0364966	-0.26597	0.390395
SAVERM_1978	5.605	6.24	3.88	4.085	231.317	231.814	157.536	184.542	0.00284538	0.99004	-0.549374	0.0175217	-0.323332	0.164607
SAVERM_1979	32.41	33.375	32.68	15.49	270.77	251.275	268.84	143.507	-0.10688	0.6345	-0.0101195	0.963927	-0.904571	0.000111337
SAVERM_1980	53.04	39.85	32.11	16.83	867.989	591.957	517.157	304.716	-0.548455	0.00343905	-0.742444	7.69058e-05	-1.49882	8.86313e-15
SAVERM_1981	78.195	55.87	52.94	6.43	941.341	606.8	627.737	85.2983	-0.629328	0.00100849	-0.580584	0.00236726	-3.42901	1.12032e-54
SAVERM_1982	89.415	66.025	64.84	8.08	1317.77	873.895	941.278	131.973	-0.588659	0.00230245	-0.482026	0.0123884	-3.28826	2.73492e-54
SAVERM_1983	126.71	83.68	68.06	9.595	1818.53	1085.32	962.417	151.133	-0.74096	7.74614e-06	-0.913332	3.63786e-08	-3.56485	1.24782e-82
SAVERM_1984	20	15.86	14.24	9.315	214.238	154.168	150.259	110.155	-0.46956	0.0480291	-0.50625	0.0326498	-0.947967	0.000119215
SAVERM_1985	12.75	6.57	4.75	1.51	184.125	86.1165	67.7302	23.8427	-1.07914	0.000350597	-1.41769	3.37569e-06	-2.87744	4.2766e-16
SAVERM_1986	72.27	116.775	111.055	77.065	439.656	644.033	665.374	516.916	0.546838	0.00660515	0.593436	0.0031498	0.232133	0.253385
SAVERM_1987	105.025	189.36	167.655	133.355	1772.81	2909.01	2787.06	2480.65	0.710087	0.000106499	0.648629	0.000399667	0.481699	0.00870837
SAVERM_1988	11.005	13.35	7.875	9.995	105.628	114.661	74.3902	105.236	0.115693	0.67924	-0.49833	0.0814413	-0.00583367	0.983641
SAVERM_1989	9.32	9.93	13.26	11.13	136.989	132.686	191.851	179.178	-0.045142	0.854268	0.480416	0.0458818	0.38228	0.117802
SAVERM_1990	4.095	7.355	5.5	5.62	84.1422	136.729	111.616	127.949	0.689252	0.0147057	0.402066	0.157203	0.595809	0.0373322
SAVERM_1991	2.995	22.905	25.325	40.63	16.9373	120.513	140.946	248.642	2.72456	8.53065e-12	2.94403	1.2292e-13	3.74596	2.58132e-21
SAVERM_1992	4.46	16.39	7.07	2.61	57.6893	192.296	90.2942	36.7471	1.70509	7.54595e-08	0.633687	0.0507505	-0.634509	0.0730862
SAVERM_1993	0.345	0.175	0.785	0.71	2.99877	1.41834	6.70592	6.91471	-0.738963	0.454197	0.944272	0.305133	0.977805	0.293029
SAVERM_1994	6.85	6.35	5.43	6.85	98.6501	82.0911	77.1489	107.35	-0.261285	0.387467	-0.347317	0.250429	0.11817	0.694784
SAVERM_1995	7.405	8.54	10.435	12.495	119.533	125.899	165.835	220.275	0.0744044	0.776917	0.46558	0.0716774	0.869869	0.000759377
SAVERM_1996	4.095	5.705	4.45	6.335	78.1948	98.2269	83.6947	130.235	0.320937	0.354222	0.0953129	0.783967	0.716992	0.0379346
SAVERM_1997	31.305	22.87	14.26	8.285	359.402	236.908	161.591	104.163	-0.596014	0.00784076	-1.14083	5.26174e-07	-1.76834	1.47992e-13
[truncated: 5,676 more rows]
