# Supplementary material for: Genome-scale analysis of genetic regulatory elements in Streptomyces avermitilis MA-4680 using transcript boundary information
Source: BMC Genomics. 2022 Jan 21;23:68. doi: 10.1186/s12864-022-08314-0 (PMC8780764; doi:10.1186/s12864-022-08314-0)
Supplement: Supplementary file 4 — Additional file 4: Table S3. List of transcript 3′-end positions (TEPs) identified in this study. [file 12864_2022_8314_MOESM4_ESM.xlsx]

## Sheet: Supplementary Dataset S3
Table S3. List of transcript 3′-end positions (TEPs) identified in this study.
TEP position	Strand	Signal intensity	Associated gene	TEP category
45330	+	1.42242	SAVERM_36	A
62896	+	0.673927	None	N
67730	+	40.6744	None	N
98683	+	169.233	None	N
121733	+	3.74388	None	N
616891	+	16.9153	None	N
616943	+	259.802	None	N
748820	+	0.854836	SAVERM_595	A
803705	+	0.465854	SAVERM_646	A
992440	+	0.634336	SAVERM_838	A
1054129	+	1.53888	None	N
1060445	+	2.20038	SAVERM_886	A
1071646	+	2.00473	None	N
1238634	+	0.56989	SAVERM_975	A
1319410	+	0.478282	SAVERM_1043	A
1376915	+	1.52876	SAVERM_1090	A
1377081	+	1.02332	None	N
1377232	+	2.71825	None	N
1426839	+	12.8295	SAVERM_1138	A
1519900	+	1.07534	SAVERM_1224	A
1535732	+	10.1231	None	N
1589191	+	0.413836	SAVERM_1280	A
1589294	+	0.349391	SAVERM_1280	A
1619631	+	0.800509	None	N
1704932	+	0.401409	SAVERM_1385	A
1747370	+	1.20423	None	N
2008689	+	0.505445	None	N
2024163	+	1.42242	SAVERM_1652	A
2052837	+	2.38129	SAVERM_1676	A
2052968	+	2.43792	None	N
2130443	+	1.35797	SAVERM_1749	A
2217246	+	4346.45	None	N
2217548	+	0.738372	SAVERM_1814	A
2217594	+	0.815245	SAVERM_1814	A
2219741	+	0.5303	None	N
2221630	+	1.84868	SAVERM_1815	A
2221976	+	0.5303	SAVERM_1815	A
2319234	+	0.349391	SAVERM_1897	A
2326570	+	0.79039	SAVERM_1902	A
2335383	+	0.557463	None	N
2500140	+	3.96207	None	N
2749062	+	5.20358	None	N
2803400	+	2054.39	None	N
2867824	+	7.3372	SAVERM_2358	A
2867981	+	0.621908	SAVERM_2358	A
2932763	+	7.10108	None	N
2949897	+	0.621908	None	N
2975708	+	918.272	None	N
2976129	+	0.349391	SAVERM_2443	A
3058953	+	0.401409	None	N
3061282	+	1.17937	SAVERM_2510	A
3107343	+	0.478282	None	N
3111371	+	1.11262	SAVERM_2539	A
3127010	+	0.815245	None	N
3127113	+	1.30595	SAVERM_2548	A
3150201	+	0.904545	SAVERM_2567	A
3160428	+	1.02332	SAVERM_2574	A
3160489	+	0.609481	SAVERM_2574	A
3208076	+	27.1577	None	N
3222732	+	1.15221	SAVERM_2623	A
3262649	+	0.659191	None	N
3262836	+	2.16079	None	N
3432861	+	0.349391	SAVERM_2797	A
3433038	+	0.557463	None	N
3630629	+	1.04817	SAVERM_2902	A
3671624	+	1.12504	None	N
3688977	+	1.75938	None	N
3742616	+	2.73299	SAVERM_2985	A
3777280	+	0.634336	SAVERM_3020	A
3913035	+	37.603	None	N
3941943	+	0.944136	SAVERM_3164	A
3945028	+	0.453427	SAVERM_3168	A
3952716	+	0.517872	SAVERM_3176	A
3998840	+	0.56989	SAVERM_3207	A
4034568	+	0.87969	None	N
4121003	+	1.21665	None	N
4207394	+	0.542727	None	N
4207426	+	1.67008	None	N
4255392	+	0.5303	SAVERM_3433	A
4263359	+	5.87289	None	N
4295147	+	0.594745	SAVERM_3463	A
4296311	+	2.78501	None	N
4299259	+	0.582318	None	N
4387641	+	0.413836	SAVERM_3545	A
4418466	+	0.621908	None	N
4432394	+	2.00935	SAVERM_3582	A
4452523	+	0.725945	None	N
4485821	+	0.505445	SAVERM_3630	A
4517861	+	0.673927	SAVERM_3646	A
4590541	+	7.31004	None	N
4593773	+	2.37898	SAVERM_3711	A
4594816	+	3.54592	None	N
4602436	+	2.84483	None	N
4604046	+	0.349391	None	N
4610197	+	0.505445	SAVERM_3725	A
4610237	+	0.413836	SAVERM_3725	A
4610298	+	0.401409	SAVERM_3725	A
4614016	+	0.673927	None	N
4614121	+	2.44804	None	N
4614763	+	3.91005	None	N
4617597	+	3.10492	None	N
4631984	+	0.401409	None	N
4634022	+	0.478282	None	N
4680420	+	0.986035	SAVERM_3785	A
4742094	+	0.453427	None	N
4762131	+	16.031	None	N
4765915	+	599.255	None	N
4827245	+	0.413836	None	N
4827315	+	0.646763	None	N
4871770	+	1.34785	None	N
4873164	+	0.413836	SAVERM_3948	A
4896019	+	10.1153	None	N
4909621	+	0.413836	None	N
4945420	+	136.78	SAVERM_4024	A
4952539	+	0.582318	SAVERM_4032	A
4952659	+	0.401409	SAVERM_4032	A
5055489	+	1.96745	SAVERM_t21	A
5059625	+	0.517872	SAVERM_4123	A
5087506	+	0.594745	SAVERM_4147	A
5114817	+	2.21281	None	N
5132988	+	0.453427	None	N
5133172	+	0.673927	None	N
5133209	+	0.738372	None	N
5170789	+	0.453427	None	N
5193897	+	1.20423	SAVERM_4235	A
5195973	+	0.892118	SAVERM_4236	A
5196002	+	1.16464	SAVERM_4236	A
5305997	+	0.505445	SAVERM_4328	A
5383209	+	0.401409	SAVERM_4402	A
5398462	+	0.711209	None	N
5519850	+	1.13978	None	N
5519964	+	0.582318	None	N
5520279	+	18.4105	None	N
5594469	+	0.557463	None	N
5599654	+	2.73068	None	N
5600635	+	1.11262	SAVERM_4585	A
5623293	+	702.688	None	N
5721964	+	5.08942	None	N
5758981	+	2.35413	None	N
5759330	+	19.4347	None	N
5798231	+	7.89467	None	N
6056046	+	0.349391	SAVERM_5004	A
6056515	+	0.725945	None	N
6068490	+	1.02332	None	N
6308847	+	1.91543	None	N
6326106	+	0.661499	SAVERM_5218	A
6336285	+	0.646763	SAVERM_5227	A
6350266	+	0.775654	SAVERM_5240	A
6412256	+	2.30211	None	N
6412290	+	1.60333	None	N
6423898	+	0.349391	None	N
6484550	+	5.98154	None	N
6484722	+	1.85099	None	N
6556244	+	0.996154	None	N
6556461	+	0.944136	None	N
6564193	+	1.25624	None	N
6603276	+	0.842408	None	N
6603370	+	0.698781	None	N
6603458	+	0.840099	None	N
6681497	+	3.41934	SAVERM_5508	A
6694525	+	8.03829	None	N
6700711	+	8.5764	None	N
6700801	+	0.465854	SAVERM_5534	A
6705380	+	0.465854	SAVERM_5540	A
6788141	+	0.349391	SAVERM_5611	A
6873495	+	0.349391	SAVERM_5682	A
6879475	+	0.401409	SAVERM_5687	A
6885405	+	0.413836	None	N
6913307	+	1.43484	None	N
6959012	+	0.349391	SAVERM_5756	A
6962847	+	0.505445	SAVERM_5758	A
6971915	+	1.0606	SAVERM_5766	A
6974453	+	0.775654	SAVERM_5768	A
7000817	+	0.609481	SAVERM_5796	A
7070555	+	32.2849	SAVERM_5862	A
7139111	+	1.26636	SAVERM_5926	A
7142690	+	0.607172	None	N
7224711	+	0.349391	SAVERM_5997	A
7229267	+	2.88673	None	N
7293751	+	0.401409	SAVERM_6059	A
7340569	+	2.23535	None	N
7373927	+	0.582318	SAVERM_6130	A
7471244	+	0.609481	None	N
7606475	+	1.26867	None	N
7613136	+	0.646763	SAVERM_6347	A
7868242	+	2.30442	None	N
7952543	+	0.413836	SAVERM_6648	A
7963660	+	0.750799	SAVERM_6657	A
8079044	+	0.775654	SAVERM_6762	A
8120495	+	4.63369	None	N
8561027	+	1.13978	SAVERM_7186	A
8657412	+	2.23997	None	N
8956508	+	107.462	SAVERM_7513	A
48735	-	-0.453427	None	N
120166	-	-0.505445	SAVERM_104	A
120531	-	-0.686354	SAVERM_104	A
133693	-	-0.609481	None	N
267992	-	-0.698781	SAVERM_227	A
787029	-	-0.401409	None	N
788119	-	-3.16937	None	N
801618	-	-0.686354	None	N
879529	-	-0.946444	None	N
879652	-	-0.56989	None	N
946696	-	-2.11108	SAVERM_793	A
1011842	-	-0.453427	None	N
1090985	-	-1.70736	SAVERM_911	A
1132051	-	-0.750799	SAVERM_935	A
1214089	-	-1.03344	SAVERM_954	A
1219167	-	-0.517872	None	N
1219274	-	-305.312	None	N
1221533	-	-0.401409	SAVERM_962	A
1243595	-	-1.39987	SAVERM_980	A
1243725	-	-0.646763	SAVERM_980	A
1323891	-	-0.478282	None	N
1323959	-	-0.775654	SAVERM_1048	A
1403445	-	-0.609481	None	N
1403753	-	-0.971299	SAVERM_1118	A
1454261	-	-0.750799	None	N
1501134	-	-0.413836	None	N
1501208	-	-2.20269	None	N
1593741	-	-0.854836	None	N
1597242	-	-5.32785	None	N
1742041	-	-0.983726	SAVERM_1411	A
1748585	-	-0.478282	None	N
1843492	-	-7.72618	None	N
1868222	-	-0.413836	SAVERM_1526	A
1918820	-	-0.815245	None	N
2003669	-	-0.465854	None	N
2082027	-	-0.478282	SAVERM_1705	A
2229718	-	-0.738372	SAVERM_1820	A
2266765	-	-1.45189	SAVERM_1848	A
2480686	-	-0.349391	SAVERM_2034	A
2590373	-	-8.88532	None	N
2649538	-	-0.517872	SAVERM_2177	A
2743537	-	-0.723636	SAVERM_2252	A
2872736	-	-0.349391	SAVERM_2363	A
2911543	-	-0.5303	None	N
2993294	-	-0.5303	None	N
3110795	-	-0.646763	None	N
3211696	-	-0.673927	None	N
3262613	-	-176.735	None	N
3282938	-	-0.646763	None	N
3304371	-	-0.738372	SAVERM_2695	A
3304404	-	-0.349391	SAVERM_2695	A
3429774	-	-1.22908	None	N
3476623	-	-0.634336	None	N
3494827	-	-0.802817	SAVERM_2852	A
3504470	-	-0.453427	SAVERM_2858	A
3633161	-	-2.66393	None	N
3660865	-	-0.904545	None	N
3661141	-	-1.24151	None	N
3661253	-	-0.698781	None	N
3664160	-	-18.8142	None	N
3671250	-	-0.698781	None	N
3671597	-	-0.517872	None	N
3682101	-	-0.401409	None	N
3688670	-	-2.20038	None	N
3758567	-	-0.673927	SAVERM_3002	A
3773484	-	-1031.57	None	N
4412212	-	-0.582318	None	N
4412308	-	-0.763227	None	N
4412366	-	-0.827672	SAVERM_3562	A
4447645	-	-2.21281	None	N
4571267	-	-46.162	None	N
4602472	-	-0.906854	None	N
4613228	-	-2.05444	None	N
4628066	-	-0.413836	None	N
4629409	-	-0.517872	None	N
4629609	-	-0.517872	None	N
4633446	-	-0.478282	SAVERM_3745	A
4633547	-	-0.401409	None	N
4636327	-	-0.56989	None	N
4678333	-	-0.840099	None	N
4805101	-	-1.36028	SAVERM_3889	A
4849342	-	-2.00704	SAVERM_3928	A
4887191	-	-0.413836	SAVERM_3962	A
4933460	-	-0.686354	None	N
5008072	-	-0.465854	SAVERM_4087	A
5015455	-	-0.827672	None	N
5018509	-	-0.56989	SAVERM_4100	A
5043457	-	-26.9326	None	N
5047333	-	-2.431	SAVERM_4115	A
5064950	-	-1.83856	SAVERM_4128	A
5132428	-	-17.9478	None	N
5134604	-	-0.478282	SAVERM_4185	A
5134989	-	-0.349391	SAVERM_4185	A
5155308	-	-1.31838	None	N
5168846	-	-0.557463	None	N
5170180	-	-0.931708	None	N
5176902	-	-3.0451	None	N
5187312	-	-0.349391	SAVERM_4230	A
5199207	-	-0.983726	SAVERM_4240	A
5229192	-	-0.453427	SAVERM_4262	A
5240062	-	-1.40999	None	N
5251537	-	-1.12504	None	N
5270338	-	-2.2524	SAVERM_4300	A
5287949	-	-0.738372	None	N
5294438	-	-0.349391	SAVERM_4321	A
5310300	-	-0.79039	SAVERM_4333	A
5310349	-	-0.854836	SAVERM_4333	A
5346077	-	-0.87969	SAVERM_4367	A
5454788	-	-9.19369	None	N
5508864	-	-6.37052	None	N
5543251	-	-0.349391	SAVERM_4538	A
5593364	-	-0.401409	None	N
5593438	-	-0.56989	None	N
5610040	-	-0.919281	SAVERM_4595	A
5659293	-	-2.2524	None	N
5688143	-	-0.607172	SAVERM_4663	A
5776606	-	-1.15452	SAVERM_4737	A
5777131	-	-1.96514	SAVERM_4738	A
5780527	-	-5.25329	SAVERM_4741	A
5835018	-	-2.44573	SAVERM_4794	A
5879870	-	-0.5303	None	N
5882256	-	-0.763227	SAVERM_4840	A
5882640	-	-0.453427	SAVERM_4840	A
5883051	-	-2.16541	SAVERM_4840	A
5883637	-	-0.517872	SAVERM_4841	A
5884207	-	-4.06611	SAVERM_4841	A
5969712	-	-0.79039	SAVERM_4914	A
5971213	-	-0.981418	SAVERM_4914	A
5978986	-	-0.465854	SAVERM_4918	A
6000038	-	-0.401409	SAVERM_4948	A
6073566	-	-1.43715	SAVERM_5016	A
6075665	-	-1.42473	None	N
6103763	-	-1.2811	None	N
6198585	-	-1.47674	None	N
6198774	-	-3.96207	None	N
6202756	-	-2.46278	None	N
6216866	-	-0.453427	SAVERM_5119	A
6225324	-	-835.888	None	N
6234537	-	-0.349391	SAVERM_5134	A
6270542	-	-3.3604	None	N
6270702	-	-0.465854	None	N
6300553	-	-0.802817	None	N
6300554	-	-0.802817	None	N
6322741	-	-0.736063	None	N
6417298	-	-68.5354	SAVERM_5296	A
6562877	-	-8.42177	SAVERM_5412	A
6670662	-	-0.478282	SAVERM_5493	A
6705805	-	-8.25879	SAVERM_5541	A
6705860	-	-0.505445	SAVERM_5541	A
6712127	-	-4.73772	None	N
6821322	-	-0.401409	SAVERM_5641	A
6821488	-	-2.37117	SAVERM_5641	A
6821688	-	-1.24382	SAVERM_5641	A
6822261	-	-0.5303	SAVERM_5641	A
6860231	-	-1.12735	None	N
7024783	-	-0.698781	SAVERM_5817	A
7024915	-	-0.465854	SAVERM_5817	A
7158123	-	-0.413836	SAVERM_5946	A
7173048	-	-1.63049	SAVERM_5958	A
7181453	-	-0.582318	None	N
7181516	-	-0.401409	None	N
7196588	-	-1.33543	None	N
7295633	-	-0.401409	SAVERM_6061	A
7299437	-	-0.944136	SAVERM_6064	A
7307332	-	-0.413836	None	N
7322306	-	-0.542727	None	N
7325224	-	-0.349391	SAVERM_6086	A
7425558	-	-0.661499	None	N
7519422	-	-0.349391	SAVERM_6261	A
7792231	-	-0.453427	SAVERM_6504	A
7797163	-	-1.51403	None	N
7797185	-	-0.401409	None	N
7821469	-	-0.465854	SAVERM_6533	A
7938393	-	-0.594745	SAVERM_6634	A
7948815	-	-0.505445	SAVERM_6644	A
7967081	-	-0.517872	None	N
8026161	-	-0.413836	SAVERM_6710	A
8026246	-	-47.8468	None	N
8027751	-	-1.13978	SAVERM_6712	A
8226096	-	-0.401409	SAVERM_6893	A
8226186	-	-0.582318	SAVERM_6893	A
8235960	-	-0.750799	None	N
8299610	-	-0.996154	None	N
8305938	-	-0.634336	SAVERM_6960	A
8307914	-	-0.56989	SAVERM_6961	A
8650918	-	-0.349391	SAVERM_7255	A
8752516	-	-0.867263	SAVERM_7337	A
8851004	-	-1.0606	SAVERM_7419	A
8895691	-	-0.349391	SAVERM_7468	A
4413371	+	83.2326	SAVERM_3562	P
3264820	+	1.12504	SAVERM_2660	P
3264783	+	0.582318	SAVERM_2660	S
5130214	+	1.69494	SAVERM_t29	S
5129823	+	21.1651	SAVERM_t29	P
5717832	+	2.30672	SAVERM_4690	P
7881598	+	30.1369	SAVERM_6584	P
4636581	+	6.04599	SAVERM_3746	P
3723879	+	0.349391	SAVERM_2971	P
3511569	+	0.646763	SAVERM_2865	P
1413018	+	11.6114	SAVERM_1125	P
3786874	+	9.27199	SAVERM_3027	P
7196640	+	1.03805	SAVERM_5977	P
6067355	+	3.19423	SAVERM_5010	P
8109566	+	20.8756	SAVERM_6792	P
5958930	+	0.906854	SAVERM_4903	P
6120904	+	139.684	SAVERM_5053	P
4680001	+	355.339	SAVERM_3784	P
2036751	+	0.413836	SAVERM_1663	P
6284272	+	5.41396	SAVERM_5178	P
5992990	+	10.2829	SAVERM_4936	P
7861588	+	1.3704	SAVERM_6569	P
3869259	+	4.82152	SAVERM_3095	P
5647127	+	0.582318	SAVERM_4622	P
6321294	+	0.881999	SAVERM_5214	P
3216515	+	3.7982	SAVERM_2617	P
6194877	+	1.30826	SAVERM_5100	P
4010431	+	15.748	SAVERM_3218	P
8815817	+	0.79039	SAVERM_7387	S
8815756	+	1.33312	SAVERM_7387	P
5307202	+	1.02101	SAVERM_4329	P
7311955	+	0.634336	SAVERM_6074	P
6176138	+	1.51633	SAVERM_5091	P
5743046	+	0.453427	SAVERM_4711	P
7264990	+	5.94657	SAVERM_6033	P
7990244	+	224.704	SAVERM_6677	P
5632040	+	45.2763	SAVERM_4614	P
7472108	+	7.68659	SAVERM_6219	P
8259370	+	0.413836	SAVERM_6922	S
8259570	+	28.1561	SAVERM_6922	P
3406762	+	0.698781	SAVERM_2776	P
2345599	+	1.20423	SAVERM_1916	P
2069682	+	0.349391	SAVERM_1690	S
2069762	+	0.349391	SAVERM_1690	P
1059975	+	29.9285	SAVERM_885	P
5154927	+	3.82856	SAVERM_4203	P
7505199	+	1.26867	SAVERM_6247	P
7994621	+	9.9832	SAVERM_6682	P
7278896	+	6.78667	SAVERM_6045	P
6708130	+	5.14375	SAVERM_5542	P
4109692	+	0.725945	SAVERM_3300	P
6119219	+	3.35259	SAVERM_5052	P
106272	+	1.06291	SAVERM_95	P
8022097	+	0.646763	SAVERM_6706	P
7758382	+	9.41881	SAVERM_6478	P
6563359	+	43.9258	SAVERM_5412	P
6563023	+	0.349391	SAVERM_5412	S
5770171	+	756.748	SAVERM_4731	P
6618578	+	8.95988	SAVERM_5455	P
7908053	+	0.840099	SAVERM_6608	P
8122351	+	1.39756	SAVERM_6802	P
5896422	+	1.15221	SAVERM_4850	P
5197553	+	1.77412	SAVERM_4237	P
5248502	+	2.04663	SAVERM_4282	P
5964608	+	2.85957	SAVERM_t43	P
3472141	+	5.84253	SAVERM_2825	P
6617282	+	16.5424	SAVERM_5454	P
6617327	+	7.83946	SAVERM_5454	S
6714964	+	0.996154	SAVERM_5551	P
6104898	+	0.582318	SAVERM_5042	S
6104798	+	55.7299	SAVERM_5042	P
7797207	+	10.4693	SAVERM_6507	P
3746556	+	141.617	SAVERM_2990	P
5512954	+	36.514	SAVERM_4512	P
5566946	+	14.1915	SAVERM_4558	P
5566765	+	2.11339	SAVERM_4558	S
5569577	+	10.1314	SAVERM_4560	P
5483320	+	2.08623	SAVERM_4487	P
5483278	+	1.63049	SAVERM_4487	S
7563302	+	231.693	SAVERM_6299	P
4901054	+	1.764	SAVERM_3974	P
6884856	+	4.13055	SAVERM_5694	P
4015739	+	0.453427	SAVERM_3221	P
6001294	+	32.4598	SAVERM_4951	P
2302802	+	1.3704	SAVERM_1876	P
1614249	+	0.815245	SAVERM_1305	P
5299378	+	1343.49	SAVERM_t34	P
1372349	+	1.48917	SAVERM_1085	P
7778811	+	0.413836	SAVERM_6493	P
6671573	+	11.4374	SAVERM_5494	P
5989215	+	9.7208	SAVERM_4928	P
4092456	+	63.1767	SAVERM_3288	P
6595123	+	1.02332	SAVERM_5440	P
3405242	+	23.9446	SAVERM_2775	P
8503288	+	2.61191	SAVERM_7142	P
5772567	+	3.91005	SAVERM_4733	P
6084951	+	9.94273	SAVERM_5026	P
6290764	+	0.349391	SAVERM_5183	P
3500516	+	13.8863	SAVERM_2857	P
5821813	+	74.8143	SAVERM_4776	P
6658379	+	89.188	SAVERM_t54	P
6484066	+	22.4011	SAVERM_5349	P
5240088	+	6.36821	SAVERM_4273	P
5240063	+	1.01089	SAVERM_4273	S
3727910	+	15.6789	SAVERM_2972	P
5990406	+	8.28826	SAVERM_4930	P
3867959	+	0.673927	SAVERM_3093	P
7371179	+	3.15925	SAVERM_6129	P
8174669	+	689.882	SAVERM_6847	P
4866118	+	1.24382	SAVERM_3941	P
7121171	+	5.54604	SAVERM_5910	P
6538763	+	45.6589	SAVERM_5392	P
4267715	+	1.24151	SAVERM_3443	P
8159750	+	2.11108	SAVERM_6836	P
3202827	+	6.29365	SAVERM_2604	P
5956675	+	3817.47	SAVERM_t41	P
6279027	+	3.70429	SAVERM_5172	P
4414127	+	267.086	SAVERM_3563	P
6309650	+	5.6989	SAVERM_5203	P
7147194	+	0.609481	SAVERM_5936	P
5839376	+	1.32069	SAVERM_4798	P
7577810	+	2.28187	SAVERM_6310	P
7283746	+	215.158	SAVERM_6049	P
8055035	+	6.3636	SAVERM_6737	P
7294357	+	28.813	SAVERM_6060	P
4720955	+	8.41254	SAVERM_3818	P
6638509	+	1.07534	SAVERM_5468	S
6638397	+	468.851	SAVERM_5468	P
6638477	+	1.01089	SAVERM_5468	S
6051514	+	12.1316	SAVERM_5001	S
6051930	+	1331.92	SAVERM_5001	P
3660080	+	0.621908	SAVERM_2924	P
5095311	+	422.143	SAVERM_t28	P
8490016	+	0.983726	SAVERM_7128	P
8489830	+	0.401409	SAVERM_7128	S
7425592	+	0.931708	SAVERM_6179	P
2344822	+	3.20896	SAVERM_1915	P
5690897	+	2.84945	SAVERM_4665	P
4316432	+	2.9558	SAVERM_3482	P
7146620	+	2.51249	SAVERM_5935	P
5199584	+	3.52107	SAVERM_4240	P
8771883	+	0.557463	SAVERM_7355	S
8771803	+	4.46521	SAVERM_7355	P
1536932	+	5.32235	SAVERM_1237	P
7009745	+	52.3807	SAVERM_5803	P
4905979	+	91.3213	SAVERM_3979	P
4906277	+	12.8064	SAVERM_3979	S
5692966	+	1.35797	SAVERM_4666	P
6695783	+	2.69109	SAVERM_5524	P
1675808	+	0.646763	SAVERM_1359	P
8055343	+	5.19115	SAVERM_6738	P
5724568	+	232.428	SAVERM_4697	P
3876019	+	30.8281	SAVERM_3101	P
5673612	+	2.82229	SAVERM_4649	P
5977133	+	22.1884	SAVERM_4915	P
7325348	+	30.4403	SAVERM_6086	P
8103241	+	1.12504	SAVERM_6784	P
4678298	+	14.8567	SAVERM_3782	P
7420396	+	1.67008	SAVERM_6173	P
8188108	+	6.28353	SAVERM_6860	P
8188102	+	6.28353	SAVERM_6860	S
5632587	+	127.757	SAVERM_4615	P
2593618	+	1.20192	SAVERM_2125	P
4177745	+	1.62037	SAVERM_3361	P
3679076	+	2.03421	SAVERM_2933	S
3679191	+	2.13593	SAVERM_2933	P
3283419	+	1419.54	SAVERM_2675	P
8000131	+	52.1739	SAVERM_6687	P
3211754	+	37.0416	SAVERM_2612	P
5264952	+	575.65	SAVERM_4296	P
4336772	+	41.3783	SAVERM_3501	P
4324301	+	4.09558	SAVERM_3490	P
6198622	+	35.8727	SAVERM_5103	P
5947584	+	0.725945	SAVERM_4893	P
3509959	+	14.1478	SAVERM_2863	P
6058852	+	1.21665	SAVERM_5005	P
6657012	+	0.842408	SAVERM_5484	P
4271372	+	0.621908	SAVERM_3446	P
4555696	+	205.599	SAVERM_3678	P
1439566	+	2.89916	SAVERM_1150	P
5390000	+	2.06918	SAVERM_4405	P
5063160	+	1379.5	SAVERM_t22	P
268159	+	0.465854	SAVERM_227	P
8337188	+	0.686354	SAVERM_6977	P
8398505	+	1.07534	SAVERM_7037	P
5037375	+	1.43715	SAVERM_4110	P
6050257	+	16.7846	SAVERM_5000	P
8096164	+	38.2303	SAVERM_6778	P
5230800	+	0.931708	SAVERM_4263	P
3083613	+	2.30442	SAVERM_2518	P
3556026	+	5.94426	SAVERM_2894	P
6006292	+	13.0136	SAVERM_4957	P
8542084	+	0.919281	SAVERM_7173	P
6081791	+	1.52876	SAVERM_5023	P
3117580	+	0.931708	SAVERM_2543	P
5068080	+	1.8533	SAVERM_4128	P
8201172	+	466.358	SAVERM_6872	P
5136355	+	4.78743	SAVERM_4186	P
6627692	+	24.1218	SAVERM_5461	P
6449870	+	2.13593	SAVERM_5321	P
3429820	+	12.724	SAVERM_2794	P
44193	+	0.413836	SAVERM_34	S
44108	+	126.318	SAVERM_34	P
7426737	+	12.6688	SAVERM_6180	P
5635321	+	1.73222	SAVERM_4616	P
3382561	+	0.478282	SAVERM_2754	P
4485211	+	0.413836	SAVERM_3627	P
3196845	+	0.996154	SAVERM_2600	P
8003140	+	0.659191	SAVERM_6691	P
2129536	+	1.16694	SAVERM_1747	P
5182490	+	21.0394	SAVERM_4226	P
5348065	+	0.349391	SAVERM_4368	P
4996125	+	44.5919	SAVERM_4075	P
4979415	+	0.465854	SAVERM_4058	P
6270072	+	5.15618	SAVERM_5161	P
5996986	+	1333.02	SAVERM_4945	P
7036514	+	0.56989	SAVERM_5829	P
6998844	+	2.52261	SAVERM_5793	P
6727014	+	29.5542	SAVERM_5561	P
1766980	+	0.413836	SAVERM_1431	P
8120863	+	48.28	SAVERM_6800	P
6476056	+	3.32773	SAVERM_5342	P
6047569	+	13.2294	SAVERM_4998	P
2572363	+	0.517872	SAVERM_2108	P
3926657	+	14.9599	SAVERM_3151	P
6000221	+	1.36028	SAVERM_4948	P
7559586	+	9.68814	SAVERM_6295	P
5982539	+	141.492	SAVERM_4920	P
794265	+	1.55362	SAVERM_638	P
2338498	+	1.22908	SAVERM_1910	P
8358966	+	2.03421	SAVERM_6997	P
8358878	+	0.661499	SAVERM_6997	S
5911470	+	0.349391	SAVERM_4861	P
7982362	+	3.09711	SAVERM_6670	P
5950252	+	136.08	SAVERM_t40	P
5968537	+	77.0506	SAVERM_4912	P
7292964	+	0.621908	SAVERM_6057	P
4679608	+	0.983726	SAVERM_3783	P
5528951	+	13.2419	SAVERM_4525	P
20352	+	1.60794	SAVERM_14	P
6273806	+	1.83856	SAVERM_5166	P
2691474	+	8.16257	SAVERM_2211	P
6900281	+	4.23459	SAVERM_5706	P
6653845	+	3.41703	SAVERM_5481	P
7159154	+	1.38283	SAVERM_5946	P
4007190	+	9.71068	SAVERM_3215	P
7227103	+	2.50787	SAVERM_6000	P
4110276	+	62.8269	SAVERM_3301	P
4708408	+	76.8448	SAVERM_3805	P
7560792	+	556.488	SAVERM_6296	P
6665697	+	0.698781	SAVERM_5489	P
5322193	+	285.405	SAVERM_t36	P
5966604	+	9.852	SAVERM_4910	P
8371944	+	1.55131	SAVERM_7011	P
6757635	+	2.42319	SAVERM_5583	P
6664870	+	28.1755	SAVERM_5488	P
3893158	+	0.453427	SAVERM_3118	P
5600165	+	8.00882	SAVERM_4584	P
1219206	+	4.90851	SAVERM_958	P
1219271	+	2.05675	SAVERM_958	S
1386161	+	0.349391	SAVERM_1100	P
5563769	+	0.56989	SAVERM_4554	P
4158102	+	0.413836	SAVERM_3342	P
5383015	+	0.465854	SAVERM_4400	P
1683884	+	4.5048	SAVERM_1366	P
85588	+	0.5303	SAVERM_75	S
85508	+	0.906854	SAVERM_75	P
6055538	+	6.75719	SAVERM_5003	P
3305792	+	58.9311	SAVERM_2697	P
3305897	+	5.49633	SAVERM_2697	S
6003668	+	118.92	SAVERM_4954	P
5999188	+	239.482	SAVERM_4947	P
5651872	+	0.5303	SAVERM_4625	P
6652606	+	0.946444	SAVERM_5479	P
5792409	+	2.53734	SAVERM_4749	P
8356305	+	5.12901	SAVERM_6994	P
7008394	+	91.8093	SAVERM_5801	P
6776109	+	10.2456	SAVERM_5601	P
4962558	+	0.401409	SAVERM_4043	P
7377059	+	0.607172	SAVERM_6132	P
7234207	+	2.53734	SAVERM_6006	P
5683525	+	1.21896	SAVERM_4659	P
7987872	+	2.51018	SAVERM_6675	P
7381229	+	0.854836	SAVERM_6136	P
3121213	+	1.10019	SAVERM_2544	P
7832979	+	0.478282	SAVERM_6542	P
6990112	+	0.996154	SAVERM_5784	P
4291152	+	0.401409	SAVERM_3461	P
2768896	+	2.67866	SAVERM_2270	P
7678781	+	0.582318	SAVERM_6403	P
5081867	+	207.172	SAVERM_t26	P
4917950	+	0.517872	SAVERM_3995	P
3835970	+	328.945	SAVERM_3073	P
3836335	+	0.673927	SAVERM_3073	S
3304637	+	1.48686	SAVERM_2695	P
5621962	+	0.854836	SAVERM_4603	P
2919832	+	3.35259	SAVERM_2392	P
2919877	+	2.83933	SAVERM_2392	S
4030522	+	260.226	SAVERM_3233	P
8034133	+	5.11428	SAVERM_6716	P
7275343	+	256.07	SAVERM_6042	P
8921640	+	0.582318	SAVERM_7488	P
3747765	+	2.92402	SAVERM_2991	P
6533105	+	1.18949	SAVERM_5386	S
6533028	+	3.93721	SAVERM_5386	P
6000728	+	22.0061	SAVERM_4950	P
7143900	+	0.698781	SAVERM_5932	P
1218533	+	3.64446	SAVERM_957	P
7735083	+	0.5303	SAVERM_6455	P
5126002	+	0.711209	SAVERM_4176	P
5454810	+	23.7554	SAVERM_4465	P
4562104	+	3.1763	SAVERM_3685	P
5967436	+	1221	SAVERM_4911	P
6769037	+	5.59256	SAVERM_5595	P
4993054	+	32.3742	SAVERM_4072	P
6268416	+	1.04817	SAVERM_5160	P
5915734	+	0.763227	SAVERM_4864	P
6604078	+	1.65765	SAVERM_5445	P
6604335	+	1.13978	SAVERM_5445	S
8341766	+	3.50402	SAVERM_6983	P
2528064	+	51.8176	SAVERM_2075	P
3852662	+	0.815245	SAVERM_3081	P
6815296	+	43.3591	SAVERM_5635	P
8171075	+	6.8488	SAVERM_6844	P
7618377	+	647.477	SAVERM_6349	P
7618444	+	1.82613	SAVERM_6349	S
6807573	+	3.19653	SAVERM_5629	P
7765098	+	1.32069	SAVERM_6486	P
7319160	+	0.854836	SAVERM_6082	S
7319162	+	0.854836	SAVERM_6082	P
5526663	+	302.525	SAVERM_4523	P
1274409	+	55.8004	SAVERM_1007	P
7022121	+	5.41715	SAVERM_t58	S
7022058	+	683.728	SAVERM_t58	P
6227203	+	2.73068	SAVERM_5126	P
5873713	+	0.517872	SAVERM_4831	P
6344265	+	1.90301	SAVERM_5235	P
6956527	+	1.30826	SAVERM_5752	P
7099483	+	3.45893	SAVERM_5888	S
7099638	+	6.19973	SAVERM_5888	P
6142319	+	1.32069	SAVERM_5066	P
4825003	+	15.9049	SAVERM_3904	P
3176852	+	2.72056	SAVERM_2583	P
5978120	+	7.92271	SAVERM_4916	P
6876121	+	0.349391	SAVERM_t57	S
6876115	+	0.349391	SAVERM_t57	S
6875996	+	0.646763	SAVERM_t57	P
7346927	+	2.94106	SAVERM_6109	P
1872256	+	3.92017	SAVERM_1529	P
6460192	+	3.29045	SAVERM_5330	S
6460363	+	1.26867	SAVERM_5330	S
6460039	+	19.0564	SAVERM_5330	P
6967173	+	8.37526	SAVERM_5762	P
1415355	+	3.40691	SAVERM_1127	P
5965040	+	33.5871	SAVERM_4908	P
2208265	+	0.401409	SAVERM_1806	P
6983235	+	3.7959	SAVERM_5776	P
6552949	+	1.25624	SAVERM_5404	P
5443017	+	4.14848	SAVERM_4458	P
2451475	+	0.5303	SAVERM_2011	P
7297142	+	1.95733	SAVERM_6062	S
7297191	+	13.0951	SAVERM_6062	P
5966006	+	41.3755	SAVERM_4909	P
6798608	+	1.23139	SAVERM_5619	P
6143248	+	128.519	SAVERM_5067	P
5068199	+	22.9939	SAVERM_t25	P
4020587	+	2.26483	SAVERM_3224	P
7435379	+	0.413836	SAVERM_6188	P
5231751	+	0.646763	SAVERM_4264	P
3771841	+	134.416	SAVERM_3016	P
5852645	+	0.401409	SAVERM_4810	P
6019320	+	2.58155	SAVERM_4969	P
5255910	+	17.1722	SAVERM_4290	P
3035449	+	1.76169	SAVERM_2487	P
6023010	+	0.401409	SAVERM_4975	P
4220882	+	94.4166	SAVERM_3398	P
7326056	+	0.594745	SAVERM_6087	P
7326105	+	0.349391	SAVERM_6087	S
6040838	+	250.663	SAVERM_4991	P
5103031	+	8.36514	SAVERM_4154	P
787004	+	1.00858	SAVERM_633	P
5992558	+	68.4753	SAVERM_4935	P
6270535	+	0.517872	SAVERM_5162	P
8115978	+	0.788081	SAVERM_6795	P
8115877	+	0.453427	SAVERM_6795	S
3145043	+	22.2289	SAVERM_2564	P
5786614	+	0.646763	SAVERM_4745	P
3924819	+	2.14836	SAVERM_3150	P
5973173	+	24.2102	SAVERM_4914	P
6600432	+	0.763227	SAVERM_5442	P
8129688	+	21.5752	SAVERM_t66	P
3769617	+	0.906854	SAVERM_3013	P
4632882	+	0.56989	SAVERM_3744	P
7823954	+	0.686354	SAVERM_6535	P
7011747	+	81.5385	SAVERM_5805	P
6985904	+	0.711209	SAVERM_5780	P
6144237	+	1.95733	SAVERM_5068	P
5072686	+	537.291	SAVERM_4133	P
3032850	+	3.75861	SAVERM_2484	P
5291302	+	0.867263	SAVERM_4318	P
3742098	+	31.235	SAVERM_2984	P
2689301	+	4.75246	SAVERM_2209	P
2466721	+	0.349391	SAVERM_2025	P
1374959	+	2.87662	SAVERM_1086	P
6042643	+	997.296	SAVERM_4992	P
5085855	+	138.066	SAVERM_t27	P
7157854	+	1.16464	SAVERM_5945	P
5981242	+	62.6009	SAVERM_4919	P
5961672	+	0.738372	SAVERM_4905	S
5961836	+	4.31927	SAVERM_4905	P
2498758	+	0.686354	SAVERM_2046	P
2040856	+	0.453427	SAVERM_1668	P
3655943	+	691.516	SAVERM_t12	P
6277114	+	22.6792	SAVERM_5169	P
6000545	+	29.6623	SAVERM_4949	P
5996271	+	9.38845	SAVERM_4943	P
6203146	+	532.262	SAVERM__m2	P
5378847	+	46.8272	SAVERM_4395	P
8241447	+	2.01716	SAVERM_6908	P
8519251	+	1.04817	SAVERM_7158	P
3169177	+	0.646763	SAVERM_2578	P
4798775	+	1.33312	SAVERM_3883	P
3253286	+	1.93248	SAVERM_2653	P
6673467	+	6.60895	SAVERM_5497	S
6673341	+	33.0473	SAVERM_5497	P
5081712	+	3193.98	SAVERM_4141	P
8470801	+	63.9678	SAVERM_7110	P
5855843	+	0.453427	SAVERM_4814	P
4589759	+	0.775654	SAVERM_3707	P
7356825	+	0.517872	SAVERM_6116	P
7071839	+	0.646763	SAVERM_5863	P
2440695	+	4.17245	SAVERM_2000	P
3014570	+	2.63907	SAVERM_2468	P
5797432	+	4.22216	SAVERM_4753	P
7207758	+	2.25702	SAVERM_5982	P
1075043	+	15.4911	SAVERM_896	P
1075340	+	0.401409	SAVERM_896	S
3033739	+	85.7291	SAVERM_2485	P
8718580	+	0.557463	SAVERM_7309	P
3310463	+	1.20423	SAVERM_2700	P
6157147	+	1.10019	SAVERM_5075	P
7286351	+	5.28738	SAVERM_6052	P
6006901	+	240.396	SAVERM_4958	P
6090360	+	3.26329	SAVERM_5031	P
5605283	+	0.453427	SAVERM_4590	P
6649836	+	1.17706	SAVERM_5477	P
3914968	+	2.33158	SAVERM_3142	P
7494474	+	55.2476	SAVERM_6233	P
7003900	+	0.944136	SAVERM_5798	P
5312582	+	0.56989	SAVERM_4336	P
3824917	+	1.04817	SAVERM_3062	P
3819761	+	0.5303	SAVERM_3056	S
3819333	+	0.56989	SAVERM_3056	P
5945496	+	0.517872	SAVERM_4890	P
8203955	+	88.7003	SAVERM_6874	P
5721043	+	40.4457	SAVERM_4695	P
7210045	+	1.31838	SAVERM_5984	P
6482858	+	21.1504	SAVERM_5347	P
4671380	+	26.2592	SAVERM_3778	P
4918832	+	0.79039	SAVERM_3996	P
3930047	+	211.202	SAVERM_3154	P
7470478	+	1.56835	SAVERM_6217	P
6637608	+	1.99692	SAVERM_5466	P
6003040	+	29.5794	SAVERM_4953	P
6606382	+	102.876	SAVERM_5446	P
7499785	+	3.16937	SAVERM_6240	P
7499573	+	0.738372	SAVERM_6240	S
2756907	+	2.8665	SAVERM_2259	P
2165070	+	0.738372	SAVERM_1770	P
7605330	+	46.1938	SAVERM_6339	P
5843072	+	21.6784	SAVERM_4801	P
5298458	+	6.89301	SAVERM_4322	P
7346362	+	1.53888	SAVERM_6108	P
6555032	+	0.996154	SAVERM_5405	S
6554885	+	1.71979	SAVERM_5405	P
6248833	+	0.673927	SAVERM_5142	P
7169743	+	9.4529	SAVERM_5954	P
2947800	+	29.1086	SAVERM_2418	P
2947637	+	0.517872	SAVERM_2418	S
7752876	+	44.7124	SAVERM_6472	P
5554720	+	63.5687	SAVERM_4547	P
5554829	+	1.67008	SAVERM_4547	S
5160792	+	1.5909	SAVERM_4205	P
2469008	+	2.10877	SAVERM_2027	P
2469045	+	1.29353	SAVERM_2027	S
1426141	+	75.7242	SAVERM_1137	P
7745540	+	1.54119	SAVERM_6467	P
7585920	+	2.09634	SAVERM_6316	P
8709642	+	4.93337	SAVERM_7302	P
8709534	+	0.401409	SAVERM_7302	S
8217342	+	1.1918	SAVERM_6884	P
4686390	+	0.736063	SAVERM_3789	P
8577064	+	0.815245	SAVERM_t68	S
8577108	+	1.70736	SAVERM_t68	P
3810157	+	0.401409	SAVERM_3050	P
3504593	+	2.93875	SAVERM_2858	P
6616790	+	0.867263	SAVERM_5453	P
3744652	+	42.8025	SAVERM_2988	P
6227873	+	76.8574	SAVERM_5127	P
841546	+	0.686354	SAVERM_687	P
6001829	+	136.448	SAVERM_4952	P
5878778	+	0.557463	SAVERM_4835	P
5837341	+	7.00717	SAVERM_4796	P
5837381	+	5.45355	SAVERM_4796	S
8905367	+	0.349391	SAVERM_7476	P
4166268	+	15.7286	SAVERM_3348	P
3309810	+	9.42574	SAVERM_2699	P
5979004	+	15.318	SAVERM_4918	P
6631619	+	0.465854	SAVERM_5464	P
8605987	+	2.63126	SAVERM_7221	P
6580382	+	35.5095	SAVERM_5426	P
1375965	+	1.26867	SAVERM_1087	P
1343289	+	1.48917	SAVERM_1064	P
5187570	+	0.5303	SAVERM_4230	S
5187503	+	38.7696	SAVERM_4230	P
6653922	+	124.862	SAVERM_t53	P
6654004	+	24.6438	SAVERM_t53	S
3432633	+	0.349391	SAVERM_2796	P
7546920	+	23.3176	SAVERM_6286	P
7547148	+	2.08392	SAVERM_6286	S
5956794	+	1979	SAVERM_t42	P
889912	+	13.8854	SAVERM_740	P
5276951	+	1.52876	SAVERM_4304	P
5198410	+	3.40461	SAVERM_4238	P
8503514	+	1.60563	SAVERM_7143	P
5278491	+	86.3823	SAVERM_4306	P
5128977	+	3.7121	SAVERM_4179	P
7845730	+	0.582318	SAVERM_6553	S
7845854	+	4.55681	SAVERM_6553	P
5957096	+	321.758	SAVERM_4900	P
7810675	+	0.646763	SAVERM_6523	P
7531429	+	1.00858	SAVERM_6274	P
5304978	+	638.466	SAVERM_t35	P
7652594	+	77.8935	SAVERM_6380	P
7652714	+	11.4157	SAVERM_6380	S
7653005	+	1.30595	SAVERM_6380	S
6670835	+	20.2522	SAVERM_5493	P
6264046	+	19.3326	SAVERM_5155	P
8187613	+	0.983726	SAVERM_6859	P
4998712	+	3.22601	SAVERM_4078	P
7760373	+	0.673927	SAVERM_6480	P
4898019	+	17.9888	SAVERM_3971	P
8306314	+	0.517872	SAVERM_6960	P
8197607	+	1.34785	SAVERM_6867	P
5702231	+	4.87354	SAVERM_4675	P
4832137	+	0.413836	SAVERM_3911	P
5731758	+	11.9111	SAVERM_4702	P
2381557	+	0.349391	SAVERM_1946	P
5008810	+	0.453427	SAVERM_4089	S
5008739	+	0.634336	SAVERM_4089	P
6230600	+	34.066	SAVERM_5130	P
7802293	+	5.97373	SAVERM_6512	P
7441585	+	9.7572	SAVERM_6190	P
6197491	+	99.6935	SAVERM_5102	P
6926559	+	0.517872	SAVERM_5726	P
5359968	+	24.5246	SAVERM_4378	P
6277927	+	9.01652	SAVERM_5170	P
1324917	+	1.64523	SAVERM_1048	P
4633761	+	0.517872	SAVERM_3745	P
3439265	+	2.61422	SAVERM_2801	P
2167132	+	7.89467	SAVERM_1773	P
3072629	+	1.65534	SAVERM_2513	P
6875755	+	28.07	SAVERM_t56	P
5516328	+	1.01089	SAVERM_4514	P
5827515	+	1.13978	SAVERM_4783	P
6712604	+	2.64369	SAVERM_5549	P
4622257	+	1.30826	SAVERM_3737	P
5675228	+	22.7708	SAVERM_4650	P
1972810	+	0.802817	SAVERM_1605	P
2412609	+	0.413836	SAVERM_1975	P
3783279	+	0.750799	SAVERM_3025	P
3005604	+	0.983726	SAVERM_2463	S
3005478	+	2.92402	SAVERM_2463	P
1223984	+	9.56706	SAVERM_964	P
1224316	+	3.89762	SAVERM_964	S
1224271	+	2.24228	SAVERM_964	S
3496077	+	8.2556	SAVERM_2853	P
7173294	+	4.64381	SAVERM_5958	P
7773133	+	7.22305	SAVERM_6488	P
5719064	+	7.97065	SAVERM_4692	P
2758464	+	1.95503	SAVERM_2260	P
2758414	+	1.10019	SAVERM_2260	S
4811886	+	2.1631	SAVERM_3896	P
7746392	+	0.79039	SAVERM_6469	S
7746412	+	4.29672	SAVERM_6469	P
5671735	+	1.92005	SAVERM_4647	P
6454516	+	1.55131	SAVERM_5325	P
6202746	+	0.829981	SAVERM_5107	P
8920628	+	390.378	SAVERM_7486	P
6200872	+	11.2666	SAVERM_5105	P
6200833	+	0.401409	SAVERM_5105	S
7992024	+	6.01101	SAVERM_6678	P
6482298	+	62.0941	SAVERM_5346	P
3505727	+	4.20742	SAVERM_2859	P
5299301	+	0.815245	SAVERM_4323	P
6635991	+	1.69494	SAVERM_5465	P
4872417	+	340.936	SAVERM_3947	P
4872667	+	1.2811	SAVERM_3947	S
2715545	+	7.01178	SAVERM_2234	P
7939518	+	144.961	SAVERM_6635	P
6830811	+	0.349391	SAVERM_5649	P
3311020	+	2.73299	SAVERM_2701	P
6272199	+	31.1515	SAVERM_5164	P
5258366	+	19.4182	SAVERM_4292	P
5063383	+	12.9399	SAVERM_t24	P
3431807	+	0.971299	SAVERM_2795	P
7041853	+	1.5909	SAVERM_5834	P
8084726	+	3.26329	SAVERM_6767	P
8712903	+	2.97373	SAVERM_7304	P
4121852	+	0.453427	SAVERM_3310	P
7612142	+	0.465854	SAVERM_6346	P
2711769	+	2.05906	SAVERM_2231	P
2712051	+	0.465854	SAVERM_2231	S
3443351	+	0.673927	SAVERM_2803	P
6061728	+	1.764	SAVERM_5006	P
6604738	+	3.96988	SAVERM_t52	P
6483528	+	46.383	SAVERM_5348	P
5372445	+	9.56386	SAVERM_4391	P
4590242	+	0.750799	SAVERM_t18	S
4589835	+	1518.07	SAVERM_t18	P
7598281	+	11.7293	SAVERM_6331	P
4350284	+	22.6197	SAVERM_3515	P
5688943	+	0.867263	SAVERM_4663	P
5643784	+	6.14221	SAVERM_4621	P
5748890	+	0.634336	SAVERM_4716	P
5444980	+	7.85188	SAVERM_4459	P
1440603	+	31.3758	SAVERM_1151	P
5016211	+	2.0319	SAVERM_4098	P
5134057	+	22.2529	SAVERM_4184	P
5946957	+	1.32069	SAVERM_4892	P
1829390	+	1.33312	SAVERM_1485	P
5245521	+	2.50237	SAVERM_4278	P
2346488	+	3.43408	SAVERM_1917	P
4157014	+	1.44958	SAVERM_3341	P
7335201	+	77.6271	SAVERM_6098	P
7593884	+	10.4421	SAVERM_6325	P
5949384	+	28.8876	SAVERM_4895	P
5949586	+	0.621908	SAVERM_4895	S
8200179	+	13.3606	SAVERM_6870	P
2090907	+	5.71364	SAVERM_1710	P
8348268	+	16.9701	SAVERM_6987	P
8493827	+	0.413836	SAVERM_7132	P
7998464	+	47.6286	SAVERM_6685	P
4713907	+	0.401409	SAVERM_3810	P
6609164	+	46.4567	SAVERM_5448	P
8934178	+	0.582318	SAVERM_7497	P
7094075	+	11148.6	SAVERM_m3	P
7094223	+	0.413836	SAVERM_m3	S
7024213	+	1.34554	SAVERM_5816	P
7289994	+	242.23	SAVERM_6055	P
7736332	+	2.18795	SAVERM_6458	P
5517174	+	273.869	SAVERM_4515	P
891036	+	0.349391	SAVERM_741	S
890972	+	14.8995	SAVERM_741	P
2267931	+	61.9583	SAVERM_1849	P
7009007	+	9.2324	SAVERM_5802	P
6443119	+	37.3152	SAVERM_5315	P
4205025	+	2.03421	SAVERM_3383	P
5650390	+	328.219	SAVERM_t39	P
7338008	+	9.98639	SAVERM_6101	P
6324113	+	1.11262	SAVERM_5217	P
8604783	+	0.673927	SAVERM_7220	P
8140014	+	33.5236	SAVERM_t67	P
7812231	+	4.01178	SAVERM_6524	P
5273448	+	0.465854	SAVERM_4301	P
4159853	+	2.44804	SAVERM_3343	P
8431762	+	2.0319	SAVERM_7068	P
7391793	+	2.15298	SAVERM_6143	P
4813836	+	0.869572	SAVERM_3898	S
4813789	+	0.892118	SAVERM_3898	P
4247688	+	0.465854	SAVERM_3426	P
4089030	+	4.35655	SAVERM_3286	P
5783366	+	2.04433	SAVERM_4742	P
6332801	+	1.33081	SAVERM_5223	P
69455	+	32.2043	SAVERM_59	P
5339156	+	0.686354	SAVERM_4360	P
79935	+	33.6525	SAVERM_71	P
6614439	+	10.525	SAVERM_5451	P
973930	+	1.79666	SAVERM_822	P
974099	+	0.413836	SAVERM_822	S
7827264	+	1.92786	SAVERM_6538	P
7827299	+	1.74695	SAVERM_6538	S
4466880	+	0.775654	SAVERM_3608	P
7025458	+	0.750799	SAVERM_5817	S
7025495	+	1.60794	SAVERM_5817	P
3099242	+	0.557463	SAVERM_2528	P
57861	+	129.266	SAVERM_47	P
6573351	+	5.62203	SAVERM_5421	P
1390237	+	1.30826	SAVERM_1104	P
7383139	+	0.698781	SAVERM_6138	P
5958133	+	6.37514	SAVERM_4902	P
3512974	+	17.5704	SAVERM_2867	P
7487844	+	3.91698	SAVERM_6229	P
5969114	+	1122.08	SAVERM_4913	P
2955554	+	0.906854	SAVERM_2423	P
5994162	+	351.159	SAVERM_4939	P
4472550	+	19.9881	SAVERM_3616	P
4152164	+	3.76642	SAVERM_3337	P
904466	+	1.52876	SAVERM_754	P
7844053	+	0.349391	SAVERM_6552	P
5287994	+	5.64458	SAVERM_4316	P
6204201	+	8.19204	SAVERM_5108	P
2912498	+	2.46278	SAVERM_2386	P
4172658	+	3.76873	SAVERM_3356	P
5482811	+	0.711209	SAVERM_4486	P
5241757	+	1.7221	SAVERM_4275	P
8055801	+	8.26341	SAVERM_6739	P
7707171	+	2.81767	SAVERM_6426	P
3755739	+	0.673927	SAVERM_2998	P
7707659	+	97.5368	SAVERM_6427	P
5002131	+	1.5909	SAVERM_4081	P
8156506	+	40.657	SAVERM_6832	P
3767925	+	3.81844	SAVERM_3011	P
7652255	-	-0.413836	SAVERM_6381	P
4740632	-	-2.8665	SAVERM_3837	P
5365759	-	-0.505445	SAVERM_4385	P
4129752	-	-61.946	SAVERM_3319	P
1540425	-	-11.9064	SAVERM_1241	P
7904102	-	-9.20843	SAVERM_6607	P
6336123	-	-7.72068	SAVERM_5227	P
3661764	-	-1.67239	SAVERM_2925	P
8166622	-	-4.5909	SAVERM_6841	P
6985730	-	-0.413836	SAVERM_5781	P
1454748	-	-4.195	SAVERM_1165	P
1454661	-	-2.21512	SAVERM_1165	S
3556376	-	-2.36655	SAVERM_2895	P
5930586	-	-0.894426	SAVERM_4878	P
3998490	-	-9.09801	SAVERM_3207	P
7292910	-	-1.07534	SAVERM_6058	P
4267773	-	-10.4831	SAVERM_3444	P
3630185	-	-1.04817	SAVERM_2902	P
2381478	-	-0.401409	SAVERM_1947	P
5057407	-	-1.32069	SAVERM_4123	P
5876545	-	-5.33247	SAVERM_4834	P
4326525	-	-0.401409	SAVERM_3493	P
4688226	-	-0.401409	SAVERM_3792	P
6875016	-	-0.478282	SAVERM_5684	P
2286925	-	-63.7439	SAVERM_1862	P
7250582	-	-260.77	SAVERM_6022	P
3892953	-	-287.896	SAVERM_3119	P
8028306	-	-1.04817	SAVERM_6713	P
5051925	-	-10.0338	SAVERM_t20	P
6335066	-	-23.3719	SAVERM_t47	P
6279028	-	-14.0386	SAVERM_t45	P
6278988	-	-0.842408	SAVERM_t45	S
1272811	-	-14.3559	SAVERM_1006	P
3091581	-	-2.48302	SAVERM_2526	P
6349255	-	-43.1615	SAVERM_t48	P
3744588	-	-1.39987	SAVERM_2989	P
1824727	-	-22.8066	SAVERM_1480	P
5168470	-	-1.60333	SAVERM_4213	P
2459999	-	-3.37513	SAVERM_2018	P
5619957	-	-0.465854	SAVERM_4602	P
5724527	-	-0.634336	SAVERM_4698	P
3089361	-	-227.955	SAVERM_2524	P
2894438	-	-0.646763	SAVERM_2370	P
7033309	-	-49.4349	SAVERM_5827	P
7697273	-	-1.53107	SAVERM_6418	P
7582369	-	-1.79897	SAVERM_6315	P
8008260	-	-2.11108	SAVERM_6696	P
3350828	-	-5.73849	SAVERM_2730	P
4167484	-	-3.88839	SAVERM_3351	P
7954950	-	-0.854836	SAVERM_6650	P
7753877	-	-0.349391	SAVERM_6474	P
7753878	-	-0.349391	SAVERM_6474	S
2773831	-	-2.94568	SAVERM_2276	P
3525384	-	-3.08007	SAVERM_2880	P
4259436	-	-67.2265	SAVERM_3436	P
3169136	-	-0.634336	SAVERM_2579	S
3169240	-	-3.36732	SAVERM_2579	P
5001841	-	-0.582318	SAVERM_4082	S
5002114	-	-1.50391	SAVERM_4082	S
5002085	-	-1.60333	SAVERM_4082	P
3914926	-	-28.3214	SAVERM_3143	P
4034730	-	-0.673927	SAVERM_3237	S
4034643	-	-1.10019	SAVERM_3237	P
1258943	-	-2.36655	SAVERM_993	P
3953841	-	-4.52415	SAVERM_3177	P
848290	-	-1.21896	SAVERM_694	P
4918362	-	-4.53977	SAVERM_3997	P
4918447	-	-0.478282	SAVERM_3997	S
8188739	-	-13.1968	SAVERM_6861	P
3832661	-	-172.294	SAVERM_3071	P
8470760	-	-1.55362	SAVERM_7111	P
3290857	-	-5.23305	SAVERM_2685	P
5596996	-	-6.4971	SAVERM_4583	P
6324128	-	-1.55593	SAVERM_5218	P
3939682	-	-7.97704	SAVERM_3162	P
8483537	-	-0.750799	SAVERM_7123	P
6460294	-	-52.508	SAVERM_5331	P
6184516	-	-3.32542	SAVERM_5096	P
6712768	-	-0.465854	SAVERM_5550	S
6712553	-	-2.44112	SAVERM_5550	P
6712604	-	-0.802817	SAVERM_5550	S
6712694	-	-0.79039	SAVERM_5550	S
6695792	-	-0.829981	SAVERM_5526	S
6695747	-	-2.51249	SAVERM_5526	P
6067318	-	-29.0621	SAVERM_5011	P
4950590	-	-1.21665	SAVERM_4030	P
4435890	-	-0.711209	SAVERM_3584	P
6383134	-	-15.7535	SAVERM_5269	P
5195702	-	-0.686354	SAVERM_4236	P
6810548	-	-4.62357	SAVERM_5631	P
3295250	-	-14.8645	SAVERM_t7	P
5349617	-	-1.33312	SAVERM_4371	P
3532603	-	-4.0164	SAVERM_2888	P
846451	-	-0.349391	SAVERM_693	P
5248461	-	-12.2674	SAVERM_4283	P
8053246	-	-8.85816	SAVERM_6736	P
5236953	-	-2.20038	SAVERM_4269	P
6913021	-	-10.7216	SAVERM_5716	P
4321653	-	-2.46278	SAVERM_3488	P
8122465	-	-8.49722	SAVERM_t62	P
6084951	-	-0.413836	SAVERM_5027	P
3796255	-	-20.3872	SAVERM_3037	P
2774971	-	-2.19488	SAVERM_2277	P
3864625	-	-0.659191	SAVERM_3091	S
3864789	-	-1.43715	SAVERM_3091	P
3648604	-	-2.10877	SAVERM_2916	P
5259931	-	-10.0895	SAVERM_4294	P
6426485	-	-0.413836	SAVERM_5302	P
4372156	-	-78.8858	SAVERM_3533	P
8348123	-	-0.453427	SAVERM_6988	S
8348223	-	-83.7037	SAVERM_6988	P
6956656	-	-3.67712	SAVERM_5753	P
3879023	-	-0.465854	SAVERM_3106	P
3813046	-	-6.09339	SAVERM_t13	P
3226351	-	-1.9426	SAVERM_2627	P
4974866	-	-0.413836	SAVERM_4056	P
7509609	-	-0.505445	SAVERM_6251	P
7509532	-	-0.453427	SAVERM_6251	S
8104422	-	-0.673927	SAVERM_6787	P
387600	-	-6.36821	SAVERM_330	P
3771802	-	-1.78654	SAVERM_3017	P
4575259	-	-0.931708	SAVERM_3698	P
8128362	-	-2.0319	SAVERM_6810	S
8128301	-	-22.1948	SAVERM_6810	P
8752962	-	-2.8246	SAVERM_7338	P
3240986	-	-1.70967	SAVERM_2645	P
3815560	-	-2.08623	SAVERM_3055	P
8482430	-	-0.971299	SAVERM_7122	P
4856711	-	-4.8114	SAVERM_3933	P
5160755	-	-0.349391	SAVERM_4206	P
4638160	-	-0.5303	SAVERM_3748	S
4638050	-	-0.659191	SAVERM_3748	P
7142665	-	-22.954	SAVERM_5931	P
7347138	-	-1.03344	SAVERM_6110	P
3228132	-	-0.775654	SAVERM_2629	P
5685317	-	-196.958	SAVERM_4661	P
7937462	-	-40.364	SAVERM_t60	P
4572081	-	-0.996154	SAVERM_3694	P
8503223	-	-0.465854	SAVERM_7144	P
3313288	-	-1.01089	SAVERM_2704	P
7235331	-	-24.079	SAVERM_6009	P
3257099	-	-46.3333	SAVERM_2657	P
3930004	-	-16.8201	SAVERM_3155	P
2801291	-	-2.24228	SAVERM_2299	P
5085855	-	-5.14375	SAVERM_4146	P
3082130	-	-10.9863	SAVERM_2517	P
4626189	-	-0.349391	SAVERM_3742	P
3408786	-	-326.808	SAVERM_2780	P
8461102	-	-25.7439	SAVERM_7099	P
6290510	-	-0.349391	SAVERM_5184	P
3492551	-	-44.2451	SAVERM_2848	P
5671698	-	-16.5898	SAVERM_4648	P
5651640	-	-0.673927	SAVERM_4627	S
5651714	-	-1.12735	SAVERM_4627	P
5651491	-	-0.686354	SAVERM_4627	S
5279412	-	-25.8228	SAVERM_4308	P
4658088	-	-1.96976	SAVERM_3769	P
5793896	-	-2.73068	SAVERM_4751	P
4135624	-	-0.557463	SAVERM_3322	S
4135684	-	-7.74323	SAVERM_3322	P
4207365	-	-0.478282	SAVERM_3386	P
2030591	-	-1.02332	SAVERM_1659	P
5359928	-	-108.366	SAVERM_4379	P
3141732	-	-7.77039	SAVERM_2562	P
6851947	-	-1.68251	SAVERM_5664	P
6558274	-	-2.31684	SAVERM_5410	P
6558317	-	-0.892118	SAVERM_5410	S
5788646	-	-4.46982	SAVERM_4748	P
3258778	-	-0.349391	SAVERM_2658	P
3941477	-	-4.99	SAVERM_3164	S
3941782	-	-10.3676	SAVERM_3164	P
5512929	-	-0.505445	SAVERM_4513	P
888590	-	-15.4966	SAVERM_738	P
8623572	-	-0.349391	SAVERM_7232	P
2925966	-	-160.132	SAVERM_2398	P
3511513	-	-468.065	SAVERM_2866	P
1827293	-	-0.517872	SAVERM_1483	P
7940525	-	-2.40845	SAVERM_6637	P
7952047	-	-4.12824	SAVERM_6648	P
7952007	-	-0.453427	SAVERM_6648	S
5151074	-	-0.582318	SAVERM_4199	P
2957942	-	-1.80128	SAVERM_2427	P
764980	-	-3.10723	SAVERM_611	P
765021	-	-0.401409	SAVERM_611	S
4378858	-	-0.659191	SAVERM_3538	P
4238461	-	-3.12659	SAVERM_3417	P
6991800	-	-3.94733	SAVERM_5787	P
3414790	-	-3.91467	SAVERM_2787	P
1866536	-	-1.53657	SAVERM_1525	P
1866696	-	-0.998462	SAVERM_1525	S
8893099	-	-30.473	SAVERM_7465	P
2027157	-	-18.95	SAVERM_1655	P
2772219	-	-2.27175	SAVERM_2275	P
8261290	-	-376.989	SAVERM_6925	P
5237474	-	-0.763227	SAVERM_4270	P
4620853	-	-0.765535	SAVERM_3736	P
7612154	-	-1.07534	SAVERM_6347	P
2734741	-	-20.6574	SAVERM_2247	P
1365964	-	-0.505445	SAVERM_1083	P
5320143	-	-1.26867	SAVERM_4342	P
4138124	-	-1.02332	SAVERM_3325	P
4379622	-	-5.11428	SAVERM_3539	P
6895431	-	-8.9645	SAVERM_5702	P
5594480	-	-4.79755	SAVERM_t38	P
3244443	-	-2.33158	SAVERM_2648	P
3102905	-	-2.65381	SAVERM_2533	P
3652530	-	-1.2811	SAVERM_2919	P
4746974	-	-3.02805	SAVERM_3842	P
4137089	-	-4.10339	SAVERM_3323	S
4137187	-	-25.3523	SAVERM_3323	P
4137029	-	-2.52492	SAVERM_3323	S
2330295	-	-17.0129	SAVERM_1904	P
7623698	-	-0.919281	SAVERM_6354	P
5095061	-	-3066.34	SAVERM_m1	P
3761960	-	-11.5382	SAVERM_3007	P
4608760	-	-3.38987	SAVERM_3724	S
4608795	-	-4.17795	SAVERM_3724	P
2919876	-	-4.45509	SAVERM_2393	P
779281	-	-0.738372	SAVERM_627	P
2307529	-	-0.517872	SAVERM_1881	P
8256221	-	-1.07303	SAVERM_6920	P
5282800	-	-20.9175	SAVERM_4311	P
3250524	-	-36.3965	SAVERM_2652	P
3250615	-	-1.10019	SAVERM_2652	S
3264478	-	-0.517872	SAVERM_2661	P
2093846	-	-14.8342	SAVERM_1714	P
70668	-	-10.9982	SAVERM_61	P
3058914	-	-18.7778	SAVERM_2509	P
3295433	-	-7.68659	SAVERM_t9	P
7222481	-	-3.5754	SAVERM_5995	P
4000767	-	-1.26867	SAVERM_3209	P
3837073	-	-0.413836	SAVERM_3075	P
4974516	-	-2.82229	SAVERM_4055	P
4563542	-	-12.5662	SAVERM_3688	P
6563317	-	-371.799	SAVERM_5413	P
7182965	-	-0.401409	SAVERM_5966	P
2222598	-	-156.487	SAVERM_t5	P
8246144	-	-31.5769	SAVERM_6912	P
647869	-	-7.98858	SAVERM_7577	P
6431103	-	-0.815245	SAVERM_5306	P
3997614	-	-0.673927	SAVERM_3205	P
2799859	-	-1.64984	SAVERM_2298	P
3533194	-	-3.27572	SAVERM_2889	P
4607027	-	-0.79039	SAVERM_3723	P
8100836	-	-12.6471	SAVERM_6783	P
6227916	-	-2.70352	SAVERM_5128	P
3263074	-	-0.854836	SAVERM_2659	P
5905796	-	-0.505445	SAVERM_4858	P
683530	-	-0.802817	SAVERM_540	P
4849997	-	-16.1393	SAVERM_3929	P
8487481	-	-0.698781	SAVERM_7127	P
8931446	-	-3.15925	SAVERM_7495	P
3835930	-	-1.39756	SAVERM_3074	P
5368326	-	-1.0606	SAVERM_4389	P
5243651	-	-0.646763	SAVERM_4277	P
7285082	-	-0.5303	SAVERM_6051	P
3475535	-	-12.3443	SAVERM_2830	P
2300054	-	-0.413836	SAVERM_1873	P
4805345	-	-0.56989	SAVERM_3890	S
4805687	-	-6.70748	SAVERM_3890	P
7182021	-	-3.62741	SAVERM_5965	P
6315873	-	-2.78962	SAVERM_5210	P
4079716	-	-0.5303	SAVERM_3278	P
4810868	-	-0.505445	SAVERM_3895	P
4204932	-	-79.453	SAVERM_3384	P
7151745	-	-0.971299	SAVERM_5940	P
8125663	-	-0.557463	SAVERM_6806	P
3646275	-	-21.6876	SAVERM_2915	P
1224137	-	-12.4717	SAVERM_965	S
1224322	-	-78.8652	SAVERM_965	P
3003573	-	-0.829981	SAVERM_2462	P
3791438	-	-17.8995	SAVERM_3033	P
4976300	-	-0.944136	SAVERM_4057	S
4976381	-	-1.65534	SAVERM_4057	P
3627057	-	-1.73453	SAVERM_2901	P
1169570	-	-1.42242	SAVERM_941	P
3855655	-	-0.802817	SAVERM_3085	P
3687530	-	-1.47444	SAVERM_2940	P
8325660	-	-1.08545	SAVERM_6974	P
7216923	-	-2.09634	SAVERM_5990	P
2990501	-	-4.34093	SAVERM_2452	P
6406111	-	-0.465854	SAVERM_5287	P
4060744	-	-0.5303	SAVERM_3265	P
4060510	-	-0.413836	SAVERM_3265	S
4042166	-	-0.465854	SAVERM_3245	P
1341360	-	-29.0069	SAVERM_1063	P
982932	-	-1.43715	SAVERM_829	P
2749018	-	-1.29814	SAVERM_2254	P
6372704	-	-2331.98	SAVERM_t49	P
7254006	-	-0.517872	SAVERM_6025	P
5797392	-	-4.88366	SAVERM_4754	P
5797278	-	-0.892118	SAVERM_4754	S
4590179	-	-13.5043	SAVERM_3708	P
1385839	-	-7.70826	SAVERM_1101	P
6724394	-	-569.28	SAVERM_5560	P
6724235	-	-0.829981	SAVERM_5560	S
5308265	-	-65.7652	SAVERM_4331	P
3465959	-	-0.79039	SAVERM_2822	P
2949856	-	-48.5424	SAVERM_2421	P
6610604	-	-2.42319	SAVERM_5450	P
8301502	-	-0.802817	SAVERM_6957	P
7832755	-	-0.517872	SAVERM_6543	S
7832581	-	-0.5303	SAVERM_6543	S
7832895	-	-0.996154	SAVERM_6543	P
5254873	-	-15.8879	SAVERM_4289	P
3289585	-	-3.49621	SAVERM_2684	P
4180369	-	-3.23612	SAVERM_3365	P
5207029	-	-41.8566	SAVERM_4246	P
6305057	-	-0.763227	SAVERM_5202	P
5318502	-	-1.40999	SAVERM_4341	P
3875971	-	-2.61652	SAVERM_3102	P
3369001	-	-5.49314	SAVERM_2743	P
3353840	-	-6.42485	SAVERM_2732	P
4769618	-	-0.413836	SAVERM_3861	P
2770740	-	-145.748	SAVERM_2273	P
8504748	-	-1.81371	SAVERM_7145	P
3072632	-	-1198.2	SAVERM_t6	P
5224785	-	-2.56682	SAVERM_4260	P
4117602	-	-0.349391	SAVERM_3309	S
4117507	-	-0.582318	SAVERM_3309	P
1086692	-	-0.5303	SAVERM_907	P
3901579	-	-203.034	SAVERM_3129	P
2701065	-	-0.621908	SAVERM_2221	P
3896421	-	-0.87969	SAVERM_3124	P
7273342	-	-0.906854	SAVERM_6041	P
2948699	-	-15.6977	SAVERM_2420	P
1817132	-	-4.98539	SAVERM_1474	P
7472126	-	-6.24394	SAVERM_6220	P
3649737	-	-0.802817	SAVERM_2917	P
6869216	-	-1.04817	SAVERM_5680	P
6869550	-	-0.971299	SAVERM_5680	S
2545038	-	-0.505445	SAVERM_2088	P
1072293	-	-0.634336	SAVERM_894	S
1071942	-	-1.28341	SAVERM_894	P
8830254	-	-1.03344	SAVERM_7401	P
4186346	-	-31.6699	SAVERM_3370	P
4998670	-	-2.49775	SAVERM_4079	P
3529924	-	-9.7572	SAVERM_2884	P
7968688	-	-0.621908	SAVERM_6663	P
3815410	-	-21.9685	SAVERM_t14	P
7499653	-	-0.465854	SAVERM_6241	P
8384946	-	-1.13978	SAVERM_7025	P
5281961	-	-0.517872	SAVERM_4310	P
6530958	-	-1.24382	SAVERM_5385	P
7231848	-	-56.2336	SAVERM_6005	P
3509503	-	-0.413836	SAVERM_2864	P
2500103	-	-50.815	SAVERM_2049	P
6990111	-	-16.6667	SAVERM_5785	P
7059302	-	-1.73222	SAVERM_5851	P
6546635	-	-4.26175	SAVERM_5400	P
5305323	-	-28.3486	SAVERM_4328	P
5304983	-	-1.16694	SAVERM_4328	S
4431901	-	-11.2883	SAVERM_3582	P
3399009	-	-0.413836	SAVERM_2770	P
8425424	-	-0.56989	SAVERM_7064	P
4366506	-	-6.37052	SAVERM_3528	P
3379551	-	-0.829981	SAVERM_2751	P
5068920	-	-415.543	SAVERM_4130	P
5154936	-	-650.118	SAVERM_t30	P
5154698	-	-0.465854	SAVERM_t30	S
7861540	-	-0.634336	SAVERM_6570	P
5963002	-	-18.7963	SAVERM_4907	P
6329202	-	-10.0283	SAVERM_t46	P
2418318	-	-0.867263	SAVERM_1979	P
3474290	-	-66.5714	SAVERM_2829	P
3451209	-	-1.41461	SAVERM_2808	P
6077714	-	-2.92863	SAVERM_5020	P
1375927	-	-14.2403	SAVERM_1088	P
3825689	-	-0.453427	SAVERM_3064	P
3970119	-	-1.99462	SAVERM_3187	P
4166223	-	-2.09634	SAVERM_3349	P
4102140	-	-0.542727	SAVERM_3296	P
6377368	-	-13.8505	SAVERM_5265	P
6377337	-	-1.39987	SAVERM_5265	S
1376830	-	-1.04817	SAVERM_1090	P
696869	-	-1.54119	SAVERM_551	P
5328168	-	-0.686354	SAVERM_4350	P
3221837	-	-20.4788	SAVERM_2622	P
4275486	-	-1.60563	SAVERM_3452	P
3633394	-	-1.30826	SAVERM_2903	S
3633797	-	-12.5671	SAVERM_2903	P
8373512	-	-1.07534	SAVERM_7014	P
3136831	-	-3.63753	SAVERM_2558	P
3086846	-	-5.1686	SAVERM_2523	P
5266899	-	-2.6515	SAVERM_4299	P
7656340	-	-0.996154	SAVERM_6383	P
3269355	-	-2.57924	SAVERM_2667	P
4548943	-	-5.62665	SAVERM_3675	P
1830693	-	-6.04137	SAVERM_1488	P
3220389	-	-10.7022	SAVERM_2621	P
5792410	-	-2.96822	SAVERM_4750	P
3055423	-	-71.7259	SAVERM_2505	P
8763817	-	-2.2524	SAVERM_7347	P
8391704	-	-2.65381	SAVERM_7031	P
5452769	-	-2038.44	SAVERM_t37	P
6604435	-	-733.293	SAVERM_t51	P
3241750	-	-0.465854	SAVERM_2646	P
2052982	-	-0.815245	SAVERM_1677	P
3970553	-	-1.43715	SAVERM_3188	P
5177804	-	-0.996154	SAVERM_4223	P
5029726	-	-5.67955	SAVERM_4105	P
7066905	-	-1.11493	SAVERM_5858	S
7066589	-	-1.57847	SAVERM_5858	P
5055442	-	-6.84649	SAVERM_t21	P
3416122	-	-0.852527	SAVERM_2788	P
4394344	-	-0.802817	SAVERM_3550	P
3043573	-	-0.465854	SAVERM_2495	P
5925957	-	-0.983726	SAVERM_4874	S
5925998	-	-1.47444	SAVERM_4874	P
3531419	-	-18.2218	SAVERM_2886	P
8068381	-	-10.6898	SAVERM_6750	P
4144248	-	-2.37117	SAVERM_3330	P
4650874	-	-2.50006	SAVERM_3762	P
1401923	-	-2.91851	SAVERM_1117	P
4816184	-	-100.919	SAVERM_3900	P
1376147	-	-4.48225	SAVERM_1089	P
2430228	-	-7.47852	SAVERM_1991	P
1415323	-	-29.5386	SAVERM_1128	P
3375471	-	-0.673927	SAVERM_2748	P
957752	-	-89.6448	SAVERM_804	P
5860689	-	-5884.22	SAVERM_4820	P
864174	-	-1.91774	SAVERM_709	P
4996084	-	-0.582318	SAVERM_4076	P
4274499	-	-9.10813	SAVERM_3451	P
8122557	-	-1203.35	SAVERM_t63	P
4856084	-	-2889.81	SAVERM_3932	P
3102443	-	-149.932	SAVERM_2532	P
3102527	-	-5.64227	SAVERM_2532	S
2616051	-	-2.02178	SAVERM_2149	P
3132509	-	-0.854836	SAVERM_2553	P
977414	-	-12.6517	SAVERM_826	P
1225751	-	-1658.54	SAVERM_967	P
3581443	-	-2.36886	SAVERM_2897	P
1930682	-	-1.02332	SAVERM_1568	S
1930643	-	-1.0606	SAVERM_1568	P
4479019	-	-1.5016	SAVERM_3621	P
7154304	-	-7.08173	SAVERM_5943	P
3820555	-	-31.6055	SAVERM_3058	P
6309560	-	-3.50864	SAVERM_5204	P
6309356	-	-1.22908	SAVERM_5204	S
4868169	-	-0.750799	SAVERM_3944	P
2013933	-	-2.5622	SAVERM_1645	P
4674443	-	-1.23139	SAVERM_3781	P
7476613	-	-6.10724	SAVERM_6224	P
7234206	-	-9.86212	SAVERM_6007	P
4474841	-	-3.33004	SAVERM_3619	P
3528309	-	-6.12286	SAVERM_2883	P
5155214	-	-2188.97	SAVERM_t31	P
2383161	-	-4.70506	SAVERM_1948	P
2873707	-	-3.39449	SAVERM_2364	P
4897980	-	-2.62664	SAVERM_3972	P
1962986	-	-0.465854	SAVERM_1597	P
6051842	-	-537.567	SAVERM_5002	P
4932228	-	-26.1716	SAVERM_4011	P
7052647	-	-4.04125	SAVERM_5845	P
8920605	-	-57.835	SAVERM_7487	P
1393432	-	-2.38129	SAVERM_1108	P
1071608	-	-149.705	SAVERM_893	P
4125127	-	-53.5594	SAVERM_3314	P
4260701	-	-57.9298	SAVERM_3437	P
4260975	-	-0.983726	SAVERM_3437	S
7670211	-	-15.637	SAVERM_6395	P
5457380	-	-1.42242	SAVERM_4468	P
5433780	-	-3090.29	SAVERM_4447	P
1393009	-	-7.05688	SAVERM_1107	P
4891785	-	-3.39218	SAVERM_3966	P
3644360	-	-1057.25	SAVERM_2913	P
2914230	-	-0.542727	SAVERM_2389	P
6543979	-	-5.8301	SAVERM_5397	P
3412928	-	-98.4167	SAVERM_2785	P
4386620	-	-0.983726	SAVERM_3544	P
6671522	-	-232.201	SAVERM_5495	P
6897375	-	-3.89993	SAVERM_5704	P
8592467	-	-2.32927	SAVERM_7214	P
2063786	-	-0.349391	SAVERM_1686	P
2736008	-	-2.41307	SAVERM_2248	P
2753235	-	-60.315	SAVERM_2258	P
7018094	-	-0.983726	SAVERM_5811	P
3672323	-	-15.0772	SAVERM_2929	P
3271342	-	-5.50326	SAVERM_2669	P
6281082	-	-13.05	SAVERM_5175	P
5878733	-	-13.6285	SAVERM_4836	P
3079276	-	-49.7062	SAVERM_2515	P
3079093	-	-1.73453	SAVERM_2515	S
3299510	-	-1.25394	SAVERM_2693	P
6389271	-	-1.64523	SAVERM_5274	P
6987422	-	-0.401409	SAVERM_5782	P
7987785	-	-6.50403	SAVERM_6676	P
8543783	-	-10.0407	SAVERM_7177	P
752179	-	-0.79039	SAVERM_601	P
752150	-	-0.413836	SAVERM_601	S
7854864	-	-0.401409	SAVERM_6562	S
7855011	-	-1.18949	SAVERM_6562	P
7371273	-	-2.87431	SAVERM_6130	P
4362561	-	-21.1467	SAVERM_t15	P
2684005	-	-3.50864	SAVERM_2204	P
7778842	-	-1.12735	SAVERM_6494	P
3908147	-	-0.842408	SAVERM_3136	P
4547249	-	-2.51018	SAVERM_3673	P
3237991	-	-48.5637	SAVERM_2640	P
6881909	-	-24.1493	SAVERM_7585	P
3253241	-	-20.0323	SAVERM_2654	P
4886827	-	-3.7595	SAVERM_t19	P
4095454	-	-2.00473	SAVERM_3292	P
4962678	-	-73.8123	SAVERM_4044	P
6390368	-	-10.5329	SAVERM_5275	P
3334543	-	-1.21665	SAVERM_2718	P
4826455	-	-18.6526	SAVERM_3907	P
7305459	-	-6.46213	SAVERM_6069	P
4031957	-	-140.41	SAVERM_3235	P
3208030	-	-62.8919	SAVERM_2610	P
6092197	-	-0.9294	SAVERM_5033	S
6092351	-	-2.04202	SAVERM_5033	P
8206595	-	-3.1818	SAVERM_6876	P
8122741	-	-5.40703	SAVERM_t65	P
4240332	-	-2.0319	SAVERM_3419	P
2867360	-	-0.582318	SAVERM_2357	P
2867440	-	-0.5303	SAVERM_2357	S
1434662	-	-0.916972	SAVERM_1145	P
4276902	-	-14.6984	SAVERM_3453	P
1440646	-	-0.815245	SAVERM_1152	P
3140389	-	-34.8636	SAVERM_2561	P
1442158	-	-3.36502	SAVERM_1153	P
3059920	-	-2.66623	SAVERM_2510	P
5126794	-	-1.76169	SAVERM_4178	P
5126583	-	-0.906854	SAVERM_4178	S
4672343	-	-1.80909	SAVERM_3780	P
3525895	-	-301.173	SAVERM_2881	P
5729150	-	-0.5303	SAVERM_4701	P
5002988	-	-0.349391	SAVERM_4083	P
4949028	-	-2.35643	SAVERM_4028	P
6004480	-	-2.33158	SAVERM_4956	P
1334181	-	-0.349391	SAVERM_1057	P
7471202	-	-1.84868	SAVERM_t59	S
7471269	-	-22.187	SAVERM_t59	P
3535994	-	-1.68251	SAVERM_2891	P
7384799	-	-26.5487	SAVERM_6140	P
7762592	-	-74.8444	SAVERM_6484	P
4753513	-	-0.582318	SAVERM_3849	P
2397874	-	-0.634336	SAVERM_1960	S
2398197	-	-1.20423	SAVERM_1960	S
2398079	-	-5.62753	SAVERM_1960	P
6675274	-	-15.4266	SAVERM_5502	P
6282712	-	-24.2972	SAVERM_5176	P
3054755	-	-0.867263	SAVERM_2504	P
5613653	-	-2.29199	SAVERM_4599	P
3285408	-	-7.6834	SAVERM_2679	P
2650286	-	-5.54285	SAVERM_2178	P
5434343	-	-0.763227	SAVERM_4448	P
8167923	-	-1.55362	SAVERM_6842	P
7223752	-	-12.8133	SAVERM_5997	P
5798185	-	-2.49775	SAVERM_4755	P
118802	-	-0.465854	SAVERM_102	P
4113449	-	-9.5786	SAVERM_3305	P
3970857	-	-0.349391	SAVERM_3189	S
3970987	-	-1.49148	SAVERM_3189	P
44000	-	-0.946444	SAVERM_35	S
43738	-	-1.02332	SAVERM_35	S
44062	-	-3.12197	SAVERM_35	P
43782	-	-0.621908	SAVERM_35	S
5253399	-	-389.564	SAVERM_4286	P
3054318	-	-0.478282	SAVERM_2503	P
4576973	-	-0.349391	SAVERM_3699	P
24499	-	-0.788081	SAVERM_19	P
5226451	-	-3.01012	SAVERM_4261	S
5226643	-	-5.23305	SAVERM_4261	P
5226669	-	-3.4442	SAVERM_4261	S
2964116	-	-0.815245	SAVERM_2432	P
5849058	-	-0.401409	SAVERM_4807	P
4901016	-	-354.505	SAVERM_3975	P
5231818	-	-0.827672	SAVERM_4265	P
1284060	-	-0.725945	SAVERM_1018	P
3238397	-	-1.97988	SAVERM_2641	P
4542396	-	-18.3253	SAVERM_t17	P
5949362	-	-32.678	SAVERM_4896	P
5610592	-	-0.505445	SAVERM_4596	P
4854115	-	-126.919	SAVERM_3931	P
4742040	-	-0.478282	SAVERM_3838	P
5695400	-	-0.401409	SAVERM_4671	P
5258328	-	-0.996154	SAVERM_4293	P
2617457	-	-1.47674	SAVERM_2150	P
6601809	-	-0.478282	SAVERM_5444	S
6601914	-	-86.1768	SAVERM_5444	P
5413576	-	-22.3864	SAVERM_4430	P
5304120	-	-7.99178	SAVERM_4327	P
7083293	-	-23.7545	SAVERM_5873	P
2564423	-	-0.713517	SAVERM_2102	P
6068448	-	-1.20423	SAVERM_5012	S
6068257	-	-1.74926	SAVERM_5012	P
6068345	-	-1.17706	SAVERM_5012	S
3708981	-	-0.56989	SAVERM_2959	P
8226691	-	-1.79666	SAVERM_6894	P
8226444	-	-0.944136	SAVERM_6894	S
4373743	-	-23.1979	SAVERM_3534	P
2822815	-	-3.91236	SAVERM_2319	P
4542543	-	-1.07534	SAVERM_3668	P
2462104	-	-1.96514	SAVERM_2021	P
3678641	-	-0.517872	SAVERM_2934	S
3678676	-	-0.698781	SAVERM_2934	P
3311629	-	-3.01793	SAVERM_2703	P
2220161	-	-0.894426	SAVERM_1815	P
7265723	-	-1.90532	SAVERM_6035	P
6501508	-	-12.1619	SAVERM_t50	P
3154806	-	-0.763227	SAVERM_2571	P
8941015	-	-16547.5	SAVERM_7502	P
3994003	-	-0.505445	SAVERM_3202	P
6373624	-	-7.7308	SAVERM_5261	P
57783	-	-0.413836	SAVERM_48	P
6399254	-	-0.738372	SAVERM_5282	P
3524730	-	-0.453427	SAVERM_2879	S
3524844	-	-3.11966	SAVERM_2879	P
1959066	-	-0.906854	SAVERM_1594	P
3853882	-	-0.763227	SAVERM_3083	P
8576922	-	-0.401409	SAVERM_7202	S
8577069	-	-1.22908	SAVERM_7202	P
3295344	-	-741.802	SAVERM_t8	P
8438852	-	-0.465854	SAVERM_7077	S
8438812	-	-0.919281	SAVERM_7077	P
4610535	-	-1.49148	SAVERM_3726	P
1547185	-	-1.60563	SAVERM_1248	P
614267	-	-3.96438	SAVERM_462	P
2527909	-	-0.401409	SAVERM_2076	P
5278453	-	-1.90532	SAVERM_4307	P
3055928	-	-1.43715	SAVERM_2506	P
7870079	-	-0.698781	SAVERM_6576	P
3325753	-	-3.36732	SAVERM_2711	P
3222575	-	-14.8715	SAVERM_2623	P
4310387	-	-23.4797	SAVERM_3479	P
6554834	-	-0.349391	SAVERM_5406	P
8583431	-	-2.40383	SAVERM_7207	P
3352718	-	-52.3355	SAVERM_2731	P
7587938	-	-0.349391	SAVERM_6320	P
1992012	-	-1.58078	SAVERM_t4	S
1991967	-	-5.97461	SAVERM_t4	P
6699658	-	-0.634336	SAVERM_5533	P
3434520	-	-0.349391	SAVERM_2800	S
3434629	-	-1.22908	SAVERM_2800	P
5315416	-	-0.854836	SAVERM_4339	S
5315559	-	-1.77412	SAVERM_4339	P
6076968	-	-0.750799	SAVERM_5019	S
6077093	-	-4.66866	SAVERM_5019	P
4761881	-	-0.594745	SAVERM_3855	S
4762093	-	-2.07149	SAVERM_3855	P
4762014	-	-1.33312	SAVERM_3855	S
8122352	-	-1560.8	SAVERM_t61	P
3852619	-	-81.3544	SAVERM_3082	P
5072641	-	-2.6934	SAVERM_4134	P
5072390	-	-1.23139	SAVERM_4134	S
7025446	-	-8.72696	SAVERM_5818	P
6729216	-	-0.465854	SAVERM_5563	P
3295569	-	-138.389	SAVERM_t10	P
2012824	-	-1.01089	SAVERM_1643	S
2013085	-	-1.78885	SAVERM_1643	P
2730412	-	-10.4863	SAVERM_2244	P
4116033	-	-0.958872	SAVERM_3307	P
5383743	-	-1.55131	SAVERM_4403	P
3819375	-	-1.28341	SAVERM_3057	P
4367987	-	-11.0539	SAVERM_3529	P
3413866	-	-13.1176	SAVERM_2786	P
2976798	-	-75.4636	SAVERM_2444	P
5655568	-	-0.478282	SAVERM_4631	S
5655397	-	-2.1631	SAVERM_4631	P
5961672	-	-1.21665	SAVERM_4906	P
5961742	-	-0.673927	SAVERM_4906	S
7900879	-	-0.919281	SAVERM_6603	P
90323	-	-1.95503	SAVERM_81	P
2008649	-	-3.12197	SAVERM_1640	P
8889959	-	-0.777963	SAVERM_7462	P
5367794	-	-0.401409	SAVERM_4388	S
5367667	-	-0.517872	SAVERM_4388	S
5368026	-	-2.05906	SAVERM_4388	P
5367766	-	-0.750799	SAVERM_4388	S
3081049	-	-9.87685	SAVERM_2516	P
7382874	-	-15.9965	SAVERM_6139	P
6462893	-	-3.12197	SAVERM_5332	P
7246675	-	-3.96438	SAVERM_6020	P
6991481	-	-53.0744	SAVERM_5786	P
2411031	-	-0.802817	SAVERM_1974	P
5285389	-	-4.37821	SAVERM_4315	P
834613	-	-1.30826	SAVERM_677	P
2410003	-	-0.517872	SAVERM_1973	P
4044423	-	-0.465854	SAVERM_3249	P
8009432	-	-0.646763	SAVERM_6697	P
964813	-	-5.216	SAVERM_812	P
1524345	-	-0.478282	SAVERM_1229	S
1524291	-	-0.750799	SAVERM_1229	P
3457329	-	-1.32069	SAVERM_2815	P
3824880	-	-0.557463	SAVERM_3063	P
4344002	-	-26.2387	SAVERM_3510	P
3062876	-	-0.413836	SAVERM_2511	P
2732564	-	-2.7353	SAVERM_2245	P
2122744	-	-1.08545	SAVERM_1741	S
2122719	-	-2.93644	SAVERM_1741	P
4872371	-	-1.89289	SAVERM_3948	P
7660275	-	-0.349391	SAVERM_6387	P
5621924	-	-399.831	SAVERM_4604	P
4202010	-	-0.686354	SAVERM_3382	P
3396016	-	-30.6278	SAVERM_2768	P
3295687	-	-1564.04	SAVERM_t11	P
5431454	-	-5.24548	SAVERM_4445	P
4020595	-	-0.621908	SAVERM_3225	P
3128844	-	-63.1916	SAVERM_2551	P
5833959	-	-1.10019	SAVERM_4793	P
3515756	-	-1.15221	SAVERM_2869	P
4350245	-	-175.965	SAVERM_3516	P
6640164	-	-1.55362	SAVERM_5470	P
5469880	-	-7.4684	SAVERM_4478	P
3531735	-	-7.08173	SAVERM_2887	P
6671993	-	-9.33644	SAVERM_5496	P
3239983	-	-22.0691	SAVERM_2643	P
2091004	-	-0.867263	SAVERM_1711	P
2835165	-	-0.750799	SAVERM_2329	P
8122631	-	-92.5486	SAVERM_t64	P
7622307	-	-57.0434	SAVERM_6353	P
62910	-	-3.04279	SAVERM_52	P
7735182	-	-32.1168	SAVERM_6457	P
3021663	-	-1.47905	SAVERM_2473	P
1075000	-	-49.5458	SAVERM_897	P
3996702	-	-0.478282	SAVERM_3204	P
8066092	-	-0.582318	SAVERM_6748	P
5407762	-	-9.52516	SAVERM_4422	P
3516404	-	-0.842408	SAVERM_2870	P
3886231	-	-1.64292	SAVERM_3113	P
1261171	-	-1.56835	SAVERM_995	P
2217212	-	-19.1792	SAVERM_1814	P
4006872	-	-1.90301	SAVERM_3216	P
4007253	-	-1.16233	SAVERM_3216	S
30093	-	-1.00858	SAVERM_23	P
3367442	-	-3.70198	SAVERM_2741	S
3367411	-	-6.73465	SAVERM_2741	P
4895820	-	-1.16694	SAVERM_3970	S
4895974	-	-313.469	SAVERM_3970	P
3472290	-	-1.06291	SAVERM_2826	S
3472245	-	-1.15221	SAVERM_2826	P
2861223	-	-0.505445	SAVERM_2347	P
3015633	-	-0.349391	SAVERM_2470	S
3015946	-	-0.919281	SAVERM_2470	P
7466007	-	-9.03445	SAVERM_6215	P
1844174	-	-1.61806	SAVERM_1504	P
4062570	-	-0.349391	SAVERM_3267	S
4062723	-	-0.582318	SAVERM_3267	S
4062990	-	-1.57847	SAVERM_3267	S
4062847	-	-1.67008	SAVERM_3267	P
8870596	-	-4.5964	SAVERM_7439	P
6260473	-	-0.671618	SAVERM_5154	S
6260748	-	-24.3418	SAVERM_5154	P
5335030	-	-4.13055	SAVERM_4358	P
4173124	-	-3.97681	SAVERM_3358	P
4033059	-	-165.568	SAVERM_3236	P
3736194	-	-6.8907	SAVERM_2980	P
8478432	-	-7.5158	SAVERM_7119	P
8478337	-	-1.63049	SAVERM_7119	S
1630695	-	-1.50391	SAVERM_1319	P
3132066	-	-3.13209	SAVERM_2552	P
3760660	-	-7.42419	SAVERM_3006	P
3760516	-	-0.607172	SAVERM_3006	S
7225344	-	-1.44958	SAVERM_5998	P
3479395	-	-11.8784	SAVERM_2833	P
1533879	-	-1.34785	SAVERM_1236	P
5077487	-	-6.59795	SAVERM_4138	P
4005295	-	-5.29749	SAVERM_3214	P
4960518	+	1.43715	SAVERM_4042	C
5015810	+	1.44958	SAVERM_4098	C
8334608	+	4.22535	SAVERM_6977	C
6152108	+	1.18949	SAVERM_5075	C
5036431	+	1.47444	SAVERM_4110	C
6124358	+	43.5932	SAVERM_r10	C
5288901	+	0.854836	SAVERM_4317	C
2938604	+	11.9033	SAVERM_2411	C
6104333	+	0.738372	SAVERM_5042	C
4553932	+	4.51491	SAVERM_3677	C
7368850	+	2.0319	SAVERM_6127	C
2496244	+	11.2247	SAVERM_2046	C
7533903	+	1.9426	SAVERM_6276	C
6005830	+	6.47456	SAVERM_4957	C
3764051	+	3.74388	SAVERM_3008	C
5821534	+	0.867263	SAVERM_4776	C
6981906	+	0.582318	SAVERM_5776	C
5047906	+	1.21434	SAVERM_4116	C
6197703	+	0.517872	SAVERM_5103	C
3879859	+	11.1805	SAVERM_3107	C
2594499	+	1.34785	SAVERM_2127	C
6604916	+	1.18949	SAVERM_5446	C
3771384	+	3.70198	SAVERM_3016	C
6774306	+	0.465854	SAVERM_5601	C
7369529	+	4.41319	SAVERM_6128	C
5453225	+	6.68351	SAVERM_4464	C
8236491	+	25.8936	SAVERM_6902	C
7353125	+	0.413836	SAVERM_6114	C
8173811	+	25.9124	SAVERM_6847	C
5356223	+	16.193	SAVERM_4376	C
5128194	+	1.79897	SAVERM_4179	C
6040490	+	4.18257	SAVERM_4991	C
5102773	+	1.26636	SAVERM_4154	C
4290039	+	1.37271	SAVERM_3461	C
3402238	+	18.2628	SAVERM_2773	C
8111927	+	1.89058	SAVERM_6795	C
3437611	+	1.43715	SAVERM_2801	C
8204302	+	232.136	SAVERM_6875	C
5553364	+	1.86111	SAVERM_4547	C
5631571	+	2.66854	SAVERM_4614	C
3870955	+	0.87969	SAVERM_3098	C
2947146	+	2.205	SAVERM_2418	C
7034568	+	6.64392	SAVERM_5828	C
5072359	+	0.996154	SAVERM_4133	C
4016742	+	1.12504	SAVERM_3223	C
8202699	+	3.50633	SAVERM_6874	C
7007814	+	0.983726	SAVERM_5801	C
8105787	+	6.098	SAVERM_6789	C
3500627	+	1.2811	SAVERM_2858	C
7492859	+	9.00036	SAVERM_6233	C
8178845	+	0.659191	SAVERM_6852	C
5914563	+	1.11262	SAVERM_4864	C
2066877	+	2.35643	SAVERM_1689	C
2842419	+	10.1378	SAVERM_2333	C
8345144	+	3.52338	SAVERM_6987	C
6614988	+	0.906854	SAVERM_5452	C
6227507	+	3.72914	SAVERM_5127	C
5300586	+	878.92	SAVERM_4325	C
6000292	+	0.686354	SAVERM_4949	C
7366065	+	1.85099	SAVERM_6124	C
3300337	+	8.25648	SAVERM_2694	C
7170320	+	1.02332	SAVERM_5956	C
5987107	+	208.197	SAVERM_4925	C
7346463	+	2.45816	SAVERM_6109	C
5969590	+	4.6834	SAVERM_4914	C
7814107	+	1.5909	SAVERM_6527	C
6761422	+	0.413836	SAVERM_5588	C
4767186	+	0.671618	SAVERM_3859	C
7291387	+	8.4397	SAVERM_6057	C
5293692	+	1.84868	SAVERM_4321	C
3283117	+	4.85188	SAVERM_2675	C
4708021	+	5.89543	SAVERM_3805	C
5658123	+	1.61806	SAVERM_4634	C
5512399	+	11.5524	SAVERM_4512	C
7797564	+	1.64523	SAVERM_6508	C
1236875	+	0.582318	SAVERM_974	C
5343401	+	1.30826	SAVERM_4365	C
5737493	+	1.13978	SAVERM_4708	C
8054168	+	9.24802	SAVERM_6737	C
6656704	+	1.46201	SAVERM_5484	C
8187013	+	3.41472	SAVERM_6859	C
4270378	+	0.517872	SAVERM_3446	C
8913175	+	0.349391	SAVERM_7480	C
6661830	+	1.26636	SAVERM_5488	C
5967908	+	56.1976	SAVERM_4912	C
5434771	-	-4524.37	SAVERM_4448	C
1071875	-	-0.996154	SAVERM_893	C
6556737	-	-1.10019	SAVERM_5407	C
6875425	-	-0.349391	SAVERM_5684	C
3356353	-	-2.66623	SAVERM_2733	C
4168287	-	-9.13848	SAVERM_3351	C
6514104	-	-1.96514	SAVERM_5372	C
4951251	-	-1.46432	SAVERM_4030	C
4422850	-	-2.52722	SAVERM_3572	C
3240741	-	-4.91632	SAVERM_2644	C
2009701	-	-0.892118	SAVERM_1640	C
4956435	-	-2.12351	SAVERM_4037	C
6724842	-	-1.2811	SAVERM_5560	C
2501222	-	-6.35579	SAVERM_2050	C
4855847	-	-6.8962	SAVERM_3931	C
5051474	-	-13.8389	SAVERM_4118	C
3879801	-	-8.19985	SAVERM_3106	C
3337609	-	-5.14694	SAVERM_2720	C
31395	-	-3.60806	SAVERM_24	C
5184040	-	-8.18423	SAVERM_4228	C
3227336	-	-3.28814	SAVERM_2627	C
3325631	-	-1.64292	SAVERM_2710	C
8302202	-	-1.25394	SAVERM_6957	C
3290377	-	-1.5016	SAVERM_2684	C
4826944	-	-0.453427	SAVERM_3907	C
3953319	-	-1.61806	SAVERM_3176	C
4374569	-	-10.7216	SAVERM_3534	C
1648041	-	-0.478282	SAVERM_1336	C
8349495	-	-1.44958	SAVERM_6989	C
5043000	-	-1.21665	SAVERM_4112	C
4964487	-	-1.38514	SAVERM_4044	C
7332846	-	-0.763227	SAVERM_6095	C
8245883	-	-0.401409	SAVERM_6911	C
7182852	-	-2.68097	SAVERM_5965	C
5321586	-	-0.840099	SAVERM_4343	C
7904979	-	-2.49775	SAVERM_6607	C
2949549	-	-85.2978	SAVERM_2420	C
3770105	-	-0.79039	SAVERM_3014	C
8380211	-	-0.5303	SAVERM_7020	C
3793306	-	-0.401409	SAVERM_3034	C
3089719	-	-4.64842	SAVERM_2524	C
7374518	-	-5.59256	SAVERM_6130	C
3089203	-	-84.9311	SAVERM_2523	C
3094824	-	-1.16464	SAVERM_2527	C
4726157	-	-0.852527	SAVERM_3823	C
3258637	-	-0.750799	SAVERM_2657	C
3063696	-	-0.634336	SAVERM_2511	C
8348493	-	-0.827672	SAVERM_6988	C
4032736	-	-3.22139	SAVERM_3235	C
8900509	-	-1.44958	SAVERM_7474	C
5414043	-	-7.16091	SAVERM_4430	C
8261747	-	-0.87969	SAVERM_6925	C
4858469	-	-11.7776	SAVERM_3934	C
2673271	-	-7.61434	SAVERM_2198	C
1884205	-	-0.867263	SAVERM_1540	C
5285602	-	-5.42408	SAVERM_4315	C
4608516	-	-0.465854	SAVERM_3723	C
[truncated: 19 more rows]
