# Supplementary material for: Genome-scale analysis of genetic regulatory elements in Streptomyces avermitilis MA-4680 using transcript boundary information
Source: BMC Genomics. 2022 Jan 21;23:68. doi: 10.1186/s12864-022-08314-0 (PMC8780764; doi:10.1186/s12864-022-08314-0)
Supplement: Supplementary file 5 — Additional file 5: Table S4. List of transcription units (TUs) identified in this study. [file 12864_2022_8314_MOESM5_ESM.xlsx]

## Sheet: Supplementary Dataset S5
Table S4. List of transcription units (TUs) identified in this study.
TU start position	TU end position	Strand	The number of associated genes	TSS category	TEP category	TU category
19577	20352	+	0	I	P	sRNA
24499	25806	-	2	P	P	polycistronic
30093	31648	-	2	P	P	polycistronic
31395	31648	-	0	P	C	cis-regulatory
43738	44778	-	0	I	S	sRNA
43782	44778	-	0	I	S	sRNA
44000	44778	-	0	I	S	sRNA
44062	44778	-	0	I	P	sRNA
56620	57861	+	1	P	P	monocistronic
67588	67730	+	0	N	N	sRNA
69027	69455	+	1	P	P	monocistronic
70668	71914	-	1	P	P	monocistronic
79376	79935	+	1	P	P	monocistronic
84982	85508	+	1	P	P	monocistronic
84982	85588	+	1	P	S	monocistronic
98042	98683	+	0	N	N	sRNA
104670	106272	+	1	P	P	monocistronic
118802	119278	-	1	P	P	monocistronic
120166	121034	-	0	N	A	sRNA
120531	121034	-	0	N	A	sRNA
121487	121733	+	0	N	N	sRNA
266779	268159	+	1	P	P	monocistronic
614267	614700	-	1	P	P	monocistronic
647869	648062	-	0	N	P	sRNA
683530	684158	-	1	P	P	monocistronic
696869	697528	-	1	P	P	monocistronic
748597	748820	+	0	A	A	sRNA
764980	767207	-	2	N	P	polycistronic
765021	767207	-	2	N	S	polycistronic
786359	787004	+	1	P	P	monocistronic
787029	787564	-	0	N	N	sRNA
793160	794265	+	1	P	P	monocistronic
802744	803705	+	1	P	A	monocistronic
840850	841546	+	1	P	P	monocistronic
848290	850886	-	3	P	P	polycistronic
864174	865310	-	2	P	P	polycistronic
879529	880131	-	0	N	N	sRNA
879652	880131	-	0	N	N	sRNA
888590	889021	-	1	P	P	monocistronic
889408	889912	+	1	P	P	monocistronic
890011	890972	+	1	P	P	monocistronic
890011	891036	+	1	P	S	monocistronic
903755	904466	+	1	P	P	monocistronic
957752	958110	-	1	P	P	monocistronic
972654	973930	+	1	P	P	monocistronic
972654	974099	+	1	P	S	monocistronic
977414	977809	-	1	P	P	monocistronic
982932	983762	-	2	P	P	polycistronic
982932	990837	-	8	P	P	polycistronic
1011842	1012102	-	0	N	N	sRNA
1059494	1059975	+	1	P	P	monocistronic
1059494	1060445	+	1	P	A	monocistronic
1071608	1071999	-	1	P	P	monocistronic
1071875	1071999	-	0	P	C	cis-regulatory
1071942	1072856	-	1	P	P	monocistronic
1072293	1072856	-	1	P	S	monocistronic
1074240	1075043	+	1	P	P	monocistronic
1074240	1075340	+	1	P	S	monocistronic
1075000	1075439	-	1	P	P	monocistronic
1086692	1087319	-	1	P	P	monocistronic
1169570	1171036	-	1	P	P	monocistronic
1218253	1218533	+	1	P	P	monocistronic
1221533	1221906	-	0	N	A	sRNA
1223517	1223984	+	1	P	P	monocistronic
1223517	1224271	+	1	P	S	monocistronic
1223517	1224316	+	1	P	S	monocistronic
1225751	1225857	-	0	N	P	sRNA
1236719	1236875	+	0	P	C	cis-regulatory
1236719	1238634	+	1	P	A	monocistronic
1243595	1243920	-	0	A	A	sRNA
1243725	1243920	-	0	A	A	sRNA
1258943	1259585	-	1	P	P	monocistronic
1259480	1259585	-	0	P	C	cis-regulatory
1261171	1261713	-	1	P	P	monocistronic
1272811	1273197	-	1	P	P	monocistronic
1284060	1285093	-	1	P	P	monocistronic
1323424	1324917	+	2	P	P	polycistronic
1323891	1324175	-	0	A	N	sRNA
1323915	1324917	+	1	P	P	monocistronic
1323959	1324175	-	0	A	A	sRNA
1334181	1334787	-	1	P	P	monocistronic
1341360	1341759	-	1	P	P	monocistronic
1341885	1343289	+	1	P	P	monocistronic
1367887	1372349	+	1	P	P	monocistronic
1367887	1374959	+	2	P	P	polycistronic
1375927	1376693	-	2	P	P	polycistronic
1375927	1377070	-	3	P	P	polycistronic
1376147	1376693	-	1	P	P	monocistronic
1376147	1377070	-	2	P	P	polycistronic
1376830	1377070	-	1	P	P	monocistronic
1385300	1386161	+	1	P	P	monocistronic
1388195	1390237	+	1	P	P	monocistronic
1393432	1393843	-	1	P	P	monocistronic
1401923	1403984	-	1	N	P	monocistronic
1403445	1403984	-	0	N	N	sRNA
1403753	1403984	-	0	N	A	sRNA
1411540	1413018	+	1	P	P	monocistronic
1414635	1415355	+	1	P	P	monocistronic
1424835	1426141	+	2	P	P	polycistronic
1424835	1426839	+	2	P	A	polycistronic
1434662	1435390	-	1	P	P	monocistronic
1439272	1439566	+	1	P	P	monocistronic
1439272	1440603	+	2	P	P	polycistronic
1442158	1442790	-	1	P	P	monocistronic
1454261	1456338	-	2	P	N	polycistronic
1454661	1456338	-	2	P	S	polycistronic
1454748	1456338	-	2	P	P	polycistronic
1501134	1501437	-	0	N	N	sRNA
1501208	1501437	-	0	N	N	sRNA
1524291	1525290	-	1	P	P	monocistronic
1524345	1525290	-	1	P	S	monocistronic
1533879	1535563	-	1	P	P	monocistronic
1540425	1540737	-	1	P	P	monocistronic
1547185	1548623	-	1	P	P	monocistronic
1587763	1589191	+	1	P	A	monocistronic
1587763	1589294	+	1	P	A	monocistronic
1613355	1614249	+	1	P	P	monocistronic
1630695	1631612	-	1	S	P	monocistronic
1630695	1631760	-	1	P	P	monocistronic
1648041	1648299	-	0	P	C	cis-regulatory
1674979	1675808	+	1	P	P	monocistronic
1680923	1683884	+	1	P	P	monocistronic
1742041	1742707	-	0	A	A	sRNA
1747173	1747370	+	0	A	N	sRNA
1824727	1826635	-	2	P	P	polycistronic
1828540	1829390	+	1	P	P	monocistronic
1830693	1834041	-	3	P	P	polycistronic
1868222	1868910	-	0	N	A	sRNA
1884205	1884380	-	0	P	C	cis-regulatory
1918820	1919771	-	1	P	N	monocistronic
1930643	1931603	-	1	P	P	monocistronic
1930682	1931603	-	1	P	S	monocistronic
1962986	1964044	-	1	P	P	monocistronic
1972276	1972810	+	1	P	P	monocistronic
2008649	2009818	-	1	P	P	monocistronic
2009701	2009818	-	0	P	C	cis-regulatory
2012824	2027039	-	12	P	S	polycistronic
2013085	2027039	-	12	P	P	polycistronic
2013933	2027039	-	10	P	P	polycistronic
2024077	2024163	+	0	A	A	sRNA
2026845	2027039	-	0	P	C	cis-regulatory
2027157	2032687	-	6	P	P	polycistronic
2030591	2032687	-	2	P	P	polycistronic
2035768	2036751	+	1	P	P	monocistronic
2040695	2040856	+	0	S	P	cis-regulatory
2050710	2052837	+	1	P	A	monocistronic
2050710	2052968	+	1	P	N	monocistronic
2052982	2054554	-	1	P	P	monocistronic
2066680	2066877	+	0	P	C	cis-regulatory
2089889	2090907	+	1	P	P	monocistronic
2093846	2096937	-	2	P	P	polycistronic
2122719	2123485	-	1	P	P	monocistronic
2122744	2123485	-	1	P	S	monocistronic
2128854	2129536	+	1	P	P	monocistronic
2157559	2165070	+	5	P	P	polycistronic
2157559	2167132	+	8	P	P	polycistronic
2166571	2167132	+	1	P	P	monocistronic
2206358	2208265	+	1	P	P	monocistronic
2216915	2217246	+	0	N	N	sRNA
2216915	2217548	+	0	N	A	sRNA
2216915	2217594	+	0	N	A	sRNA
2217212	2219471	-	1	P	P	monocistronic
2220161	2222269	-	1	P	P	monocistronic
2222598	2222727	-	1	P	P	monocistronic
2266984	2267931	+	1	P	P	monocistronic
2286925	2287455	-	1	P	P	monocistronic
2300054	2301032	-	1	P	P	monocistronic
2300901	2301032	-	0	P	C	cis-regulatory
2301194	2302802	+	3	P	P	polycistronic
2307529	2312888	-	10	P	P	polycistronic
2330295	2330914	-	1	P	P	monocistronic
2331022	2335383	+	3	P	N	polycistronic
2338450	2338498	+	0	P	P	cis-regulatory
2342021	2344822	+	3	P	P	polycistronic
2342021	2345599	+	4	P	P	polycistronic
2342021	2346488	+	5	P	P	polycistronic
2342102	2344822	+	3	S	P	polycistronic
2342102	2345599	+	4	S	P	polycistronic
2342102	2346488	+	5	S	P	polycistronic
2380782	2381557	+	1	P	P	monocistronic
2383161	2386665	-	3	P	P	polycistronic
2410003	2410952	-	1	P	P	monocistronic
2411031	2412123	-	1	P	P	monocistronic
2412155	2412609	+	1	P	P	monocistronic
2418318	2420099	-	2	P	P	polycistronic
2418318	2423053	-	5	P	P	polycistronic
2430228	2430785	-	1	P	P	monocistronic
2450972	2451475	+	1	P	P	monocistronic
2459999	2462814	-	5	P	P	polycistronic
2462104	2462814	-	2	P	P	polycistronic
2464689	2466721	+	2	P	P	polycistronic
2468588	2469008	+	1	P	P	monocistronic
2468588	2469045	+	1	P	S	monocistronic
2496020	2496244	+	0	P	C	cis-regulatory
2496020	2498758	+	1	P	P	monocistronic
2496020	2500140	+	2	P	N	polycistronic
2500103	2501340	-	2	P	P	polycistronic
2501222	2501340	-	0	P	C	cis-regulatory
2509580	2509852	-	0	P	C	cis-regulatory
2526762	2528064	+	1	P	P	monocistronic
2526890	2528064	+	1	S	P	monocistronic
2527909	2528573	-	1	P	P	monocistronic
2541294	2541468	-	0	P	C	cis-regulatory
2545038	2546427	-	1	P	P	monocistronic
2564423	2564970	-	1	P	P	monocistronic
2564423	2564993	-	1	S	P	monocistronic
2588694	2593618	+	3	P	P	polycistronic
2590584	2593618	+	2	P	P	polycistronic
2594347	2594499	+	0	P	C	cis-regulatory
2616051	2618476	-	2	P	P	polycistronic
2617457	2618476	-	1	P	P	monocistronic
2673271	2673477	-	0	P	C	cis-regulatory
2684005	2686585	-	3	P	P	polycistronic
2684005	2686621	-	3	S	P	polycistronic
2687569	2689301	+	2	P	P	polycistronic
2687569	2691474	+	4	P	P	polycistronic
2701065	2701815	-	1	P	P	monocistronic
2710371	2711769	+	1	P	P	monocistronic
2710371	2712051	+	1	P	S	monocistronic
2712079	2715545	+	2	P	P	polycistronic
2730412	2732439	-	1	P	P	monocistronic
2736008	2737362	-	1	P	P	monocistronic
2753235	2756041	-	1	S	P	monocistronic
2753235	2756152	-	1	P	P	monocistronic
2756584	2756907	+	1	P	P	monocistronic
2756584	2758414	+	2	P	S	polycistronic
2756584	2758464	+	2	P	P	polycistronic
2756863	2758414	+	1	P	S	monocistronic
2756863	2758464	+	1	P	P	monocistronic
2767997	2768896	+	1	P	P	monocistronic
2801291	2802765	-	2	P	P	polycistronic
2822815	2823974	-	1	P	P	monocistronic
2822815	2825273	-	2	P	P	polycistronic
2835165	2835659	-	1	P	P	monocistronic
2842238	2842419	+	0	P	C	cis-regulatory
2873707	2877572	-	2	P	P	polycistronic
2894438	2896193	-	2	P	P	polycistronic
2911652	2912498	+	1	P	P	monocistronic
2914230	2918045	-	2	P	P	polycistronic
2918413	2919832	+	2	P	P	polycistronic
2918413	2919877	+	2	P	S	polycistronic
2919876	2921117	-	1	P	P	monocistronic
2925966	2927033	-	1	P	P	monocistronic
2925966	2927890	-	3	P	P	polycistronic
2932291	2932763	+	0	N	N	sRNA
2938351	2938604	+	0	P	C	cis-regulatory
2946905	2947146	+	0	P	C	cis-regulatory
2946905	2947637	+	1	P	S	monocistronic
2946905	2947800	+	1	P	P	monocistronic
2948699	2949745	-	1	P	P	monocistronic
2949549	2949745	-	0	P	C	cis-regulatory
2949856	2952717	-	2	P	P	polycistronic
2952927	2955554	+	1	P	P	monocistronic
2957942	2959172	-	1	P	P	monocistronic
2964116	2967268	-	3	P	P	polycistronic
2975035	2975708	+	0	N	N	sRNA
2976798	2978551	-	1	P	P	monocistronic
2993294	2993849	-	0	A	N	sRNA
3003573	3004213	-	1	P	P	monocistronic
3004405	3005478	+	1	P	P	monocistronic
3004405	3005604	+	1	P	S	monocistronic
3013034	3014570	+	1	P	P	monocistronic
3015633	3017585	-	1	P	S	monocistronic
3015946	3017585	-	1	P	P	monocistronic
3017451	3017585	-	0	P	C	cis-regulatory
3031955	3032850	+	1	P	P	monocistronic
3031955	3033739	+	2	P	P	polycistronic
3043573	3043980	-	1	P	P	monocistronic
3054318	3054614	-	1	P	P	monocistronic
3054755	3055306	-	1	P	P	monocistronic
3055423	3055934	-	1	P	P	monocistronic
3055928	3058880	-	3	P	P	polycistronic
3058914	3062843	-	2	P	P	polycistronic
3058914	3063778	-	3	P	P	polycistronic
3058914	3069611	-	4	P	P	polycistronic
3059920	3062843	-	1	P	P	monocistronic
3059920	3063778	-	2	P	P	polycistronic
3059920	3069611	-	3	P	P	polycistronic
3062876	3063778	-	1	P	P	monocistronic
3062876	3069611	-	2	P	P	polycistronic
3063696	3063778	-	0	P	C	cis-regulatory
3069656	3072629	+	1	P	P	monocistronic
3072632	3073468	-	2	P	P	polycistronic
3082130	3083070	-	1	P	P	monocistronic
3083198	3083613	+	1	P	P	monocistronic
3086846	3089312	-	1	P	P	monocistronic
3089203	3089312	-	0	P	C	cis-regulatory
3089361	3089866	-	1	P	P	monocistronic
3089719	3089866	-	0	P	C	cis-regulatory
3091581	3094999	-	2	P	P	polycistronic
3094824	3094999	-	0	P	C	cis-regulatory
3095053	3099242	+	1	P	P	monocistronic
3102443	3103510	-	2	P	P	polycistronic
3102443	3107042	-	5	P	P	polycistronic
3102527	3103510	-	2	P	S	polycistronic
3102527	3107042	-	5	P	S	polycistronic
3102905	3103510	-	1	P	P	monocistronic
3102905	3107042	-	4	P	P	polycistronic
3107015	3107343	+	0	S	N	cis-regulatory
3107015	3111371	+	2	S	A	polycistronic
3107319	3111371	+	2	P	A	polycistronic
3110795	3114852	-	3	P	N	polycistronic
3114872	3117580	+	2	P	P	polycistronic
3117345	3117580	+	0	N	P	sRNA
3132066	3132499	-	1	P	P	monocistronic
3132066	3134162	-	3	P	P	polycistronic
3132509	3134162	-	2	P	P	polycistronic
3140389	3141670	-	1	S	P	monocistronic
3140389	3141744	-	1	P	P	monocistronic
3144480	3145043	+	1	P	P	monocistronic
3160235	3160428	+	0	A	A	sRNA
3160235	3160489	+	0	A	A	sRNA
3169136	3170804	-	1	P	S	monocistronic
3169240	3170804	-	1	P	P	monocistronic
3175357	3176852	+	1	P	P	monocistronic
3199935	3202827	+	1	P	P	monocistronic
3207878	3208076	+	0	N	N	sRNA
3208030	3209602	-	1	P	P	monocistronic
3209748	3211754	+	2	P	P	polycistronic
3215701	3216515	+	1	P	P	monocistronic
3220389	3221677	-	1	P	P	monocistronic
3222575	3224547	-	2	P	P	polycistronic
3222575	3225432	-	3	P	P	polycistronic
3222575	3227506	-	5	P	P	polycistronic
3225308	3225432	-	0	P	C	cis-regulatory
3226351	3227506	-	1	P	P	monocistronic
3227336	3227506	-	0	P	C	cis-regulatory
3239983	3240841	-	2	P	P	polycistronic
3240741	3240841	-	0	P	C	cis-regulatory
3240986	3241593	-	1	P	P	monocistronic
3241750	3243270	-	1	P	P	monocistronic
3250524	3252273	-	1	P	P	monocistronic
3250615	3252273	-	1	P	S	monocistronic
3253241	3254526	-	1	P	P	monocistronic
3257099	3258850	-	1	P	P	monocistronic
3258637	3258850	-	0	P	C	cis-regulatory
3258778	3263180	-	1	N	P	monocistronic
3262586	3262649	+	0	N	N	sRNA
3262586	3262836	+	0	N	N	sRNA
3262613	3263180	-	0	N	N	sRNA
3262613	3263576	-	1	P	N	monocistronic
3263074	3263180	-	0	N	P	sRNA
3263074	3263576	-	1	P	P	monocistronic
3269355	3270094	-	1	P	P	monocistronic
3271342	3271924	-	1	P	P	monocistronic
3271342	3272017	-	1	S	P	monocistronic
3283024	3283117	+	0	P	C	cis-regulatory
3283024	3283419	+	1	P	P	monocistronic
3285408	3288623	-	3	P	P	polycistronic
3289585	3290676	-	1	P	P	monocistronic
3290377	3290676	-	0	P	C	cis-regulatory
3290857	3293117	-	2	P	P	polycistronic
3299510	3299848	-	1	P	P	monocistronic
3300176	3300337	+	0	P	C	cis-regulatory
3300176	3304637	+	2	P	P	polycistronic
3300176	3305792	+	4	P	P	polycistronic
3300176	3305897	+	4	P	S	polycistronic
3305986	3309810	+	2	P	P	polycistronic
3305986	3310463	+	3	P	P	polycistronic
3305986	3311020	+	4	P	P	polycistronic
3311629	3313263	-	1	P	P	monocistronic
3311629	3313592	-	1	S	P	monocistronic
3313288	3313592	-	0	S	P	cis-regulatory
3325631	3325764	-	0	P	C	cis-regulatory
3325753	3327138	-	1	P	P	monocistronic
3334543	3335649	-	1	P	P	monocistronic
3337609	3337741	-	0	P	C	cis-regulatory
3350828	3356481	-	4	P	P	polycistronic
3352718	3356481	-	3	P	P	polycistronic
3353840	3356481	-	2	P	P	polycistronic
3356353	3356481	-	0	P	C	cis-regulatory
3367411	3368104	-	1	P	P	monocistronic
3367442	3368104	-	1	P	S	monocistronic
3369001	3370863	-	2	P	P	polycistronic
3369001	3372673	-	4	P	P	polycistronic
3375471	3378738	-	2	P	P	polycistronic
3375471	3380090	-	4	P	P	polycistronic
3379551	3380090	-	1	P	P	monocistronic
3399009	3400155	-	1	P	P	monocistronic
3402010	3402238	+	0	P	C	cis-regulatory
3402010	3405242	+	3	P	P	polycistronic
3402010	3406762	+	4	P	P	polycistronic
3408786	3409083	-	1	P	P	monocistronic
3413866	3414765	-	1	P	P	monocistronic
3414790	3416148	-	1	P	P	monocistronic
3414790	3416311	-	1	S	P	monocistronic
3414790	3416634	-	1	I	P	monocistronic
3416122	3416311	-	0	S	P	cis-regulatory
3416122	3416634	-	0	I	P	sRNA
3417581	3429820	+	6	P	P	polycistronic
3420093	3429820	+	4	I	P	polycistronic
3431816	3432633	+	1	P	P	monocistronic
3431816	3432861	+	1	P	A	monocistronic
3437499	3437611	+	0	P	C	cis-regulatory
3437499	3439265	+	1	P	P	monocistronic
3451209	3452018	-	2	P	P	polycistronic
3451209	3452607	-	3	P	P	polycistronic
3457329	3458883	-	1	P	P	monocistronic
3467252	3472141	+	3	P	P	polycistronic
3470703	3472141	+	1	P	P	monocistronic
3472245	3475347	-	3	P	P	polycistronic
3472290	3475347	-	3	P	S	polycistronic
3474290	3475347	-	1	P	P	monocistronic
3475157	3475347	-	0	P	C	cis-regulatory
3475535	3476624	-	1	P	P	monocistronic
3475535	3476766	-	1	S	P	monocistronic
3476623	3476766	-	0	S	N	cis-regulatory
3479395	3479773	-	1	P	P	monocistronic
3493414	3496077	+	4	P	P	polycistronic
3495516	3496077	+	1	P	P	monocistronic
3499990	3500516	+	1	P	P	monocistronic
3500464	3500627	+	0	P	C	cis-regulatory
3500464	3504593	+	1	P	P	monocistronic
3504684	3505727	+	1	P	P	monocistronic
3507600	3509959	+	2	P	P	polycistronic
3511513	3512104	-	1	P	P	monocistronic
3511979	3512104	-	0	P	C	cis-regulatory
3515756	3517317	-	2	P	P	polycistronic
3516404	3517317	-	1	P	P	monocistronic
3535994	3536562	-	1	P	P	monocistronic
3535994	3536697	-	1	S	P	monocistronic
3536688	3556026	+	3	P	P	polycistronic
3554630	3556026	+	1	P	P	monocistronic
3556376	3626482	-	5	P	P	polycistronic
3581443	3626482	-	3	P	P	polycistronic
3633394	3634654	-	1	P	S	monocistronic
3633797	3634654	-	1	P	P	monocistronic
3646275	3655708	-	6	I	P	polycistronic
3648604	3655708	-	5	I	P	polycistronic
3649737	3655708	-	4	I	P	polycistronic
3652530	3655708	-	2	I	P	polycistronic
3661253	3664071	-	1	P	N	monocistronic
3661764	3664071	-	1	P	P	monocistronic
3671250	3671808	-	0	N	N	sRNA
3671597	3671808	-	0	N	N	sRNA
3672323	3677563	-	4	P	P	polycistronic
3672323	3677750	-	4	S	P	polycistronic
3677637	3679076	+	1	S	S	monocistronic
3677637	3679191	+	1	S	P	monocistronic
3677769	3679076	+	1	P	S	monocistronic
3677769	3679191	+	1	P	P	monocistronic
3678641	3679430	-	0	I	S	sRNA
3678641	3680434	-	1	P	S	monocistronic
3678676	3679430	-	0	I	P	sRNA
3678676	3680434	-	1	P	P	monocistronic
3687530	3688135	-	1	P	P	monocistronic
3708981	3713577	-	4	P	P	polycistronic
3721809	3723879	+	2	P	P	polycistronic
3723968	3727910	+	1	P	P	monocistronic
3739212	3742098	+	3	P	P	polycistronic
3742468	3742616	+	0	A	A	sRNA
3742468	3744652	+	2	A	P	polycistronic
3744116	3744652	+	1	P	P	monocistronic
3744588	3745384	-	1	P	P	monocistronic
3745422	3746556	+	1	P	P	monocistronic
3746821	3747765	+	1	P	P	monocistronic
3761960	3763500	-	1	P	P	monocistronic
3763709	3764051	+	0	P	C	cis-regulatory
3767391	3767925	+	1	P	P	monocistronic
3767391	3769617	+	3	P	P	polycistronic
3767851	3769617	+	2	P	P	polycistronic
3770105	3770188	-	0	P	C	cis-regulatory
3771267	3771384	+	0	P	C	cis-regulatory
3771267	3771841	+	1	P	P	monocistronic
3781068	3783279	+	2	P	P	polycistronic
3781068	3786874	+	4	P	P	polycistronic
3791438	3792242	-	1	P	P	monocistronic
3793306	3793521	-	0	P	C	cis-regulatory
3796255	3797368	-	2	S	P	polycistronic
3796255	3797532	-	2	P	P	polycistronic
3815410	3818667	-	2	P	P	polycistronic
3815560	3818667	-	1	P	P	monocistronic
3818736	3819333	+	1	P	P	monocistronic
3818736	3819761	+	1	P	S	monocistronic
3819375	3820524	-	1	P	P	monocistronic
3820555	3820810	-	1	P	P	monocistronic
3822719	3824917	+	2	P	P	polycistronic
3822825	3824917	+	2	S	P	polycistronic
3824880	3828111	-	3	P	P	polycistronic
3825689	3828111	-	2	P	P	polycistronic
3832661	3833147	-	1	P	P	monocistronic
3835626	3835970	+	1	P	P	monocistronic
3835626	3836335	+	1	P	S	monocistronic
3835930	3846237	-	4	I	P	polycistronic
3837073	3846237	-	3	I	P	polycistronic
3851008	3852662	+	1	P	P	monocistronic
3852619	3853890	-	1	P	P	monocistronic
3867617	3867959	+	1	P	P	monocistronic
3867617	3869259	+	3	P	P	polycistronic
3868971	3869259	+	1	P	P	monocistronic
3870745	3870955	+	0	P	C	cis-regulatory
3879023	3880083	-	1	P	P	monocistronic
3879686	3879859	+	0	P	C	cis-regulatory
3879801	3880083	-	0	P	C	cis-regulatory
3886231	3887761	-	2	P	P	polycistronic
3891940	3892128	-	0	P	C	cis-regulatory
3892953	3893288	-	1	P	P	monocistronic
3896421	3897240	-	1	P	P	monocistronic
3901579	3902047	-	1	P	P	monocistronic
3908147	3910510	-	1	P	P	monocistronic
3908147	3911910	-	3	P	P	polycistronic
3913697	3914968	+	2	P	P	polycistronic
3914926	3915277	-	1	P	P	monocistronic
3915179	3915277	-	0	P	C	cis-regulatory
3923684	3924819	+	1	P	P	monocistronic
3923684	3926657	+	2	P	P	polycistronic
3923684	3930047	+	5	P	P	polycistronic
3930004	3942033	-	10	P	P	polycistronic
3939682	3942033	-	3	P	P	polycistronic
3941477	3942033	-	1	P	S	monocistronic
3941571	3941943	+	0	N	A	sRNA
3941782	3942033	-	1	P	P	monocistronic
3944179	3945028	+	1	P	A	monocistronic
3952367	3952716	+	0	A	A	sRNA
3953319	3953585	-	0	P	C	cis-regulatory
3953841	3955889	-	1	P	P	monocistronic
3970119	3970856	-	2	P	P	polycistronic
3970553	3970856	-	1	P	P	monocistronic
3970857	3971895	-	1	P	S	monocistronic
3970987	3971895	-	1	P	P	monocistronic
3994003	3995016	-	1	P	P	monocistronic
3997614	3998398	-	2	P	P	polycistronic
3998290	3998840	+	0	A	A	sRNA
3998490	3999758	-	1	P	P	monocistronic
4000767	4001532	-	1	P	P	monocistronic
4000767	4002569	-	2	P	P	polycistronic
4005295	4005979	-	1	P	P	monocistronic
4008662	4010431	+	1	P	P	monocistronic
4010539	4015739	+	3	P	P	polycistronic
4010539	4020587	+	6	P	P	polycistronic
4014261	4015739	+	1	P	P	monocistronic
4014261	4020587	+	4	P	P	polycistronic
4016530	4016742	+	0	P	C	cis-regulatory
4016530	4020587	+	2	P	P	polycistronic
4019028	4020587	+	1	P	P	monocistronic
4029317	4030522	+	2	P	P	polycistronic
4031957	4032953	-	1	P	P	monocistronic
4032736	4032953	-	0	P	C	cis-regulatory
4034643	4035648	-	1	P	P	monocistronic
4034730	4035648	-	1	P	S	monocistronic
4042166	4044346	-	4	P	P	polycistronic
4044423	4053770	-	9	P	P	polycistronic
4060510	4061392	-	1	P	S	monocistronic
4060744	4061392	-	1	P	P	monocistronic
4062570	4063606	-	1	P	S	monocistronic
4062570	4068905	-	5	P	S	polycistronic
4062723	4063606	-	1	P	S	monocistronic
4062723	4068905	-	5	P	S	polycistronic
4062847	4063606	-	1	P	P	monocistronic
4062847	4068905	-	5	P	P	polycistronic
4062990	4063606	-	1	P	S	monocistronic
4062990	4068905	-	5	P	S	polycistronic
4087192	4089030	+	2	P	P	polycistronic
4091661	4092456	+	1	P	P	monocistronic
4095454	4102105	-	4	P	P	polycistronic
4095454	4104274	-	5	P	P	polycistronic
4102140	4104274	-	1	P	P	monocistronic
4109074	4109692	+	1	P	P	monocistronic
4109646	4110276	+	1	S	P	monocistronic
4109680	4110276	+	1	P	P	monocistronic
4113449	4114680	-	1	P	P	monocistronic
4116033	4116847	-	1	P	P	monocistronic
4117507	4117669	-	0	A	P	sRNA
4117507	4117783	-	0	N	P	sRNA
4117507	4120060	-	1	P	P	monocistronic
4117602	4117783	-	0	N	S	sRNA
4117602	4120060	-	1	P	S	monocistronic
4120563	4121003	+	0	N	N	sRNA
4120563	4121852	+	1	N	P	monocistronic
4121178	4121852	+	1	P	P	monocistronic
4129752	4133240	-	1	P	P	monocistronic
4135624	4137043	-	1	P	S	monocistronic
4135624	4137267	-	1	S	S	monocistronic
4135684	4137043	-	1	P	P	monocistronic
4135684	4137267	-	1	S	P	monocistronic
4137029	4137267	-	0	S	S	cis-regulatory
4137089	4137267	-	0	S	S	cis-regulatory
4137187	4137583	-	1	P	P	monocistronic
4144248	4145296	-	1	P	P	monocistronic
4149975	4152164	+	1	P	P	monocistronic
4167484	4168484	-	1	P	P	monocistronic
4168287	4168484	-	0	P	C	cis-regulatory
4168730	4172658	+	5	P	P	polycistronic
4173124	4174329	-	1	P	P	monocistronic
4186346	4187543	-	1	P	P	monocistronic
4202010	4203850	-	1	P	P	monocistronic
4217322	4220882	+	4	P	P	polycistronic
4238461	4239579	-	1	P	P	monocistronic
4260701	4262519	-	1	P	P	monocistronic
4260975	4262519	-	1	P	S	monocistronic
4266900	4267715	+	1	P	P	monocistronic
4270227	4270378	+	0	P	C	cis-regulatory
4270227	4271372	+	1	P	P	monocistronic
4274499	4276806	-	2	P	P	polycistronic
4275486	4276806	-	1	P	P	monocistronic
4289772	4290039	+	0	P	C	cis-regulatory
4289772	4291152	+	1	P	P	monocistronic
4310387	4312175	-	1	P	P	monocistronic
4321653	4323062	-	2	P	P	polycistronic
4321653	4323263	-	2	S	P	polycistronic
4323179	4324301	+	1	P	P	monocistronic
4326525	4332401	-	4	P	P	polycistronic
4334206	4336772	+	4	P	P	polycistronic
4344002	4345809	-	1	P	P	monocistronic
4349932	4350284	+	1	P	P	monocistronic
4350245	4351213	-	1	P	P	monocistronic
4350245	4351257	-	1	S	P	monocistronic
4350245	4351277	-	1	S	P	monocistronic
4362561	4362717	-	1	P	P	monocistronic
4367987	4369443	-	1	P	P	monocistronic
4367987	4369818	-	1	S	P	monocistronic
4372156	4373615	-	1	P	P	monocistronic
4372156	4373671	-	1	S	P	monocistronic
4373743	4374812	-	1	P	P	monocistronic
4374569	4374812	-	0	P	C	cis-regulatory
4394344	4397963	-	2	P	P	polycistronic
4410686	4413371	+	2	P	P	polycistronic
4412212	4412592	-	0	A	N	sRNA
4412308	4412592	-	0	A	N	sRNA
4412366	4412592	-	0	A	A	sRNA
4413346	4414127	+	1	P	P	monocistronic
4418395	4418466	+	0	P	N	cis-regulatory
4422850	4423000	-	0	P	C	cis-regulatory
4435890	4437842	-	1	P	P	monocistronic
4435890	4438214	-	1	S	P	monocistronic
4452145	4452523	+	0	A	N	sRNA
4464253	4466880	+	3	P	P	polycistronic
4472122	4472550	+	0	I	P	sRNA
4474841	4475591	-	1	P	P	monocistronic
4474841	4475650	-	1	S	P	monocistronic
4479019	4479559	-	2	P	P	polycistronic
4484640	4485211	+	1	P	P	monocistronic
4484640	4485821	+	1	P	A	monocistronic
4542396	4544010	-	2	P	P	polycistronic
4542543	4544010	-	1	P	P	monocistronic
4547249	4548213	-	1	P	P	monocistronic
4548943	4551870	-	1	P	P	monocistronic
4553774	4553932	+	0	P	C	cis-regulatory
4553774	4555696	+	2	P	P	polycistronic
4555266	4555696	+	1	P	P	monocistronic
4560734	4562104	+	1	P	P	monocistronic
4563542	4567589	-	3	P	P	polycistronic
4572081	4573480	-	1	P	P	monocistronic
4593520	4593773	+	0	A	A	sRNA
4602696	4604046	+	1	P	N	monocistronic
4607027	4608539	-	1	S	P	monocistronic
4607027	4608747	-	1	P	P	monocistronic
4608516	4608747	-	0	P	C	cis-regulatory
4608760	4609341	-	1	P	S	monocistronic
4608795	4609341	-	1	P	P	monocistronic
4609984	4610197	+	0	A	A	sRNA
4609984	4610237	+	0	A	A	sRNA
4609984	4610298	+	0	A	A	sRNA
4610535	4612380	-	1	P	P	monocistronic
4613798	4614016	+	0	N	N	sRNA
4613798	4614121	+	0	N	N	sRNA
4614386	4614763	+	0	N	N	sRNA
4620853	4621755	-	1	P	P	monocistronic
4621766	4622257	+	1	P	P	monocistronic
4626189	4628310	-	1	N	P	monocistronic
4628066	4628310	-	0	N	N	sRNA
4629409	4629516	-	0	N	N	sRNA
4629609	4632005	-	1	P	N	monocistronic
4629609	4632331	-	1	S	N	monocistronic
4632370	4632882	+	1	P	P	monocistronic
4632370	4633761	+	2	P	P	polycistronic
4632370	4634022	+	2	P	N	polycistronic
4633446	4634257	-	0	N	A	sRNA
4633547	4634257	-	0	N	N	sRNA
4634605	4636581	+	1	P	P	monocistronic
4634842	4636581	+	0	I	P	sRNA
4638050	4638369	-	0	I	P	sRNA
4638050	4639259	-	1	P	P	monocistronic
4638160	4638369	-	0	I	S	sRNA
4638160	4639259	-	1	P	S	monocistronic
4650874	4651377	-	0	I	P	sRNA
4658088	4660696	-	1	P	P	monocistronic
4658088	4667040	-	5	P	P	polycistronic
4670805	4671380	+	1	P	P	monocistronic
4672343	4674392	-	1	P	P	monocistronic
4674443	4677555	-	1	P	P	monocistronic
4677385	4678298	+	1	P	P	monocistronic
4677431	4677555	-	0	P	C	cis-regulatory
4678333	4678771	-	0	A	N	sRNA
4678545	4679608	+	1	P	P	monocistronic
4679578	4680001	+	1	P	P	monocistronic
4679578	4680420	+	1	P	A	monocistronic
4707925	4708021	+	0	P	C	cis-regulatory
4707925	4708408	+	1	P	P	monocistronic
4712623	4713907	+	1	P	P	monocistronic
4720202	4720955	+	1	P	P	monocistronic
4726157	4726483	-	0	P	C	cis-regulatory
4740632	4742001	-	1	P	P	monocistronic
4746974	4747679	-	1	P	P	monocistronic
4746974	4748233	-	2	P	P	polycistronic
4761881	4763048	-	1	P	S	monocistronic
4762014	4763048	-	1	P	S	monocistronic
4762093	4763048	-	1	P	P	monocistronic
4765695	4765915	+	0	N	N	sRNA
4767054	4767186	+	0	P	C	cis-regulatory
4797602	4798775	+	1	P	P	monocistronic
4805101	4806788	-	1	P	A	monocistronic
4805345	4806788	-	1	P	S	monocistronic
4805687	4806788	-	1	P	P	monocistronic
4810868	4811322	-	1	P	P	monocistronic
4811516	4811886	+	1	P	P	monocistronic
4813428	4813789	+	1	P	P	monocistronic
4813428	4813836	+	1	P	S	monocistronic
4826455	4827198	-	1	P	P	monocistronic
4826455	4827981	-	2	P	P	polycistronic
4826944	4827198	-	0	P	C	cis-regulatory
4827106	4827245	+	0	N	N	sRNA
4827106	4827315	+	0	N	N	sRNA
4854115	4855969	-	1	P	P	monocistronic
4855847	4855969	-	0	P	C	cis-regulatory
4856084	4856464	-	1	P	P	monocistronic
4856711	4858696	-	2	P	P	polycistronic
4858469	4858696	-	0	P	C	cis-regulatory
4868169	4870073	-	1	P	P	monocistronic
4871693	4871770	+	0	P	N	cis-regulatory
4871693	4872417	+	1	P	P	monocistronic
4871693	4872667	+	1	P	S	monocistronic
4871693	4873164	+	1	P	A	monocistronic
4872371	4873576	-	1	P	P	monocistronic
4886827	4887144	-	1	P	P	monocistronic
4891785	4894266	-	2	P	P	polycistronic
4895793	4896019	+	0	N	N	sRNA
4895820	4896600	-	1	P	S	monocistronic
4895974	4896600	-	1	P	P	monocistronic
4897129	4898019	+	1	P	P	monocistronic
4897980	4900025	-	2	P	P	polycistronic
4900171	4901054	+	1	P	P	monocistronic
4901016	4901332	-	1	P	P	monocistronic
4901016	4902474	-	2	P	P	polycistronic
4905162	4905979	+	1	P	P	monocistronic
4905162	4906277	+	1	P	S	monocistronic
4915646	4917950	+	2	P	P	polycistronic
4915646	4918832	+	3	P	P	polycistronic
4916807	4917950	+	1	P	P	monocistronic
4916807	4918832	+	2	P	P	polycistronic
4932228	4933451	-	2	P	P	polycistronic
4932228	4933711	-	2	S	P	polycistronic
4933460	4933711	-	0	S	N	cis-regulatory
4945054	4945420	+	0	N	A	sRNA
4949028	4950572	-	2	P	P	polycistronic
4949028	4951432	-	3	P	P	polycistronic
4950590	4951432	-	1	P	P	monocistronic
4951251	4951432	-	0	P	C	cis-regulatory
4956435	4956613	-	0	P	C	cis-regulatory
4960281	4960518	+	0	P	C	cis-regulatory
4960281	4962558	+	2	P	P	polycistronic
4961428	4962558	+	1	P	P	monocistronic
4962678	4964602	-	1	P	P	monocistronic
4964487	4964602	-	0	P	C	cis-regulatory
4974516	4974939	-	1	P	P	monocistronic
4991796	4993054	+	1	P	P	monocistronic
4991796	4996125	+	4	P	P	polycistronic
4996084	4998089	-	2	P	P	polycistronic
4996084	4998132	-	2	S	P	polycistronic
4997802	4998712	+	1	P	P	monocistronic
4997931	4998712	+	1	S	P	monocistronic
5001841	5002976	-	1	P	S	monocistronic
5001841	5004060	-	2	S	S	polycistronic
5001841	5004104	-	2	P	S	polycistronic
5001841	5005890	-	3	P	S	polycistronic
5002085	5002976	-	1	P	P	monocistronic
5002085	5004060	-	2	S	P	polycistronic
5002085	5004104	-	2	P	P	polycistronic
5002085	5005890	-	3	P	P	polycistronic
5002114	5002976	-	1	P	S	monocistronic
5002114	5004060	-	2	S	S	polycistronic
5002114	5004104	-	2	P	S	polycistronic
5002114	5005890	-	3	P	S	polycistronic
5002988	5004060	-	1	S	P	monocistronic
5002988	5004104	-	1	P	P	monocistronic
5002988	5005890	-	2	P	P	polycistronic
5007183	5008739	+	3	P	P	polycistronic
5007183	5008810	+	3	P	S	polycistronic
5008072	5009085	-	1	P	A	monocistronic
5015528	5015810	+	0	P	C	cis-regulatory
5015528	5016211	+	1	P	P	monocistronic
5029726	5029875	-	0	N	P	sRNA
5029726	5030477	-	1	P	P	monocistronic
5036298	5036431	+	0	P	C	cis-regulatory
5036298	5037375	+	1	P	P	monocistronic
5043000	5043222	-	0	P	C	cis-regulatory
5047782	5047906	+	0	P	C	cis-regulatory
5051474	5051671	-	0	P	C	cis-regulatory
5051925	5053463	-	2	P	P	polycistronic
5064950	5065176	-	0	A	A	sRNA
5068920	5069644	-	1	S	P	monocistronic
5068920	5069761	-	1	P	P	monocistronic
5069351	5069644	-	0	S	C	cis-regulatory
5069351	5069761	-	0	P	C	cis-regulatory
5070911	5072686	+	2	P	P	polycistronic
5072238	5072359	+	0	P	C	cis-regulatory
5072238	5072686	+	1	P	P	monocistronic
5072390	5075410	-	2	P	S	polycistronic
5072390	5077325	-	4	P	S	polycistronic
5072641	5075410	-	2	P	P	polycistronic
5072641	5077325	-	4	P	P	polycistronic
5077487	5080793	-	3	P	P	polycistronic
5081024	5081712	+	1	P	P	monocistronic
5082037	5085855	+	5	P	P	polycistronic
5085855	5086832	-	1	P	P	monocistronic
5102609	5102773	+	0	P	C	cis-regulatory
5102609	5103031	+	1	P	P	monocistronic
5125590	5126002	+	1	P	P	monocistronic
5128016	5128194	+	0	P	C	cis-regulatory
5128016	5128977	+	1	P	P	monocistronic
5129698	5129823	+	1	P	P	monocistronic
5129922	5130214	+	0	N	S	sRNA
5133438	5134057	+	2	P	P	polycistronic
5133593	5134057	+	1	P	P	monocistronic
5135277	5136355	+	1	P	P	monocistronic
5154397	5154927	+	1	P	P	monocistronic
5156206	5160792	+	1	P	P	monocistronic
5160755	5163199	-	2	P	P	polycistronic
5168470	5168920	-	1	P	P	monocistronic
5170261	5170789	+	0	N	N	sRNA
5177804	5179369	-	1	P	P	monocistronic
5180533	5182490	+	2	P	P	polycistronic
5181297	5182490	+	1	P	P	monocistronic
5184040	5184357	-	0	P	C	cis-regulatory
5195702	5196278	-	1	P	P	monocistronic
5196489	5197553	+	1	P	P	monocistronic
5196489	5198410	+	2	P	P	polycistronic
5224785	5226414	-	1	P	P	monocistronic
5226451	5227862	-	1	P	S	monocistronic
5226643	5227862	-	1	P	P	monocistronic
5226669	5227862	-	1	P	S	monocistronic
5229485	5230800	+	1	P	P	monocistronic
5230754	5231751	+	1	P	P	monocistronic
5231818	5232494	-	0	I	P	sRNA
5231818	5233837	-	1	P	P	monocistronic
5236953	5237455	-	1	P	P	monocistronic
5237474	5237964	-	1	P	P	monocistronic
5237980	5240063	+	3	P	S	polycistronic
5237980	5240088	+	3	P	P	polycistronic
5241186	5241757	+	1	P	P	monocistronic
5244596	5245521	+	1	P	P	monocistronic
5247457	5248502	+	2	P	P	polycistronic
5247952	5248502	+	1	P	P	monocistronic
5248461	5249911	-	1	P	P	monocistronic
5254873	5255258	-	1	S	P	monocistronic
5254873	5255398	-	1	P	P	monocistronic
5254873	5255479	-	1	S	P	monocistronic
5255196	5255398	-	0	P	C	cis-regulatory
5255196	5255479	-	0	S	C	cis-regulatory
5255467	5255910	+	1	P	P	monocistronic
5256000	5258366	+	2	P	P	polycistronic
5259931	5262821	-	1	P	P	monocistronic
5263017	5264952	+	2	P	P	polycistronic
5266899	5268401	-	1	P	P	monocistronic
5268601	5273448	+	2	P	P	polycistronic
5268601	5276951	+	5	P	P	polycistronic
5276996	5278491	+	2	P	P	polycistronic
5278453	5279366	-	1	P	P	monocistronic
5279412	5281658	-	2	P	P	polycistronic
5279412	5281875	-	2	S	P	polycistronic
5282800	5285120	-	3	P	P	polycistronic
5285389	5285733	-	1	P	P	monocistronic
5285389	5285812	-	1	S	P	monocistronic
5285602	5285733	-	0	P	C	cis-regulatory
5285602	5285812	-	0	S	C	cis-regulatory
5288624	5288901	+	0	P	C	cis-regulatory
5288624	5291302	+	2	P	P	polycistronic
5293579	5293692	+	0	P	C	cis-regulatory
5293579	5298458	+	2	P	P	polycistronic
5300359	5300586	+	0	P	C	cis-regulatory
5304120	5304773	-	1	P	P	monocistronic
5305323	5306163	-	1	P	P	monocistronic
5305323	5306300	-	1	S	P	monocistronic
5305815	5305997	+	0	A	A	sRNA
5306465	5307202	+	1	P	P	monocistronic
5308265	5308805	-	1	P	P	monocistronic
5310414	5312582	+	3	P	P	polycistronic
5321586	5321799	-	0	P	C	cis-regulatory
5321586	5321821	-	0	S	C	cis-regulatory
5322055	5322193	+	1	P	P	monocistronic
5335030	5336901	-	1	P	P	monocistronic
5339708	5343401	+	3	P	C	polycistronic
5343112	5343401	+	0	P	C	cis-regulatory
5343112	5348065	+	4	P	P	polycistronic
5346077	5346297	-	0	A	A	sRNA
5346952	5348065	+	1	P	P	monocistronic
5349617	5351412	-	1	P	P	monocistronic
5355973	5356223	+	0	P	C	cis-regulatory
5355973	5359968	+	3	P	P	polycistronic
5359928	5360955	-	1	P	P	monocistronic
5365759	5366084	-	1	P	P	monocistronic
5367667	5368355	-	1	P	S	monocistronic
5367766	5368355	-	1	P	S	monocistronic
5367794	5368355	-	1	P	S	monocistronic
5368026	5368355	-	1	P	P	monocistronic
5368326	5369739	-	1	P	P	monocistronic
5371864	5372445	+	1	P	P	monocistronic
5376969	5378847	+	1	P	P	monocistronic
5381056	5383015	+	2	P	P	polycistronic
5381056	5383209	+	2	P	A	polycistronic
5383743	5385586	-	1	P	P	monocistronic
5387749	5390000	+	1	P	P	monocistronic
5407762	5408046	-	1	P	P	monocistronic
5413576	5414443	-	1	P	P	monocistronic
5414043	5414443	-	0	P	C	cis-regulatory
5431454	5431839	-	1	P	P	monocistronic
5433780	5434208	-	1	P	P	monocistronic
5434044	5434208	-	0	P	C	cis-regulatory
5434343	5435097	-	1	P	P	monocistronic
5434771	5435097	-	0	P	C	cis-regulatory
5443147	5444980	+	1	P	P	monocistronic
5452987	5453225	+	0	S	C	cis-regulatory
5452987	5454810	+	2	S	P	polycistronic
5453059	5453225	+	0	P	C	cis-regulatory
5453059	5454810	+	2	P	P	polycistronic
5453354	5454810	+	2	S	P	polycistronic
5457380	5459128	-	1	P	P	monocistronic
5479022	5482811	+	3	P	P	polycistronic
5479022	5483278	+	4	P	S	polycistronic
5479022	5483320	+	4	P	P	polycistronic
5512305	5512399	+	0	P	C	cis-regulatory
5512305	5512954	+	1	P	P	monocistronic
5512929	5513464	-	1	P	P	monocistronic
5513585	5516328	+	1	P	P	monocistronic
5514022	5516328	+	0	I	P	sRNA
5516420	5517174	+	1	S	P	monocistronic
5516496	5517174	+	1	P	P	monocistronic
5519731	5519850	+	0	N	N	sRNA
5519731	5519964	+	0	N	N	sRNA
5525520	5526663	+	1	P	P	monocistronic
5553203	5553364	+	0	P	C	cis-regulatory
5553203	5554720	+	1	P	P	monocistronic
5553203	5554829	+	1	P	S	monocistronic
5560482	5563769	+	3	P	P	polycistronic
5564853	5566765	+	3	P	S	polycistronic
5564853	5566946	+	3	P	P	polycistronic
5565317	5566765	+	2	P	S	polycistronic
5565317	5566946	+	2	P	P	polycistronic
5566958	5569577	+	2	P	P	polycistronic
5593364	5593656	-	0	N	N	sRNA
5593438	5593656	-	0	N	N	sRNA
5596996	5599337	-	1	P	P	monocistronic
5599399	5599654	+	0	S	N	cis-regulatory
5599638	5600165	+	1	S	P	monocistronic
5599638	5600635	+	1	S	A	monocistronic
5599682	5600165	+	1	P	P	monocistronic
5599682	5600635	+	1	P	A	monocistronic
5610040	5610501	-	0	N	A	sRNA
5610592	5612105	-	2	S	P	polycistronic
5610592	5612286	-	2	P	P	polycistronic
5610592	5613606	-	3	P	P	polycistronic
5613653	5615741	-	1	P	P	monocistronic
5621924	5622151	-	0	N	P	sRNA
5623152	5623293	+	0	N	N	sRNA
5631477	5631571	+	0	P	C	cis-regulatory
5631477	5632040	+	1	P	P	monocistronic
5631477	5632587	+	2	P	P	polycistronic
5640708	5643784	+	1	P	P	monocistronic
5651491	5652042	-	1	P	S	monocistronic
5651640	5652042	-	1	P	S	monocistronic
5651714	5652042	-	1	P	P	monocistronic
5655397	5656457	-	1	P	P	monocistronic
5655397	5656759	-	2	P	P	polycistronic
5655568	5656457	-	1	P	S	monocistronic
5655568	5656759	-	2	P	S	polycistronic
5657853	5658123	+	0	P	C	cis-regulatory
5671127	5671735	+	1	S	P	monocistronic
5671334	5671735	+	1	P	P	monocistronic
5671698	5672367	-	1	P	P	monocistronic
5671698	5672495	-	1	S	P	monocistronic
5672541	5673612	+	1	P	P	monocistronic
5673541	5675228	+	1	P	P	monocistronic
5685317	5685903	-	1	P	P	monocistronic
5690081	5690897	+	1	P	P	monocistronic
5690823	5692966	+	1	P	P	monocistronic
5695400	5696946	-	2	P	P	polycistronic
5718824	5719064	+	1	P	P	monocistronic
5720446	5721043	+	1	P	P	monocistronic
5721709	5721964	+	0	S	N	cis-regulatory
5721709	5724568	+	1	S	P	monocistronic
5721929	5724568	+	1	P	P	monocistronic
5729150	5729895	-	1	S	P	monocistronic
5729150	5729927	-	1	P	P	monocistronic
5729150	5729986	-	1	S	P	monocistronic
5729970	5731758	+	1	S	P	monocistronic
5730004	5731758	+	1	P	P	monocistronic
5737083	5737493	+	0	P	C	cis-regulatory
5741117	5743046	+	1	P	P	monocistronic
5746949	5748890	+	1	P	P	monocistronic
5769514	5770171	+	1	S	P	monocistronic
5769566	5770171	+	1	P	P	monocistronic
5770362	5772567	+	2	P	P	polycistronic
5776438	5783366	+	6	P	P	polycistronic
5776606	5777277	-	0	A	A	sRNA
5776807	5783366	+	5	P	P	polycistronic
5777131	5777277	-	0	A	A	sRNA
5780527	5780793	-	0	A	A	sRNA
5782340	5783366	+	1	P	P	monocistronic
5788646	5790545	-	1	P	P	monocistronic
5790614	5792409	+	1	P	P	monocistronic
5792410	5796084	-	3	P	P	polycistronic
5793896	5796084	-	2	P	P	polycistronic
5796099	5797432	+	1	P	P	monocistronic
5796099	5798231	+	1	P	N	monocistronic
5797278	5798249	-	1	P	S	monocistronic
5797392	5798249	-	1	P	P	monocistronic
5798185	5799379	-	1	P	P	monocistronic
5821396	5821534	+	0	P	C	cis-regulatory
5821396	5821813	+	1	P	P	monocistronic
5825957	5827515	+	2	P	P	polycistronic
5833959	5835234	-	1	A	P	monocistronic
5835018	5835234	-	0	A	A	sRNA
5835220	5837341	+	2	P	P	polycistronic
5835220	5837381	+	2	P	S	polycistronic
5849058	5850137	-	2	P	P	polycistronic
5850173	5852645	+	2	P	P	polycistronic
5852758	5855843	+	4	P	P	polycistronic
5854039	5855843	+	2	P	P	polycistronic
5860689	5861122	-	1	P	P	monocistronic
5872885	5873713	+	1	P	P	monocistronic
5876545	5877177	-	1	P	P	monocistronic
5877196	5878778	+	1	P	P	monocistronic
5878733	5879647	-	1	P	P	monocistronic
5879870	5880140	-	0	N	N	sRNA
5884207	5884916	-	0	A	A	sRNA
5905796	5907420	-	1	P	P	monocistronic
5907526	5911470	+	3	P	P	polycistronic
5914438	5914563	+	0	P	C	cis-regulatory
5914438	5915734	+	1	P	P	monocistronic
5925957	5926908	-	1	P	S	monocistronic
5925998	5926908	-	1	P	P	monocistronic
5930586	5931466	-	1	P	P	monocistronic
5935093	5945496	+	10	P	P	polycistronic
5945541	5946957	+	2	P	P	polycistronic
5945541	5947584	+	3	P	P	polycistronic
5949018	5949384	+	1	P	P	monocistronic
5949018	5949586	+	1	P	S	monocistronic
5949362	5950036	-	1	P	P	monocistronic
5950123	5950252	+	1	P	P	monocistronic
5956291	5956675	+	1	S	P	monocistronic
5956291	5956794	+	2	S	P	polycistronic
5956291	5957096	+	3	S	P	polycistronic
5956598	5956794	+	2	P	P	polycistronic
5956598	5957096	+	3	P	P	polycistronic
5958310	5958930	+	1	P	P	monocistronic
5960607	5961672	+	1	P	S	monocistronic
5960607	5961836	+	1	P	P	monocistronic
5961672	5962888	-	1	P	P	monocistronic
5961742	5962888	-	1	P	S	monocistronic
5963002	5964282	-	1	P	P	monocistronic
5964456	5964608	+	1	P	P	monocistronic
5964456	5965040	+	2	P	P	polycistronic
5964456	5966006	+	3	P	P	polycistronic
5966044	5966604	+	1	P	P	monocistronic
5966044	5967436	+	2	P	P	polycistronic
5967753	5967908	+	0	P	C	cis-regulatory
5967753	5968537	+	1	P	P	monocistronic
5967753	5969114	+	2	P	P	polycistronic
5969177	5969590	+	0	S	C	cis-regulatory
5969177	5973173	+	1	S	P	monocistronic
5969177	5977133	+	2	S	P	polycistronic
5969451	5969590	+	0	P	C	cis-regulatory
5969451	5973173	+	1	P	P	monocistronic
5969451	5977133	+	2	P	P	polycistronic
5977286	5978120	+	0	I	P	sRNA
5978080	5979004	+	2	P	P	polycistronic
5978080	5981242	+	3	P	P	polycistronic
5978080	5982539	+	4	P	P	polycistronic
5986717	5987107	+	0	S	C	cis-regulatory
5986717	5989215	+	4	S	P	polycistronic
5986717	5990406	+	6	S	P	polycistronic
5986717	5992558	+	11	S	P	polycistronic
5986717	5992990	+	12	S	P	polycistronic
5986717	5994162	+	15	S	P	polycistronic
5986717	5996271	+	19	S	P	polycistronic
5986717	5996986	+	21	S	P	polycistronic
5986804	5987107	+	0	P	C	cis-regulatory
5986804	5989215	+	4	P	P	polycistronic
5986804	5990406	+	6	P	P	polycistronic
5986804	5992558	+	11	P	P	polycistronic
5986804	5992990	+	12	P	P	polycistronic
5986804	5994162	+	15	P	P	polycistronic
5986804	5996271	+	19	P	P	polycistronic
5986804	5996986	+	21	P	P	polycistronic
5998220	5999188	+	1	P	P	monocistronic
6000213	6000292	+	0	P	C	cis-regulatory
6000213	6000545	+	1	P	P	monocistronic
6000213	6000728	+	2	P	P	polycistronic
6000213	6001294	+	3	P	P	polycistronic
6000213	6001829	+	4	P	P	polycistronic
6001835	6003040	+	1	P	P	monocistronic
6001835	6003668	+	2	P	P	polycistronic
6004480	6005447	-	1	P	P	monocistronic
6005658	6005830	+	0	P	C	cis-regulatory
6005658	6006292	+	1	P	P	monocistronic
6005658	6006901	+	2	P	P	polycistronic
6011012	6019320	+	7	P	P	polycistronic
6018690	6019320	+	1	P	P	monocistronic
6040268	6040490	+	0	P	C	cis-regulatory
6040268	6040838	+	1	P	P	monocistronic
6040268	6042643	+	2	P	P	polycistronic
6046771	6047569	+	1	P	P	monocistronic
6048631	6050257	+	1	P	P	monocistronic
6050282	6051514	+	1	P	S	monocistronic
6051842	6052034	-	0	N	P	sRNA
6053406	6055538	+	1	P	P	monocistronic
6053406	6056046	+	1	P	A	monocistronic
6055386	6055538	+	0	A	P	sRNA
6055386	6056046	+	0	A	A	sRNA
6056559	6058852	+	1	P	P	monocistronic
6067318	6068310	-	1	P	P	monocistronic
6067997	6068490	+	0	A	N	sRNA
6068126	6068490	+	0	A	N	sRNA
6068257	6068310	-	0	P	P	cis-regulatory
6068345	6069736	-	2	P	S	polycistronic
6068448	6069736	-	2	P	S	polycistronic
6077714	6078520	-	1	P	P	monocistronic
6078662	6081791	+	3	P	P	polycistronic
6089278	6090360	+	1	P	P	monocistronic
6104077	6104333	+	0	P	C	cis-regulatory
6104077	6104798	+	1	P	P	monocistronic
6104077	6104898	+	1	P	S	monocistronic
6104347	6104798	+	1	S	P	monocistronic
6104347	6104898	+	1	S	S	monocistronic
6123888	6124358	+	0	P	C	cis-regulatory
6142283	6143248	+	1	P	P	monocistronic
6143310	6144237	+	1	P	P	monocistronic
6151853	6152108	+	0	P	C	cis-regulatory
6151853	6157147	+	1	P	P	monocistronic
6152076	6157147	+	1	S	P	monocistronic
6196323	6197491	+	1	P	P	monocistronic
6197623	6197703	+	0	P	C	cis-regulatory
6197623	6198622	+	1	P	P	monocistronic
6198585	6198982	-	0	N	N	sRNA
6198585	6199206	-	0	A	N	sRNA
6198774	6198982	-	0	N	N	sRNA
6198774	6199206	-	0	A	N	sRNA
6199160	6200833	+	2	P	S	polycistronic
6199160	6200872	+	2	P	P	polycistronic
6202106	6202746	+	1	P	P	monocistronic
6202715	6203146	+	1	P	P	monocistronic
6203482	6204201	+	1	P	P	monocistronic
6225555	6227203	+	1	S	P	monocistronic
6225649	6227203	+	1	P	P	monocistronic
6226975	6227203	+	0	I	P	sRNA
6227398	6227507	+	0	P	C	cis-regulatory
6227398	6227873	+	1	P	P	monocistronic
6230197	6230600	+	1	P	P	monocistronic
6234537	6234772	-	0	A	A	sRNA
6260473	6261326	-	1	P	S	monocistronic
6260748	6261326	-	1	P	P	monocistronic
6261552	6264046	+	1	P	P	monocistronic
6267288	6268416	+	2	P	P	polycistronic
6270681	6272199	+	2	P	P	polycistronic
6276684	6277114	+	1	P	P	monocistronic
6277137	6277927	+	1	P	P	monocistronic
6277137	6279027	+	3	P	P	polycistronic
6282712	6283274	-	1	P	P	monocistronic
6283373	6284272	+	2	P	P	polycistronic
6286858	6290764	+	4	P	P	polycistronic
6286907	6286996	-	0	P	C	cis-regulatory
6289626	6290764	+	1	P	P	monocistronic
6290510	6291945	-	1	P	P	monocistronic
6300553	6300974	-	0	N	N	sRNA
6300554	6300974	-	0	N	N	sRNA
6305057	6308381	-	1	P	P	monocistronic
6308525	6308847	+	0	N	N	sRNA
6308525	6309650	+	1	N	P	monocistronic
6320259	6321294	+	1	P	P	monocistronic
6322920	6324113	+	1	P	P	monocistronic
6324128	6328368	-	2	P	P	polycistronic
6372704	6372816	-	1	P	P	monocistronic
6373624	6375025	-	1	P	P	monocistronic
6377337	6379550	-	2	P	S	polycistronic
6377368	6379550	-	2	P	P	polycistronic
6383134	6388296	-	4	P	P	polycistronic
6390368	6396434	-	4	P	P	polycistronic
6406111	6408467	-	2	P	P	polycistronic
6423467	6423898	+	0	N	N	sRNA
6426485	6428457	-	1	P	P	monocistronic
6449397	6449870	+	1	P	P	monocistronic
6453128	6454516	+	1	P	P	monocistronic
6458550	6460039	+	1	S	P	monocistronic
6458550	6460192	+	1	S	S	monocistronic
6458550	6460363	+	1	S	S	monocistronic
6458633	6460039	+	1	P	P	monocistronic
6458633	6460192	+	1	P	S	monocistronic
6458633	6460363	+	1	P	S	monocistronic
6460294	6460569	-	0	N	P	sRNA
6481934	6482298	+	1	P	P	monocistronic
6482490	6482858	+	1	P	P	monocistronic
6483161	6483528	+	1	P	P	monocistronic
6501508	6502038	-	1	P	P	monocistronic
6514104	6514294	-	0	P	C	cis-regulatory
6523511	6523674	-	0	P	C	cis-regulatory
6530958	6532243	-	1	P	P	monocistronic
6532327	6533028	+	1	P	P	monocistronic
6532327	6533105	+	1	P	S	monocistronic
6532425	6533028	+	1	S	P	monocistronic
6532425	6533105	+	1	S	S	monocistronic
6538495	6538763	+	1	P	P	monocistronic
6543979	6545048	-	1	P	P	monocistronic
6546635	6550104	-	1	P	P	monocistronic
6550894	6552949	+	3	P	P	polycistronic
6552911	6554885	+	1	P	P	monocistronic
6552911	6555032	+	1	P	S	monocistronic
6556737	6557136	-	0	P	C	cis-regulatory
6562330	6563023	+	1	P	S	monocistronic
6562330	6563359	+	1	P	P	monocistronic
6562877	6564102	-	1	P	A	monocistronic
6563317	6564102	-	1	P	P	monocistronic
6579807	6580382	+	1	P	P	monocistronic
6587715	6595123	+	8	P	P	polycistronic
6601809	6603367	-	1	P	S	monocistronic
6601914	6603367	-	1	P	P	monocistronic
6603090	6603276	+	0	A	N	sRNA
6603090	6603370	+	0	A	N	sRNA
6603090	6603458	+	0	A	N	sRNA
6604803	6604916	+	0	P	C	cis-regulatory
6604803	6606382	+	1	P	P	monocistronic
6607572	6609164	+	2	P	P	polycistronic
6610604	6611963	-	1	P	P	monocistronic
6611757	6614439	+	1	P	P	monocistronic
6614849	6614988	+	0	P	C	cis-regulatory
6614849	6616790	+	2	P	P	polycistronic
6614849	6617282	+	3	P	P	polycistronic
6614849	6617327	+	3	P	S	polycistronic
6616757	6617282	+	1	P	P	monocistronic
6616757	6617327	+	1	P	S	monocistronic
6617412	6618578	+	1	P	P	monocistronic
6625646	6627692	+	1	P	P	monocistronic
6630693	6631619	+	1	P	P	monocistronic
6636132	6637608	+	1	P	P	monocistronic
6637618	6638397	+	2	P	P	polycistronic
6637618	6638477	+	2	P	S	polycistronic
6637618	6638509	+	2	P	S	polycistronic
6649319	6649836	+	1	P	P	monocistronic
6652548	6653845	+	2	P	P	polycistronic
6656527	6656704	+	0	P	C	cis-regulatory
6656527	6657012	+	1	P	P	monocistronic
6661741	6661830	+	0	P	C	cis-regulatory
6661741	6664870	+	1	P	P	monocistronic
6664882	6665697	+	1	P	P	monocistronic
6670491	6670835	+	1	P	P	monocistronic
6670986	6671573	+	1	P	P	monocistronic
6671522	6672436	-	2	P	P	polycistronic
6671993	6672436	-	1	P	P	monocistronic
6672497	6673341	+	1	P	P	monocistronic
6672497	6673467	+	1	P	S	monocistronic
6675274	6676260	-	1	P	P	monocistronic
6694234	6694525	+	0	N	N	sRNA
6694970	6695783	+	1	P	P	monocistronic
6695747	6696472	-	1	P	P	monocistronic
6695792	6696472	-	1	P	S	monocistronic
6699658	6700729	-	1	P	P	monocistronic
6707332	6708130	+	1	P	P	monocistronic
6712116	6712604	+	1	P	P	monocistronic
6713593	6714964	+	1	P	P	monocistronic
6724235	6724922	-	1	P	S	monocistronic
6724394	6724922	-	1	P	P	monocistronic
6724842	6724922	-	0	P	C	cis-regulatory
6725029	6727014	+	1	P	P	monocistronic
6729216	6734079	-	2	P	P	polycistronic
6756474	6757635	+	1	P	P	monocistronic
6761114	6761422	+	0	P	C	cis-regulatory
6767992	6769037	+	1	P	P	monocistronic
6774196	6774306	+	0	P	C	cis-regulatory
6774196	6776109	+	1	P	P	monocistronic
6805880	6807573	+	2	P	P	polycistronic
6806469	6807573	+	1	P	P	monocistronic
6810548	6811025	-	1	P	P	monocistronic
6813855	6815296	+	1	P	P	monocistronic
6829246	6830811	+	1	P	P	monocistronic
6875016	6875559	-	1	P	P	monocistronic
6875425	6875559	-	0	P	C	cis-regulatory
6881909	6882210	-	1	P	P	monocistronic
6884046	6884856	+	2	P	P	polycistronic
6884046	6885405	+	2	P	N	polycistronic
6897375	6898584	-	1	P	P	monocistronic
6898581	6900281	+	2	P	P	polycistronic
6913021	6913368	-	1	P	P	monocistronic
6925479	6926559	+	2	P	P	polycistronic
6953178	6956527	+	2	P	P	polycistronic
6966658	6967173	+	1	P	P	monocistronic
6981761	6981906	+	0	P	C	cis-regulatory
6981761	6983235	+	1	P	P	monocistronic
6985071	6985904	+	1	P	P	monocistronic
6987422	6989555	-	2	P	P	polycistronic
6996911	6998844	+	2	P	P	polycistronic
7000694	7000817	+	0	N	A	sRNA
7001572	7003900	+	2	P	P	polycistronic
7003406	7003900	+	1	P	P	monocistronic
7007623	7007814	+	0	P	C	cis-regulatory
7007623	7008394	+	1	P	P	monocistronic
7007774	7008394	+	1	S	P	monocistronic
7008476	7009007	+	1	P	P	monocistronic
7008476	7009745	+	2	P	P	polycistronic
7010405	7011747	+	1	P	P	monocistronic
7018094	7018520	-	1	P	P	monocistronic
7023324	7024213	+	1	P	P	monocistronic
7023324	7025458	+	2	P	S	polycistronic
7023324	7025495	+	2	P	P	polycistronic
7025446	7025833	-	1	P	P	monocistronic
7033309	7034067	-	1	P	P	monocistronic
7034388	7034568	+	0	P	C	cis-regulatory
7040241	7041853	+	2	P	P	polycistronic
7059302	7060577	-	1	P	P	monocistronic
7066589	7067221	-	1	P	P	monocistronic
7066905	7067221	-	1	P	S	monocistronic
7069908	7070555	+	0	N	A	sRNA
7070885	7071839	+	1	P	P	monocistronic
7083293	7083629	-	1	P	P	monocistronic
7093658	7094075	+	1	P	P	monocistronic
7093658	7094223	+	1	P	S	monocistronic
7099027	7099483	+	1	P	S	monocistronic
7099027	7099638	+	1	P	P	monocistronic
7120763	7121171	+	1	P	P	monocistronic
7143614	7143900	+	1	P	P	monocistronic
7145867	7146620	+	1	P	P	monocistronic
7145867	7147194	+	2	P	P	polycistronic
7154304	7155292	-	1	P	P	monocistronic
7155444	7157854	+	2	P	P	polycistronic
7168140	7169743	+	1	P	P	monocistronic
7170041	7170320	+	0	P	C	cis-regulatory
7171605	7173294	+	1	P	P	monocistronic
7181453	7181712	-	0	N	N	sRNA
7181516	7181712	-	0	N	N	sRNA
7182021	7183023	-	1	P	P	monocistronic
7182852	7183023	-	0	P	C	cis-regulatory
7182965	7183406	-	1	P	P	monocistronic
7209386	7210045	+	1	P	P	monocistronic
7216923	7218580	-	1	P	P	monocistronic
7226717	7227103	+	1	P	P	monocistronic
7229113	7229267	+	0	N	N	sRNA
7231848	7233435	-	1	P	P	monocistronic
7231848	7233509	-	1	S	P	monocistronic
7233572	7234207	+	1	P	P	monocistronic
7234206	7234938	-	1	P	P	monocistronic
7235331	7236488	-	1	P	P	monocistronic
7235331	7237418	-	2	P	P	polycistronic
7250582	7254073	-	2	P	P	polycistronic
7254006	7255960	-	1	P	P	monocistronic
7264621	7264990	+	1	P	P	monocistronic
7265723	7266384	-	1	P	P	monocistronic
7273342	7274637	-	1	P	P	monocistronic
7274794	7275343	+	1	P	P	monocistronic
7280460	7283746	+	3	P	P	polycistronic
7285082	7285581	-	1	P	P	monocistronic
7285728	7286351	+	1	P	P	monocistronic
7285728	7289994	+	4	P	P	polycistronic
7291232	7291387	+	0	P	C	cis-regulatory
7291232	7292964	+	1	P	P	monocistronic
7292910	7293240	-	1	P	P	monocistronic
7294041	7294357	+	1	P	P	monocistronic
7295633	7295850	-	0	N	A	sRNA
7295937	7297142	+	1	P	S	monocistronic
7295937	7297191	+	1	P	P	monocistronic
7299437	7299650	-	0	N	A	sRNA
7310345	7311955	+	2	P	P	polycistronic
7310911	7311955	+	1	P	P	monocistronic
7316275	7319160	+	3	P	S	polycistronic
7316275	7319162	+	3	P	P	polycistronic
7323905	7325348	+	1	P	P	monocistronic
7325224	7326255	-	1	P	A	monocistronic
7325384	7326056	+	1	P	P	monocistronic
7325384	7326105	+	1	P	S	monocistronic
7332846	7332956	-	0	P	C	cis-regulatory
7334766	7335201	+	1	P	P	monocistronic
7337037	7338008	+	1	P	P	monocistronic
7340361	7340569	+	0	N	N	sRNA
7346285	7346463	+	0	S	C	cis-regulatory
7346285	7346927	+	1	S	P	monocistronic
7346330	7346463	+	0	P	C	cis-regulatory
7346330	7346927	+	1	P	P	monocistronic
7347138	7352122	-	3	P	P	polycistronic
7347138	7352815	-	4	P	P	polycistronic
7353027	7353125	+	0	P	C	cis-regulatory
7353027	7356825	+	3	P	P	polycistronic
7365871	7366065	+	0	P	C	cis-regulatory
7368630	7368850	+	0	P	C	cis-regulatory
7368739	7368850	+	0	S	C	cis-regulatory
7369447	7369529	+	0	P	C	cis-regulatory
7369447	7371179	+	2	P	P	polycistronic
7371273	7374798	-	1	P	P	monocistronic
7374518	7374798	-	0	P	C	cis-regulatory
7376365	7377059	+	1	P	P	monocistronic
7380357	7381229	+	1	P	P	monocistronic
7388038	7391793	+	1	P	P	monocistronic
7420062	7420396	+	1	P	P	monocistronic
7424766	7425592	+	1	P	P	monocistronic
7425656	7426737	+	1	P	P	monocistronic
7434232	7435379	+	1	P	P	monocistronic
7468937	7470478	+	1	P	P	monocistronic
7471413	7472108	+	1	P	P	monocistronic
7476613	7478017	-	1	P	P	monocistronic
7485823	7487844	+	1	P	P	monocistronic
7485949	7487844	+	1	S	P	monocistronic
7492707	7492859	+	0	P	C	cis-regulatory
7492707	7494474	+	1	P	P	monocistronic
7498220	7499573	+	2	P	S	polycistronic
7498220	7499785	+	2	P	P	polycistronic
7499653	7500416	-	1	P	P	monocistronic
7509532	7510912	-	2	P	S	polycistronic
7509609	7510912	-	2	P	P	polycistronic
7530779	7531429	+	1	P	P	monocistronic
7533702	7533903	+	0	S	C	cis-regulatory
7533725	7533903	+	0	P	C	cis-regulatory
7543675	7546920	+	1	P	P	monocistronic
7543675	7547148	+	1	P	S	monocistronic
7556493	7559586	+	1	P	P	monocistronic
7559645	7560792	+	1	P	P	monocistronic
7582369	7584555	-	1	P	P	monocistronic
7584841	7585920	+	1	P	P	monocistronic
7591661	7593884	+	2	P	P	polycistronic
7591661	7598281	+	8	P	P	polycistronic
7592162	7593884	+	1	P	P	monocistronic
7592162	7598281	+	7	P	P	polycistronic
7605530	7606475	+	0	N	N	sRNA
7610014	7612142	+	3	P	P	polycistronic
7612154	7614231	-	1	P	P	monocistronic
7622307	7623576	-	1	P	P	monocistronic
7651672	7652594	+	1	P	P	monocistronic
7651672	7652714	+	1	P	S	monocistronic
7651672	7653005	+	1	P	S	monocistronic
7660275	7662086	-	1	P	P	monocistronic
7670211	7673431	-	4	P	P	polycistronic
7675091	7678781	+	4	P	P	polycistronic
7697273	7698842	-	2	P	P	polycistronic
7705312	7707171	+	1	P	P	monocistronic
7707338	7707659	+	1	P	P	monocistronic
7733784	7735083	+	1	P	P	monocistronic
7735182	7735843	-	1	P	P	monocistronic
7750258	7752876	+	1	S	P	monocistronic
7750285	7752876	+	1	P	P	monocistronic
7758030	7758382	+	1	P	P	monocistronic
7759426	7760373	+	1	P	P	monocistronic
7762592	7763239	-	1	P	P	monocistronic
7762592	7764242	-	2	P	P	polycistronic
7764232	7765098	+	1	P	P	monocistronic
7774494	7778811	+	4	P	P	polycistronic
7775720	7778811	+	3	P	P	polycistronic
7778842	7779260	-	1	P	P	monocistronic
7795848	7797207	+	1	P	P	monocistronic
7797397	7797564	+	0	P	C	cis-regulatory
7801030	7802293	+	1	P	P	monocistronic
7810639	7812231	+	1	P	P	monocistronic
7813966	7814107	+	0	P	C	cis-regulatory
7821760	7823954	+	2	P	P	polycistronic
7827008	7827264	+	1	P	P	monocistronic
7827008	7827299	+	1	P	S	monocistronic
7831718	7832979	+	1	P	P	monocistronic
7832581	7833448	-	1	P	S	monocistronic
7832755	7833448	-	1	P	S	monocistronic
7832895	7833448	-	1	P	P	monocistronic
7843016	7844053	+	1	P	P	monocistronic
7844415	7845730	+	1	P	S	monocistronic
7844415	7845854	+	1	P	P	monocistronic
7854864	7855504	-	1	P	S	monocistronic
7855011	7855504	-	1	P	P	monocistronic
7861540	7868365	-	4	P	P	polycistronic
7868164	7868365	-	0	P	C	cis-regulatory
7881163	7881598	+	1	P	P	monocistronic
7900879	7901479	-	1	P	P	monocistronic
7904102	7905233	-	1	P	P	monocistronic
7904979	7905233	-	0	P	C	cis-regulatory
7905110	7908053	+	1	P	P	monocistronic
7937706	7939518	+	2	P	P	polycistronic
7940525	7940765	-	1	P	P	monocistronic
7950762	7952543	+	1	P	A	monocistronic
7954950	7956093	-	1	P	P	monocistronic
7980679	7982362	+	1	P	P	monocistronic
7987177	7987872	+	1	P	P	monocistronic
7987785	7988245	-	1	P	P	monocistronic
7988302	7990244	+	1	P	P	monocistronic
7990323	7992024	+	1	P	P	monocistronic
7992067	7994621	+	4	P	P	polycistronic
7997032	7998464	+	1	P	P	monocistronic
7999558	8000131	+	1	P	P	monocistronic
8000168	8003140	+	4	P	P	polycistronic
8027751	8029188	-	1	P	A	monocistronic
8028306	8029188	-	1	P	P	monocistronic
8053246	8053845	-	1	P	P	monocistronic
8053961	8054168	+	0	P	C	cis-regulatory
8053961	8055035	+	1	P	P	monocistronic
8053961	8055343	+	2	P	P	polycistronic
8053961	8055801	+	3	P	P	polycistronic
8066092	8067048	-	1	P	P	monocistronic
8068381	8068678	-	1	P	P	monocistronic
8068381	8068829	-	1	S	P	monocistronic
8079857	8084726	+	5	P	P	polycistronic
8094871	8096164	+	1	P	P	monocistronic
8100836	8101604	-	1	P	P	monocistronic
8101914	8103241	+	1	P	P	monocistronic
8104422	8105321	-	2	P	P	polycistronic
8105646	8105787	+	0	P	C	cis-regulatory
8105646	8109566	+	4	P	P	polycistronic
8111834	8111927	+	0	P	C	cis-regulatory
8111834	8115877	+	1	P	S	monocistronic
8111834	8115978	+	1	P	P	monocistronic
8119975	8120495	+	0	N	N	sRNA
8119975	8120863	+	1	N	P	monocistronic
8121866	8122351	+	1	P	P	monocistronic
8129558	8129688	+	1	P	P	monocistronic
8155629	8156506	+	1	P	P	monocistronic
8159087	8159750	+	1	P	P	monocistronic
8166622	8167972	-	1	P	P	monocistronic
8167923	8168930	-	1	P	P	monocistronic
8173678	8173811	+	0	P	C	cis-regulatory
8173678	8174669	+	1	P	P	monocistronic
8178751	8178845	+	0	P	C	cis-regulatory
8186831	8187013	+	0	P	C	cis-regulatory
8186831	8187613	+	1	P	P	monocistronic
8186831	8188102	+	2	P	S	polycistronic
8186831	8188108	+	2	P	P	polycistronic
8188739	8189361	-	1	P	P	monocistronic
8189515	8197607	+	6	P	P	polycistronic
8199739	8200179	+	1	P	P	monocistronic
8200786	8201172	+	1	P	P	monocistronic
8202617	8202699	+	0	P	C	cis-regulatory
8202617	8203955	+	1	P	P	monocistronic
8204040	8204302	+	0	P	C	cis-regulatory
8215788	8217342	+	1	P	P	monocistronic
8226096	8227797	-	1	P	A	monocistronic
8226186	8227797	-	1	P	A	monocistronic
8226444	8227797	-	1	P	S	monocistronic
8226691	8227797	-	1	P	P	monocistronic
8236196	8236491	+	0	P	C	cis-regulatory
8239558	8241447	+	3	P	P	polycistronic
8245883	8245994	-	0	P	C	cis-regulatory
8256221	8256826	-	1	P	P	monocistronic
8257017	8259370	+	2	P	S	polycistronic
8257017	8259570	+	2	P	P	polycistronic
8257505	8259370	+	1	P	S	monocistronic
8257505	8259570	+	1	P	P	monocistronic
8259274	8259370	+	0	S	S	cis-regulatory
8259274	8259570	+	0	S	P	cis-regulatory
8261290	8261980	-	1	P	P	monocistronic
8261747	8261980	-	0	P	C	cis-regulatory
8301502	8302330	-	1	P	P	monocistronic
8302202	8302330	-	0	P	C	cis-regulatory
8302553	8306314	+	3	P	P	polycistronic
8325660	8327984	-	2	P	P	polycistronic
8325660	8328155	-	2	S	P	polycistronic
8334423	8334608	+	0	P	C	cis-regulatory
8334423	8337188	+	1	P	P	monocistronic
8341228	8341766	+	1	P	P	monocistronic
8344953	8345144	+	0	P	C	cis-regulatory
8344953	8348268	+	1	P	P	monocistronic
8348123	8348617	-	1	S	S	monocistronic
8348123	8348675	-	1	P	S	monocistronic
8348223	8348617	-	1	S	P	monocistronic
8348223	8348675	-	1	P	P	monocistronic
8348493	8348617	-	0	S	C	cis-regulatory
8348493	8348675	-	0	P	C	cis-regulatory
8349495	8349629	-	0	P	C	cis-regulatory
8371134	8371944	+	1	P	P	monocistronic
8373512	8374100	-	1	P	P	monocistronic
8380211	8380413	-	0	P	C	cis-regulatory
8384946	8385447	-	1	P	P	monocistronic
8391704	8392808	-	1	P	P	monocistronic
8397606	8398505	+	1	P	P	monocistronic
8438812	8440327	-	1	P	P	monocistronic
8438852	8440327	-	1	P	S	monocistronic
8461102	8461860	-	1	P	P	monocistronic
8461637	8461860	-	0	P	C	cis-regulatory
8469115	8470801	+	1	P	P	monocistronic
8470760	8471566	-	1	P	P	monocistronic
8478337	8478657	-	0	I	S	sRNA
8478432	8478657	-	0	I	P	sRNA
8482430	8483486	-	1	P	P	monocistronic
8483537	8484633	-	1	P	P	monocistronic
8483537	8486873	-	3	P	P	polycistronic
8487481	8488268	-	1	P	P	monocistronic
8492648	8493827	+	1	P	P	monocistronic
8504748	8505198	-	1	P	P	monocistronic
8517881	8519251	+	2	P	P	polycistronic
8541447	8542084	+	1	P	P	monocistronic
8560765	8561027	+	0	A	A	sRNA
8576922	8577675	-	1	P	S	monocistronic
8577069	8577675	-	1	P	P	monocistronic
8592467	8594741	-	1	P	P	monocistronic
8623572	8624331	-	1	P	P	monocistronic
8657180	8657412	+	0	N	N	sRNA
8708486	8709534	+	1	P	S	monocistronic
8708486	8709642	+	1	P	P	monocistronic
8710329	8712903	+	1	P	P	monocistronic
8715169	8718580	+	3	P	P	polycistronic
8752516	8757553	-	4	P	A	polycistronic
8752962	8757553	-	4	P	P	polycistronic
8763817	8764383	-	1	P	P	monocistronic
8770756	8771803	+	1	P	P	monocistronic
8770756	8771883	+	1	P	S	monocistronic
8815112	8815756	+	1	P	P	monocistronic
8815112	8815817	+	1	P	S	monocistronic
8870596	8871543	-	1	P	P	monocistronic
8889959	8891422	-	1	I	P	monocistronic
8893099	8893674	-	1	P	P	monocistronic
8900509	8900692	-	0	P	C	cis-regulatory
8902253	8905367	+	1	P	P	monocistronic
8913005	8913175	+	0	P	C	cis-regulatory
8919973	8920628	+	1	P	P	monocistronic
